# Supplementary material for: Identifying TF-MiRNA Regulatory Relationships Using Multiple Features
Source: PLoS One. 2015 Apr 29;10(4):e0125156. doi: 10.1371/journal.pone.0125156 (PMC4414601; doi:10.1371/journal.pone.0125156)
Supplement: S2 Text — (ZIP) [file pone.0125156.s002.zip]

Archive with 6 entries (5 files):
- peaks/
- peaks/esrrb_peaks.txt
- peaks/klf4_peaks.txt
- peaks/oct4_peaks.txt
- peaks/sox2_peaks.txt
- peaks/tcf3_peaks.txt
