# Supplementary material for: Identifying TF-MiRNA Regulatory Relationships Using Multiple Features
Source: PLoS One. 2015 Apr 29;10(4):e0125156. doi: 10.1371/journal.pone.0125156 (PMC4414601; doi:10.1371/journal.pone.0125156)
Supplement: S2 Text — (ZIP) [file pone.0125156.s002.zip › peaks/esrrb_peaks.txt]

# This file is generated by MACS version 1.4.1 20110627
# ARGUMENTS LIST:
# name = esrrb
# format = BAM
# ChIP-seq file = esrrb.bam
# control file = GFP.bam
# effective genome size = 1.87e+09
# band width = 300
# model fold = 10,30"
# pvalue cutoff = 1.00e-05
# Small dataset will be scaled towards larger dataset.
# Range for calculating regional lambda is: 1000 bps and 10000 bps
# tag size is determined as 23 bps
# total tags in treatment: 7522753
# total tags in control: 1064277
# d = 101
chr	start	end	length	summit	tags	#NAME?	fold_enrichment	FDR(%)
chr1	3605660	3605880	221	130	8	63.65	17.23	2.83
chr1	3956366	3956681	316	160	31	326.2	49.22	0.36
chr1	3994782	3995062	281	94	8	55.2	17.23	2.54
chr1	4136378	4136854	477	251	39	374.02	68.91	0.23
chr1	4139157	4139495	339	159	14	106.49	19.69	3.24
chr1	4152048	4152581	534	186	21	146.36	24.61	2.49
chr1	4492367	4493364	998	293	62	509.82	54.15	0.09
chr1	4591081	4591468	388	97	19	151.63	29.53	2.22
chr1	4598317	4598768	452	254	24	194.57	32	1.27
chr1	4643931	4644158	228	131	8	62.54	17.23	2.76
chr1	4660874	4661170	297	91	22	211.32	34.46	1.06
chr1	4688567	4688886	320	155	11	78.78	17.23	3.07
chr1	4688996	4689260	265	72	9	67.01	12.31	2.94
chr1	4767647	4767969	323	143	10	68.65	12.31	2.98
chr1	4785386	4785885	500	263	33	220.89	31.17	0.91
chr1	4802445	4802790	346	232	23	196.88	34.46	1.27
chr1	4803204	4803477	274	94	8	56.08	14.77	2.58
chr1	4807045	4808003	959	365	177	2220.9	177.2	0.09
chr1	4808417	4808749	333	166	10	67.35	17.23	2.95
chr1	4810181	4810631	451	247	19	139.61	27.07	2.61
chr1	4819645	4819863	219	122	9	74.57	14.77	3.13
chr1	4850058	4850705	648	384	38	311.84	46.76	0.39
chr1	4855399	4856020	622	186	30	215.24	29.53	0.99
chr1	4857347	4857650	304	204	12	91.5	19.69	3.24
chr1	4913181	4913388	208	94	10	87.85	19.69	3.19
chr1	4970533	4970979	447	255	46	307.37	29.69	0.39
chr1	4972185	4972736	552	264	89	668.62	45.88	0.09
chr1	4977984	4978255	272	180	8	56.33	12.31	2.6
chr1	5019835	5020121	287	138	8	54.47	14.77	2.54
chr1	5022912	5023161	250	162	8	59.29	12.31	2.67
chr1	5082952	5083315	364	148	32	210.79	27.01	1.06
chr1	5083386	5083689	304	187	10	71.25	17.23	3.06
chr1	5134783	5135022	240	140	10	81.52	22.15	3.11
chr1	5137057	5137367	311	97	9	60.78	17.23	2.71
chr1	5279557	5279851	295	226	9	62.83	17.23	2.78
chr1	5542487	5542835	349	169	10	65.36	19.69	2.88
chr1	5671089	5671375	287	212	8	54.47	14.77	2.54
chr1	5778280	5778456	177	88	8	77.81	19.69	3.04
chr1	5780384	5780813	430	169	12	73.95	19.69	3.12
chr1	6005783	6006043	261	93	9	67.61	17.23	2.95
chr1	6059045	6059438	394	224	53	597.05	78.76	0.1
chr1	6117631	6117915	285	98	15	128.38	29.53	2.77
chr1	6214069	6214720	652	396	244	3100	290.33	0.17
chr1	6448020	6448336	317	163	15	50.16	6.68	2.48
chr1	6448841	6449225	385	92	32	192.31	15.83	1.29
chr1	6457936	6458484	549	341	43	402.21	54.15	0.1
chr1	6464925	6465363	439	255	20	152.52	29.53	2.19
chr1	6768590	6768881	292	99	10	72.98	19.69	3.1
chr1	7047183	7047610	428	270	33	311.73	36.92	0.39
chr1	7047922	7048446	525	97	26	201.54	29.53	1.12
chr1	7087941	7088228	288	212	8	54.35	12.31	2.54
chr1	7088466	7088759	294	222	8	53.63	12.31	2.5
chr1	7089538	7089984	447	299	46	481.99	73.84	0.09
chr1	7125982	7126341	360	168	10	64.06	17.23	2.84
chr1	7313353	7313868	516	268	22	117.65	19.91	2.86
chr1	7398248	7398480	233	97	8	61.77	17.23	2.73
chr1	7494057	7494538	482	258	42	317.01	38.63	0.38
chr1	7518933	7519176	244	158	8	60.14	14.77	2.69
chr1	7671366	7672022	657	410	30	219.4	32	0.91
chr1	7732737	7733283	547	150	50	496.59	49.22	0.08
chr1	8533177	8533477	301	224	9	62.05	17.23	2.74
chr1	8935960	8936356	397	235	75	729.47	50.68	0.1
chr1	9530777	9531002	226	132	14	131.06	29.53	2.74
chr1	9547761	9548196	436	255	23	126.24	22	2.79
chr1	9612765	9613064	300	215	9	62.17	12.31	2.75
chr1	9638770	9638964	195	97	12	112.93	29.53	3.17
chr1	9640504	9640799	296	205	9	62.69	14.77	2.77
chr1	9658430	9658700	271	66	12	97.45	19.69	3.26
chr1	9700670	9700956	287	204	8	54.47	14.77	2.54
chr1	9702120	9702565	446	123	40	398.76	63.99	0.1
chr1	9755697	9755933	237	145	17	165.71	34.46	1.73
chr1	9788006	9788380	375	145	16	121.33	22.15	2.84
chr1	9797790	9798072	283	145	37	430.6	59.07	0.1
chr1	9817258	9817576	319	90	10	59.81	17.23	2.68
chr1	9846257	9846646	390	170	26	234.12	29.53	0.89
chr1	9847687	9847987	301	104	8	52.82	14.77	2.46
chr1	9856188	9856441	254	118	8	58.73	14.77	2.66
chr1	9889548	9889922	375	215	41	442.88	73.84	0.09
chr1	9943971	9944248	278	82	8	55.57	12.31	2.56
chr1	9951546	9951887	342	166	10	66.22	17.23	2.9
chr1	9952901	9953334	434	338	23	126.24	16.75	2.79
chr1	9953629	9953889	261	88	8	57.78	14.77	2.64
chr1	9967663	9967895	233	87	11	93.92	22.15	3.26
chr1	9989910	9990304	395	235	16	117.82	22.15	2.88
chr1	10099532	10099966	435	190	27	162.32	20.66	1.85
chr1	10226788	10227331	544	221	37	327.19	61.53	0.36
chr1	10231909	10232203	295	204	8	53.52	9.84	2.5
chr1	10255637	10255979	343	212	12	85.31	22.15	3.16
chr1	10257221	10257543	323	211	12	88.38	19.69	3.2
chr1	10706896	10707250	355	205	21	182.38	29.53	1.45
chr1	10852871	10853342	472	277	65	751.69	115.68	0.08
chr1	10877434	10877764	331	185	9	58.39	12.31	2.65
chr1	10901822	10902201	380	116	14	89.78	14.77	3.23
chr1	10989733	10990022	290	194	8	54.11	12.31	2.53
chr1	11017147	11017382	236	96	13	116.4	29.53	2.87
chr1	11081572	11081886	315	154	10	69.72	19.69	3
chr1	11119571	11119913	343	253	9	57.03	12.31	2.62
chr1	11120499	11121056	558	219	27	205.91	32	1.09
chr1	11149155	11149397	243	129	8	60.29	14.77	2.69
chr1	11149430	11149804	375	145	46	516.61	91.06	0.09
chr1	11276594	11277364	771	429	53	461.39	54.15	0.1
chr1	11277810	11278341	532	412	29	181.29	20.53	1.52
chr1	11467220	11467499	280	120	46	574.62	103.37	0.1
chr1	11487714	11488215	502	217	19	131.15	22.15	2.73
chr1	11501554	11502017	464	166	25	203.38	34.46	1.11
chr1	11747060	11747306	247	148	10	80.26	19.69	3.09
chr1	11747940	11748265	326	95	31	322.04	61.53	0.36
chr1	11954641	11954923	283	141	20	189.97	36.92	1.32
chr1	12572463	12572848	386	124	14	88.92	22.15	3.2
chr1	12606608	12607161	554	302	58	605.59	83.68	0.09
chr1	12644633	12644921	289	200	13	104.94	27.07	3.27
chr1	12674408	12674820	413	192	10	58.33	17.23	2.66
chr1	12691890	12692650	761	587	29	181.29	18.07	1.51
chr1	12694371	12694846	476	255	14	86.61	22.15	3.18
chr1	12697915	12698136	222	81	8	63.49	17.23	2.82
chr1	12702184	12702438	255	75	9	68.52	12.31	2.98
chr1	12718402	12718940	539	258	36	240.95	37.11	0.77
chr1	12723433	12723711	279	88	9	65	17.23	2.87
chr1	12740096	12741137	1042	509	141	1588.57	199.36	0.1
chr1	12744148	12745267	1120	688	77	501.33	26.72	0.08
chr1	12747239	12747792	554	342	31	252.2	36.92	0.68
chr1	12752467	12752847	381	177	17	130.97	32	2.73
chr1	12753292	12753589	298	172	8	53.17	9.84	2.48
chr1	12753787	12754533	747	330	186	2487.73	221.76	0.11
chr1	12762492	12762912	421	147	44	339.53	28.75	0.31
chr1	12763046	12763596	551	254	25	185.43	27.07	1.33
chr1	12764571	12765207	637	361	52	201.49	14.5	1.12
chr1	12791351	12791564	214	118	8	54.57	17.23	2.55
chr1	12806807	12807131	325	196	9	59.09	12.31	2.67
chr1	12808830	12809126	297	75	8	53.28	9.84	2.48
chr1	12810039	12810295	257	160	10	78.52	14.77	3.06
chr1	12810442	12811419	978	142	72	651.84	71.37	0.09
chr1	12813726	12814135	410	187	12	76.32	17.23	3
chr1	12814243	12815044	802	478	92	981.39	95.99	0.07
chr1	12834315	12834615	301	90	8	52.82	12.31	2.46
chr1	12835269	12835588	320	181	31	118.47	10.92	2.87
chr1	12836038	12836495	458	153	21	109.23	12.24	3.22
chr1	12842395	12842661	267	179	11	76.86	19.69	3
chr1	12857550	12857903	354	187	41	453.03	86.14	0.09
chr1	12858949	12859263	315	209	15	121.92	24.61	2.83
chr1	12879772	12880071	300	186	9	62.17	17.23	2.75
chr1	12912336	12912639	304	90	14	113.02	24.61	3.18
chr1	12954056	12954520	465	315	65	755.85	108.29	0.08
chr1	12992485	12992948	464	342	19	98.48	13.36	3.28
chr1	12993004	12993258	255	173	8	58.59	14.77	2.66
chr1	12995051	12995333	283	144	8	54.95	12.31	2.53
chr1	13016913	13017313	401	163	15	106.55	27.07	3.24
chr1	13052082	13052565	484	373	164	2488.27	182.13	0.11
chr1	13065367	13065640	274	205	8	56.08	12.31	2.58
chr1	13071393	13071612	220	127	9	74.38	19.69	3.12
chr1	13073310	13074328	1019	736	79	715.96	88.6	0.1
chr1	13074591	13074903	313	115	18	157.02	27.07	2.03
chr1	13076524	13076756	233	87	8	61.77	14.77	2.73
chr1	13077289	13077526	238	150	9	71.25	19.69	3.06
chr1	13080706	13081608	903	406	44	324.1	39.38	0.36
chr1	13083485	13083808	324	175	22	117.65	13.47	2.88
chr1	13084542	13085515	974	711	56	444.73	39.38	0.09
chr1	13094140	13094437	298	227	8	53.17	14.77	2.48
chr1	13094868	13095195	328	221	19	165.23	34.46	1.74
chr1	13100338	13100609	272	84	8	56.33	12.31	2.6
chr1	13100655	13101246	592	320	154	2162.95	273.19	0.08
chr1	13101426	13101715	290	128	13	104.75	24.61	3.26
chr1	13103467	13103818	352	226	13	93.98	22.15	3.26
chr1	13103998	13104629	632	350	69	727.99	95.99	0.1
chr1	13104942	13105780	839	437	47	371.71	54.15	0.24
chr1	13106187	13106475	289	129	16	139.15	29.53	2.61
chr1	13115237	13115471	235	149	10	82.45	22.15	3.11
chr1	13116389	13116639	251	173	8	59.15	14.77	2.67
chr1	13125886	13126978	1093	238	57	429.44	46.76	0.1
chr1	13127736	13128695	960	342	147	1732.26	147.67	0.06
chr1	13131521	13132482	962	668	47	345.29	41.84	0.29
chr1	13142286	13142633	348	147	11	74.86	14.77	3.13
chr1	13146369	13146949	581	157	33	220.89	25.87	0.91
chr1	13148189	13148431	243	91	8	60.29	14.77	2.69
chr1	13216379	13216774	396	209	40	419.08	61.53	0.1
chr1	13252964	13253209	246	153	9	69.94	14.77	3
chr1	13329735	13329964	230	140	10	83.39	22.15	3.12
chr1	13332638	13333093	456	205	21	160.14	34.46	1.9
chr1	13372531	13372890	360	164	11	73.28	17.23	3.1
chr1	13374228	13374770	543	368	23	118.83	14.84	2.86
chr1	13428977	13429441	465	237	15	97.31	22.15	3.26
chr1	13494568	13495062	495	223	35	316.42	46.76	0.38
chr1	13525524	13525935	412	143	23	192.16	34.46	1.29
chr1	13527380	13527583	204	115	11	100.39	24.61	3.28
chr1	13613094	13613405	312	216	21	194	41.84	1.27
chr1	13660147	13660993	847	688	110	1211.01	103.37	0.07
chr1	13779912	13780358	447	167	43	439.75	86.14	0.09
chr1	13786884	13787303	420	171	19	57.19	8.16	2.63
chr1	13795163	13795392	230	162	8	62.23	17.23	2.75
chr1	13846376	13846887	512	338	73	851.8	108.29	0.06
chr1	14001121	14001455	335	220	24	107.95	10.39	3.23
chr1	14052668	14053227	560	242	77	590.78	40.57	0.1
chr1	14101191	14101493	303	95	12	91.67	22.15	3.24
chr1	14165116	14165397	282	158	9	64.58	17.23	2.86
chr1	14231191	14231600	410	169	33	317.77	41.84	0.38
chr1	14292241	14292686	446	194	19	140.49	22.15	2.6
chr1	14296579	14296914	336	153	11	76.5	17.23	3
chr1	14459194	14459387	194	97	11	100.87	27.07	3.27
chr1	14507397	14507689	293	190	8	53.75	12.31	2.51
chr1	14609133	14609281	149	74	8	89.15	19.69	3.2
chr1	14688214	14688486	273	82	9	65.84	14.77	2.89
chr1	14705586	14705999	414	211	16	114.66	22.15	2.87
chr1	14743142	14743335	194	97	10	89.15	24.61	3.2
chr1	14756006	14756451	446	275	13	81.11	17.23	3.1
chr1	14756837	14757614	778	203	36	251.92	23.1	0.68
chr1	14896487	14896751	265	91	8	57.24	9.84	2.62
chr1	14919303	14919748	446	225	17	119.73	19.69	2.86
chr1	15753740	15754132	393	221	34	337.19	66.45	0.35
chr1	15775553	15775877	325	241	9	59.09	14.77	2.67
chr1	15788597	15788948	352	170	25	232.69	36.92	0.89
chr1	15789221	15789574	354	222	11	74.06	19.69	3.12
chr1	15791682	15792074	393	219	15	107.82	27.07	3.24
chr1	15793375	15793788	414	149	16	114.66	27.07	2.87
chr1	15804952	15805274	323	172	9	59.33	17.23	2.68
chr1	15814057	15814437	381	243	18	141.93	27.07	2.56
chr1	15815390	15815653	264	164	12	98.82	22.15	3.28
chr1	15828561	15829244	684	117	37	162.17	19.29	1.85
chr1	15855141	15855383	243	91	10	80.97	22.15	3.1
chr1	15855561	15855878	318	93	12	89.18	22.15	3.22
chr1	15893250	15893647	398	143	16	117.31	27.07	2.86
chr1	15900061	15900425	365	214	14	73.06	10.39	3.1
chr1	15924235	15924532	298	167	10	72.1	19.69	3.08
chr1	15935584	15936048	465	259	27	170.17	31.17	1.58
chr1	15979522	15979851	330	189	28	279.35	46.76	0.51
chr1	16093959	16094209	251	158	13	112.9	29.53	3.17
chr1	16116495	16116732	238	151	13	115.92	22.15	2.86
chr1	16129954	16130340	387	207	11	69.95	17.23	3
chr1	16133932	16134277	346	201	20	172.69	29.53	1.54
chr1	16296110	16296433	324	98	10	68.52	12.31	2.98
chr1	16408052	16408506	455	194	26	217.14	41.84	0.98
chr1	16518422	16518853	432	332	22	176.14	24.61	1.54
chr1	16534171	16534486	316	192	11	79.37	22.15	3.07
chr1	16605269	16605627	359	146	29	282.41	49.22	0.5
chr1	16618846	16619527	682	313	29	193.85	22.15	1.27
chr1	16650391	16650818	428	263	29	248.25	41.84	0.75
chr1	16652353	16652615	263	91	8	57.51	17.23	2.63
chr1	16660693	16661189	497	219	19	131.93	24.61	2.72
chr1	16664930	16665377	448	321	23	184.03	32	1.43
chr1	16665409	16665878	470	249	18	85.16	16.74	3.15
chr1	16682004	16682541	538	356	24	73.57	8.78	3.11
chr1	16687759	16687978	220	116	12	108.4	24.61	3.22
chr1	16688845	16689126	282	187	16	140.84	29.53	2.59
chr1	16792846	16793160	315	185	14	110.89	19.69	3.22
chr1	16821244	16821556	313	185	14	111.27	22.15	3.2
chr1	16824014	16824408	395	272	16	117.82	19.69	2.88
chr1	16978745	16979045	301	91	11	81.67	22.15	3.11
chr1	17024810	17025171	362	150	11	73.03	14.77	3.1
chr1	17097199	17097602	404	199	10	59.24	17.23	2.68
chr1	17145295	17145749	455	87	27	229	32	0.92
chr1	17207597	17207759	163	81	13	164.16	32	1.79
chr1	17250098	17250416	319	90	11	78.93	19.69	3.07
chr1	17250655	17251068	414	141	39	397.56	66.45	0.1
chr1	17727250	17727549	300	81	8	52.94	12.31	2.46
chr1	17727561	17727865	305	131	12	91.33	19.69	3.24
chr1	18058170	18058385	216	123	9	75.12	19.69	3.13
chr1	18287318	18287685	368	129	21	109.23	17.48	3.22
chr1	19230851	19231140	290	93	14	115.86	24.61	2.86
chr1	19232821	19233231	411	191	26	153.06	25.62	2.17
chr1	19240255	19240515	261	78	13	110.69	22.15	3.22
chr1	20202693	20202992	300	99	14	113.82	29.53	2.88
chr1	20544446	20544943	498	263	16	93.08	27.07	3.26
chr1	20573021	20573435	415	182	15	51.12	8.91	2.47
chr1	20732129	20732386	258	95	12	100.02	24.61	3.28
chr1	20758862	20759158	297	217	12	92.7	24.61	3.24
chr1	20759552	20759979	428	151	35	338.02	56.61	0.35
chr1	20760554	20760815	262	162	14	122.02	29.53	2.83
chr1	20761398	20761770	373	238	29	277.66	51.68	0.52
chr1	20804548	20804854	307	95	10	70.82	17.23	3.04
chr1	20848409	20848736	328	117	11	77.62	14.77	3.03
chr1	20867358	20867962	605	354	79	784.35	70.04	0.07
chr1	20869832	20870154	323	249	10	68.65	12.31	2.98
chr1	20902341	20902748	408	208	18	136.72	29.53	2.7
chr1	20907817	20908343	527	225	27	162.32	23.47	1.85
chr1	20908554	20909040	487	138	78	947.19	98.45	0.07
chr1	20913066	20913766	701	143	30	190.99	29.13	1.29
chr1	20925142	20925434	293	202	13	99.99	18.27	3.28
chr1	20935292	20935952	661	371	43	368.65	54.15	0.24
chr1	20974182	20975140	959	656	86	829.67	86.14	0.08
chr1	20980657	20980950	294	92	12	82.78	22.15	3.12
chr1	21044980	21045132	153	76	8	89.15	19.69	3.2
chr1	21080223	21080735	513	288	33	286.42	54.15	0.46
chr1	21101330	21101795	466	346	20	75.9	8.91	2.99
chr1	21247885	21248396	512	291	53	552.96	86.14	0.09
chr1	21253979	21254398	420	147	39	395.16	63.99	0.11
chr1	21256884	21257585	702	220	60	574.09	78.76	0.1
chr1	21258160	21258434	275	65	8	55.95	17.23	2.57
chr1	21260013	21260330	318	220	36	319.52	35.62	0.37
chr1	21400092	21400355	264	81	11	87.91	17.23	3.2
chr1	21401970	21402470	501	267	23	90.72	13.85	3.23
chr1	21961025	21961299	275	195	8	55.95	12.31	2.57
chr1	22284676	22284917	242	99	19	190.21	36.92	1.32
chr1	22466590	22466912	323	158	9	59.33	14.77	2.68
chr1	22507703	22508175	473	262	15	96.25	22.15	3.26
chr1	22538084	22538588	505	264	26	85.65	14.24	3.17
chr1	22776538	22776762	225	130	12	107.21	24.61	3.23
chr1	23256651	23257371	721	336	160	1791.4	170.7	0.06
chr1	23354370	23354661	292	84	8	53.87	9.84	2.52
chr1	23683332	23683560	229	134	13	118.12	27.07	2.87
chr1	23706088	23706370	283	96	19	177.3	36.92	1.53
chr1	23873189	23873414	226	134	9	73.31	14.77	3.1
chr1	23873498	23873788	291	201	9	63.36	14.77	2.81
chr1	23921570	23922135	566	253	27	204.32	24.61	1.1
chr1	23922334	23922710	377	151	20	165.38	36.92	1.73
chr1	23943856	23944214	359	99	20	169.54	39.38	1.59
chr1	23965061	23965326	266	173	8	57.11	17.23	2.62
chr1	23968287	23968882	596	274	105	1160.43	134.47	0.06
chr1	24004929	24005895	967	303	68	334.95	22.01	0.34
chr1	24099568	24099978	411	180	12	76.19	12.31	3
chr1	24137284	24137590	307	101	11	80.74	22.15	3.09
chr1	24260548	24260925	378	199	72	774.1	78.67	0.07
chr1	24351156	24351378	223	99	9	73.84	17.23	3.12
chr1	24378480	24378706	227	130	8	62.7	14.77	2.77
chr1	24456382	24456792	411	327	17	125.54	17.23	2.81
chr1	24677508	24677999	492	277	69	801.71	110.75	0.07
chr1	24678366	24678927	562	296	25	143.96	26.69	2.52
chr1	24843726	24844171	446	252	18	85.16	15.89	3.15
chr1	24848314	24848614	301	153	8	52.82	14.77	2.46
chr1	24939214	24939518	305	147	24	234.82	41.84	0.8
chr1	25172663	25172863	201	104	8	66.87	17.23	2.91
chr1	25182008	25182313	306	91	15	123.79	22.15	2.83
chr1	25242606	25242926	321	97	10	68.92	17.23	2.98
chr1	25462677	25463017	341	201	12	85.61	17.23	3.16
chr1	25888183	25888483	301	96	11	81.67	24.61	3.11
chr1	26339040	26339316	277	140	13	107.33	27.07	3.23
chr1	26726497	26726706	210	86	8	65.48	17.23	2.88
chr1	27771426	27771617	192	96	9	77.81	22.15	3.04
chr1	28464455	28464675	221	80	8	63.65	17.23	2.83
chr1	29956259	29956595	337	94	20	174.94	41.84	1.55
chr1	30516015	30516314	300	121	10	71.81	17.23	3.07
chr1	30757203	30757461	259	90	10	78.18	17.23	3.06
chr1	30849710	30850080	371	149	24	214.65	51.68	1.02
chr1	30875961	30876311	351	146	20	171.46	27.07	1.56
chr1	30922353	30922586	234	139	10	82.63	19.69	3.12
chr1	30930752	30931077	326	168	16	130.86	29.53	2.73
chr1	30937320	30937982	663	422	22	117.65	17.71	2.86
chr1	30940627	30940900	274	147	10	75.73	17.23	2.99
chr1	30947866	30948135	270	86	8	56.59	14.77	2.6
chr1	30948940	30949217	278	143	8	55.57	9.84	2.56
chr1	30990782	30990979	198	99	16	164.16	39.38	1.79
chr1	31055725	31055991	267	98	8	56.98	17.23	2.62
chr1	31233459	31233752	294	222	8	53.63	12.31	2.5
chr1	31318415	31318703	289	192	8	54.23	12.31	2.54
chr1	32596724	32597017	294	78	8	53.63	12.31	2.5
chr1	32719686	32719869	184	92	8	66.87	19.69	2.91
chr1	33093097	33093318	222	122	9	74.02	19.69	3.12
chr1	33134726	33135118	393	217	12	78.43	24.61	3.06
chr1	33223051	33223539	489	164	48	492.23	76.3	0.08
chr1	33235986	33236545	560	233	22	107.98	17.81	3.23
chr1	33394565	33395310	746	496	44	339.53	50.94	0.31
chr1	33470385	33470755	371	120	13	91.09	17.23	3.23
chr1	33502487	33502899	413	129	22	180.32	34.46	1.52
chr1	33531111	33531401	291	192	15	63.06	11.23	2.79
chr1	33555637	33556167	531	238	48	373.77	34.14	0.23
chr1	33590424	33590953	530	349	24	178.59	27.07	1.52
chr1	33615516	33616120	605	249	41	347.18	59.07	0.29
chr1	33623014	33623257	244	88	10	80.79	17.23	3.1
chr1	33623938	33624223	286	204	8	54.59	9.84	2.55
chr1	33689970	33690420	451	245	15	89.72	17.23	3.22
chr1	33702143	33702345	203	97	8	66.69	17.23	2.91
chr1	33744464	33744788	325	228	11	78.05	12.31	3.06
chr1	33802577	33803228	652	406	55	409.56	38.59	0.1
chr1	33806402	33806775	374	231	19	154.59	36.92	2.14
chr1	33863260	33863598	339	216	14	106.49	24.61	3.24
chr1	33905976	33906427	452	216	17	118.78	32	2.87
chr1	33936334	33937050	717	398	78	547.03	40.44	0.09
chr1	33939666	33940290	625	275	48	429.43	54.15	0.1
chr1	33943720	33944245	526	80	24	179.35	22.15	1.52
chr1	33944956	33945589	634	285	126	1629.37	191.97	0.05
chr1	33945835	33946105	271	129	8	56.46	12.31	2.6
chr1	33963401	33963732	332	95	23	213.33	36.92	1.04
chr1	33964354	33965034	681	350	102	1200.93	137.83	0.06
chr1	33974467	33974777	311	161	9	60.78	17.23	2.71
chr1	33989944	33990305	362	264	20	168.83	36.92	1.63
chr1	34020115	34020704	590	358	37	237.71	28.2	0.76
chr1	34031950	34032333	384	126	16	119.72	19.69	2.86
chr1	34036759	34037153	395	254	16	117.82	22.15	2.88
chr1	34038425	34038759	335	145	11	76.64	14.77	3
chr1	34047019	34047290	272	84	8	56.33	17.23	2.6
chr1	34056173	34056561	389	233	20	162.72	32	1.85
chr1	34065574	34065979	406	266	20	159.1	24.61	1.95
chr1	34070054	34070646	593	280	23	126.24	17.6	2.8
chr1	34070900	34071554	655	291	76	525.6	35	0.09
chr1	34072528	34072745	218	121	8	64.14	17.23	2.84
chr1	34073383	34074237	855	478	66	421.96	24.11	0.1
chr1	34074488	34075106	619	276	39	331.17	54.15	0.37
chr1	34077036	34077419	384	239	12	79.6	14.77	3.08
chr1	34096780	34097271	492	299	56	605.52	91.06	0.09
chr1	34103060	34104399	1340	337	404	3100	450.4	0.17
chr1	34106637	34107133	497	191	28	230.59	36.92	0.89
chr1	34107196	34107527	332	99	28	265.25	59.07	0.59
chr1	34109176	34109598	423	173	35	339.78	51.68	0.31
chr1	34110178	34110458	281	185	8	55.2	14.77	2.54
chr1	34110462	34110876	415	316	31	290	54.15	0.46
chr1	34121089	34121287	199	99	8	66.87	19.69	2.91
chr1	34123459	34123737	279	69	11	85.27	19.69	3.16
chr1	34127923	34128427	505	187	57	613.84	88.6	0.09
chr1	34131678	34132051	374	181	24	213.83	39.38	1.04
chr1	34133802	34134293	492	281	27	162.32	20.45	1.85
chr1	34139673	34139954	282	99	8	55.08	14.77	2.54
chr1	34140001	34140451	451	259	25	206.37	49.22	1.09
chr1	34143519	34143958	440	255	22	117.65	14.37	2.86
chr1	34155432	34155657	226	98	8	62.86	17.23	2.78
chr1	34156724	34157515	792	96	34	237.44	22.15	0.76
chr1	34169192	34169503	312	141	11	79.97	19.69	3.08
chr1	34178419	34178753	335	203	12	86.51	19.69	3.18
chr1	34261831	34262128	298	111	8	53.17	12.31	2.48
chr1	34288834	34289651	818	294	60	535.56	95.99	0.09
chr1	34394613	34394884	272	95	8	56.33	14.77	2.6
chr1	34434985	34435232	248	84	8	59.57	12.31	2.67
chr1	34458652	34459701	1050	443	51	371.67	51.68	0.24
chr1	34459871	34460402	532	392	31	257.46	39.38	0.65
chr1	34467988	34468457	470	250	16	50.35	8.91	2.47
chr1	34485411	34485815	405	280	13	86.31	17.23	3.17
chr1	34485840	34486190	351	262	12	84.14	22.15	3.13
chr1	34499938	34500189	252	158	9	68.99	19.69	2.99
chr1	34536689	34537144	456	278	19	138.73	24.61	2.61
chr1	34547157	34547581	425	148	34	325.83	56.61	0.36
chr1	34547838	34548336	499	228	26	153.06	26.66	2.17
chr1	34559424	34559663	240	147	23	245.61	51.68	0.76
chr1	34559806	34560373	568	227	52	515.84	76.3	0.09
chr1	34569797	34570085	289	158	27	281.39	46.76	0.51
chr1	34571868	34572175	308	127	12	90.82	24.61	3.23
chr1	34587210	34587606	397	116	24	135.02	20.04	2.73
chr1	34632856	34633116	261	167	8	57.78	14.77	2.64
chr1	34666326	34666622	297	210	8	53.28	12.31	2.48
chr1	34740550	34740854	305	165	16	101.39	14.84	3.3
chr1	34749466	34749785	320	230	10	69.05	12.31	2.99
chr1	34749833	34750165	333	237	11	76.92	14.77	3
chr1	34751194	34751490	297	69	8	53.28	12.31	2.48
chr1	34775404	34775819	416	289	27	239.24	44.3	0.77
chr1	34800847	34801505	659	468	31	200.83	25.43	1.19
chr1	34802017	34802246	230	101	8	62.23	12.31	2.75
chr1	34841763	34841967	205	94	18	190.16	36.92	1.32
chr1	34842445	34842733	289	210	8	54.23	12.31	2.54
chr1	34843019	34843289	271	185	9	66.13	14.77	2.9
chr1	34849666	34850262	597	383	32	253.93	36.92	0.67
chr1	34850517	34850801	285	135	9	64.17	12.31	2.84
chr1	34852933	34853554	622	269	35	282.87	49.22	0.5
chr1	34858780	34859082	303	163	9	61.79	14.77	2.73
chr1	34860378	34860820	443	347	22	173.81	22.15	1.55
chr1	34924388	34924695	308	151	12	90.82	22.15	3.23
chr1	34959850	34960345	496	210	23	174.23	32	1.55
chr1	35088846	35089255	410	275	23	192.64	46.76	1.28
chr1	35232472	35233076	605	294	77	682.37	60.86	0.09
chr1	35238087	35238469	383	177	17	68.72	10.88	2.98
chr1	35374346	35374853	508	208	16	70.19	7.54	3.01
chr1	35385467	35385747	281	85	8	55.2	14.77	2.54
chr1	35694295	35694830	536	254	55	570.84	88.6	0.1
chr1	35715639	35716169	531	242	38	343.58	46.76	0.29
chr1	35763409	35763931	523	245	30	247.85	49.22	0.75
chr1	35766176	35766584	409	273	30	279.03	49.22	0.51
chr1	35770414	35770900	487	237	18	85.16	17.35	3.15
chr1	35810863	35811466	604	204	31	241.04	32	0.77
chr1	35814691	35815315	625	345	48	429.43	59.07	0.1
chr1	35816919	35817142	224	82	8	63.17	17.23	2.81
chr1	35822277	35823026	750	268	68	664.32	100.91	0.09
chr1	35829335	35829652	318	119	9	59.93	12.31	2.68
chr1	35831764	35832381	618	263	39	331.43	46.76	0.37
chr1	35839465	35839805	341	185	14	106.14	22.15	3.24
chr1	35841721	35841984	264	172	9	67.16	14.77	2.94
chr1	35846525	35846958	434	244	16	101.65	21.2	3.3
chr1	35850639	35851258	620	514	33	141.31	12.86	2.58
chr1	35856187	35856541	355	186	21	109.23	13.7	3.22
chr1	35858647	35858972	326	246	9	58.97	14.77	2.67
chr1	35875023	35875267	245	126	11	91.5	17.23	3.24
chr1	35881896	35882252	357	217	11	73.67	17.23	3.11
chr1	35890182	35890526	345	210	11	75.26	19.69	3.14
chr1	35915887	35916170	284	189	9	64.3	19.69	2.85
chr1	35916943	35917678	736	356	123	1499.98	162.44	0.09
chr1	35918141	35918625	485	201	19	66.61	8.91	2.91
chr1	35931088	35931307	220	140	8	63.82	14.77	2.83
chr1	35944381	35944728	348	199	24	221.22	34.46	0.92
chr1	35946225	35946790	566	364	36	308.79	36.92	0.38
chr1	35951465	35952123	659	476	77	756.8	72.38	0.08
chr1	35960692	35960983	292	204	8	53.87	12.31	2.52
chr1	35978579	35979283	705	377	109	1220.93	125.57	0.07
chr1	36001186	36001590	405	234	24	205.7	27.07	1.1
chr1	36003484	36003987	504	93	27	162.32	16.46	1.86
chr1	36013617	36014385	769	301	157	2041.1	140.29	0.08
chr1	36014877	36015149	273	192	8	56.2	14.77	2.6
chr1	36017235	36017716	482	213	24	188.1	27.07	1.33
chr1	36024041	36024423	383	154	15	109.45	19.69	3.23
chr1	36038467	36039042	576	197	21	139.82	19.69	2.61
chr1	36054582	36055309	728	197	150	1957.33	191.97	0.07
chr1	36055932	36056281	350	105	25	233.3	46.76	0.89
chr1	36060200	36060464	265	192	8	57.24	14.77	2.62
chr1	36060590	36061636	1047	305	111	1141.66	93.52	0.06
chr1	36064687	36065172	486	237	41	397.47	36.92	0.1
chr1	36067630	36068321	692	320	116	1328.29	119.15	0.07
chr1	36074206	36074840	635	217	54	517.91	71.37	0.09
chr1	36088978	36089347	370	130	12	56.83	13.36	2.61
chr1	36104415	36104935	521	248	48	479.28	91.06	0.09
chr1	36104986	36105812	827	512	81	812.97	71.37	0.07
chr1	36139501	36139828	328	235	15	119.32	32	2.86
chr1	36178775	36179122	348	196	12	84.57	14.77	3.14
chr1	36239830	36240120	291	116	9	63.36	12.31	2.81
chr1	36240176	36240637	462	202	18	127.36	22.15	2.77
chr1	36242217	36242463	247	85	13	113.81	27.07	2.88
chr1	36244096	36244366	271	179	10	76.21	14.77	3
chr1	36251436	36251821	386	200	12	79.33	17.23	3.07
chr1	36254634	36254934	301	218	8	52.82	12.31	2.46
chr1	36269053	36269638	586	247	37	262.5	36.53	0.61
chr1	36273653	36274118	466	190	22	169.14	32	1.63
chr1	36296279	36296477	199	99	10	89.15	24.61	3.2
chr1	36296528	36296927	400	157	15	106.71	22.15	3.24
chr1	36297906	36298256	351	253	12	84.14	24.61	3.13
chr1	36315454	36316439	986	549	83	779.56	54.15	0.07
chr1	36317147	36317618	472	312	16	105.93	17.23	3.25
chr1	36364026	36364316	291	99	16	104.48	14.84	3.26
chr1	36367881	36368219	339	90	11	76.08	14.77	3
chr1	36368303	36369403	1101	306	89	819.05	59.07	0.07
chr1	36395400	36395721	322	106	11	55.52	8.91	2.56
chr1	36412665	36413078	414	189	11	66.86	17.23	2.91
chr1	36413091	36413434	344	95	15	116.27	29.53	2.87
chr1	36417174	36418099	926	538	85	828.65	49.22	0.08
chr1	36470914	36471438	525	259	44	339.53	45.2	0.31
chr1	36484305	36484697	393	240	13	78.43	19.69	3.06
chr1	36487059	36487391	333	237	13	97.04	19.69	3.25
chr1	36496765	36496991	227	134	10	83.97	22.15	3.13
chr1	36501396	36501656	261	162	8	57.78	12.31	2.64
chr1	36505445	36505734	290	94	8	54.11	14.77	2.53
chr1	36511570	36511873	304	85	9	61.66	14.77	2.73
chr1	36512596	36513149	554	455	22	153.33	17.23	2.18
chr1	36525797	36526099	303	90	10	61.79	22.15	2.73
chr1	36545414	36545821	408	180	19	147.6	27.07	2.43
chr1	36567715	36568343	629	240	42	365.17	49.22	0.26
chr1	36571378	36571760	383	155	19	152.68	27.07	2.19
chr1	36580590	36580989	400	252	16	70.19	9.5	3.01
chr1	36589983	36590283	301	248	8	52.82	12.31	2.46
chr1	36613452	36614234	783	621	29	187.96	24.61	1.33
chr1	36624989	36625242	254	93	12	100.84	27.07	3.27
chr1	36625253	36625576	324	161	9	59.21	14.77	2.68
chr1	36626131	36626562	432	244	16	111.82	24.61	3.18
chr1	36630206	36630556	351	158	10	65.12	17.23	2.87
chr1	36632745	36633100	356	183	20	170.25	29.53	1.57
chr1	36681663	36681915	253	155	9	68.83	14.77	2.98
chr1	36691176	36691499	324	133	9	59.21	12.31	2.68
chr1	36691523	36692175	653	371	60	592.41	88.6	0.1
chr1	36706728	36707255	528	244	49	490.29	78.76	0.08
chr1	36707815	36708330	516	240	27	214.72	41.84	0.99
chr1	36757635	36757928	294	197	8	53.63	14.77	2.5
chr1	36758875	36759145	271	99	10	76.21	14.77	3
chr1	36761976	36762252	277	182	8	55.7	14.77	2.56
chr1	36762451	36763009	559	365	18	85.16	13.28	3.15
chr1	36769855	36770246	392	232	25	221.21	41.84	0.92
chr1	36770455	36770836	382	99	12	79.86	17.23	3.08
chr1	36771216	36771486	271	175	8	56.46	17.23	2.6
chr1	36778597	36779328	732	452	57	169.94	13.36	1.59
chr1	36785536	36786145	610	419	25	164.67	27.07	1.75
chr1	36804113	36804780	668	98	36	283.89	32	0.48
chr1	36812026	36812393	368	235	17	133.47	27.07	2.72
chr1	36836634	36837057	424	240	13	83.83	14.77	3.13
chr1	36837736	36838229	494	265	40	381.38	66.45	0.23
chr1	36845116	36845394	279	187	9	65	14.77	2.87
chr1	36854320	36854626	307	160	9	61.28	14.77	2.71
chr1	36871923	36872348	426	202	13	83.57	24.61	3.12
chr1	36874684	36875007	324	209	12	88.22	19.69	3.2
chr1	36883776	36884239	464	375	22	169.54	29.53	1.59
chr1	36917355	36917719	365	270	15	112.5	27.07	3.18
chr1	36922821	36923104	284	211	8	54.83	12.31	2.53
chr1	36924751	36925269	519	318	76	894.4	127.98	0.06
chr1	36925303	36925503	201	95	14	137.99	32	2.66
chr1	36939806	36940147	342	147	16	93.94	14.84	3.26
chr1	36942892	36943205	314	208	12	89.83	19.69	3.23
chr1	36943507	36944390	884	330	85	845.26	100.91	0.08
chr1	36944398	36944882	485	278	16	104.14	22.15	3.26
chr1	36944897	36945191	295	99	12	93.05	22.15	3.26
chr1	36945282	36945641	360	211	17	135.06	24.61	2.74
chr1	36962235	36963343	1109	638	80	700.7	51.68	0.09
chr1	36969673	36970022	350	229	16	92.45	14.84	3.25
chr1	36983533	36984123	591	284	36	302.27	34.46	0.46
chr1	36985668	36986326	659	324	85	951.08	91.06	0.07
chr1	36986836	36987327	492	186	27	220.11	32	0.91
chr1	36987666	36988534	869	332	77	741.55	76.3	0.08
chr1	36988622	36988921	300	89	19	172.51	32	1.55
chr1	36990237	36990633	397	201	21	109.23	12.96	3.22
chr1	37004446	37004897	452	128	26	217.86	32	0.91
chr1	37005030	37005375	346	122	20	51.44	7.19	2.47
chr1	37021943	37022135	193	96	8	66.87	19.69	2.91
chr1	37025891	37026383	493	253	29	243.35	51.68	0.77
chr1	37049129	37049432	304	242	9	61.66	12.31	2.73
chr1	37075524	37076162	639	142	27	190.79	32	1.29
chr1	37083795	37084488	694	205	26	171.65	17.23	1.56
chr1	37100611	37101005	395	131	17	128.38	19.69	2.77
chr1	37104004	37104193	190	95	17	191.32	41.84	1.3
chr1	37104281	37104569	289	98	9	63.62	17.23	2.82
chr1	37107834	37108408	575	264	53	493.46	76.34	0.08
chr1	37117185	37117561	377	198	18	85.16	13.43	3.15
chr1	37128388	37128669	282	184	8	55.08	12.31	2.54
chr1	37129079	37129489	411	150	22	180.77	32	1.51
chr1	37129889	37130473	585	346	204	3112.55	285.5	0
chr1	37131641	37132176	536	286	23	166.81	39.38	1.68
chr1	37211189	37211414	226	127	8	62.86	14.77	2.78
chr1	37220695	37220914	220	130	10	85.36	22.15	3.17
chr1	37234136	37234493	358	190	14	103.25	22.15	3.27
chr1	37249681	37249930	250	97	8	59.29	14.77	2.67
chr1	37299586	37299883	298	198	14	114.22	19.69	2.87
chr1	37359449	37359743	295	181	8	53.52	12.31	2.5
chr1	37399556	37399833	278	79	8	55.57	12.31	2.56
chr1	37429448	37430188	741	342	67	622.49	59.39	0.09
chr1	37459923	37460219	297	135	13	103.41	22.15	3.27
chr1	37476165	37476463	299	132	22	210.68	39.38	1.06
chr1	37504678	37505138	461	211	15	56.18	9.58	2.58
chr1	37527125	37527435	311	206	10	70.27	19.69	3.03
chr1	37542966	37543489	524	257	24	130.59	20.78	2.73
chr1	37590858	37591076	219	129	9	74.57	19.69	3.13
chr1	37619554	37620007	454	202	18	85.16	18.87	3.15
chr1	37624191	37624553	363	236	33	132.55	10.24	2.72
chr1	37638773	37639023	251	152	8	59.15	14.77	2.67
chr1	37641369	37641976	608	276	46	421.96	66.45	0.1
chr1	37644110	37644456	347	98	15	115.72	27.07	2.86
chr1	37646643	37647101	459	214	44	448.76	46.76	0.09
chr1	37675444	37675741	298	201	8	53.17	14.77	2.48
chr1	37676069	37676673	605	231	28	207.64	22.15	1.09
chr1	37694446	37694655	210	136	8	65.48	17.23	2.88
chr1	37702395	37702714	320	84	10	69.05	12.31	2.99
chr1	37708400	37708673	274	85	10	75.73	22.15	2.99
chr1	37883955	37884175	221	84	11	96.49	24.61	3.26
chr1	37899821	37900104	284	92	14	105.92	29.53	3.25
chr1	37928459	37928712	254	99	9	68.68	17.23	2.98
chr1	37948799	37949307	509	71	16	91.75	12.31	3.24
chr1	37959517	37959910	394	182	12	78.31	22.15	3.06
chr1	37985606	37986061	456	254	14	89.08	14.77	3.2
chr1	38025396	38025797	402	229	20	159.94	29.53	1.92
chr1	38031021	38031334	314	199	15	122.12	22.15	2.83
chr1	38058301	38058869	569	396	43	328.22	40.54	0.36
chr1	38125187	38125386	200	94	8	66.87	17.23	2.91
chr1	38129989	38130271	283	130	9	64.44	17.23	2.86
chr1	38200338	38200636	299	99	9	62.3	14.77	2.76
chr1	38207330	38207629	300	142	10	71.81	17.23	3.07
chr1	38209430	38209724	295	211	8	53.52	17.23	2.5
chr1	38395304	38395560	257	157	8	58.32	14.77	2.65
chr1	38398042	38398313	272	179	10	76.05	22.15	2.99
chr1	38418660	38419202	543	209	27	111.73	13.85	3.19
chr1	38435048	38435282	235	95	13	116.64	29.53	2.87
chr1	38447392	38447890	499	210	30	111.63	11.85	3.19
chr1	38501021	38501558	538	293	35	304.13	54.15	0.4
chr1	38581878	38582735	858	249	63	561.45	59.07	0.1
chr1	38632058	38632347	290	161	13	104.75	22.15	3.26
chr1	38649383	38649589	207	83	9	76.82	19.69	3
chr1	38770095	38770590	496	158	26	153.06	20.61	2.17
chr1	38784879	38785171	293	82	8	53.75	12.31	2.51
chr1	38823736	38824333	598	162	19	92.98	14.2	3.24
chr1	38835218	38835721	504	174	27	217.38	32	0.98
chr1	38836481	38836700	220	125	8	63.82	17.23	2.83
chr1	38869454	38869957	504	242	35	313.76	49.22	0.39
chr1	38873869	38874395	527	285	33	282.68	51.68	0.5
chr1	38882312	38882622	311	95	11	80.13	17.23	3.09
chr1	38882921	38883178	258	159	8	58.18	14.77	2.65
chr1	38887031	38887479	449	287	48	509.7	83.68	0.09
chr1	38903836	38904537	702	295	57	334.15	28.13	0.35
chr1	38916474	38916731	258	162	9	68.06	17.23	2.96
chr1	38936905	38937137	233	136	14	129.19	32	2.75
chr1	38949052	38949315	264	115	8	57.38	12.31	2.62
chr1	38987034	38987760	727	429	47	399.66	56.61	0.1
chr1	38998670	38998916	247	89	12	102.3	27.07	3.29
chr1	39075955	39076385	431	171	26	168.56	23.75	1.64
chr1	39122679	39122984	306	81	9	61.41	17.23	2.72
chr1	39133766	39133989	224	97	10	84.56	19.69	3.14
chr1	39136882	39137216	335	112	17	140.27	27.07	2.6
chr1	39157354	39157693	340	248	12	85.76	22.15	3.17
chr1	39171995	39172369	375	176	18	143.14	22.15	2.52
chr1	39194299	39194840	542	275	26	153.06	16.09	2.17
chr1	39196123	39196436	314	145	9	60.41	14.77	2.7
chr1	39197076	39197358	283	185	11	84.59	19.69	3.14
chr1	39198541	39198957	417	250	29	263.88	56.61	0.6
chr1	39206698	39207215	518	336	32	272.94	41.84	0.54
chr1	39213031	39213436	406	181	18	137.09	29.53	2.67
chr1	39234847	39235952	1106	674	151	1704.97	204.28	0.05
chr1	39284742	39285043	302	89	10	71.53	22.15	3.06
chr1	39287689	39287972	284	159	8	54.83	14.77	2.53
chr1	39291949	39292572	624	297	74	504.4	37.97	0.08
chr1	39344071	39344292	222	141	8	63.49	14.77	2.82
chr1	39347540	39348132	593	292	63	570.49	63.37	0.1
chr1	39370638	39370966	329	208	44	511.62	83.68	0.09
chr1	39390849	39391243	395	127	14	97.44	19.69	3.26
chr1	39408194	39408455	262	164	19	183.65	39.38	1.44
chr1	39427826	39428189	364	179	17	77.56	11.89	3.02
chr1	39429970	39430574	605	199	41	347.18	49.22	0.29
chr1	39450701	39451877	1177	873	86	756.04	61.53	0.08
chr1	39456253	39456558	306	194	9	61.41	12.31	2.72
chr1	39459108	39459574	467	279	59	519.57	55.45	0.09
chr1	39460768	39461268	501	253	33	220.62	35.62	0.91
chr1	39483008	39483344	337	188	18	85.16	13.01	3.14
chr1	39485164	39485530	367	233	15	112.15	22.15	3.18
chr1	39497629	39498097	469	307	42	417.26	63.99	0.1
chr1	39501357	39501762	406	195	13	86.17	17.23	3.17
chr1	39505713	39505931	219	122	8	63.98	17.23	2.84
chr1	39508771	39509037	267	176	9	66.72	19.69	2.91
chr1	39511752	39512269	518	259	19	128.69	32	2.76
chr1	39526722	39527078	357	186	10	64.41	17.23	2.85
chr1	39528346	39528771	426	198	16	112.75	22.15	3.17
chr1	39606604	39607075	472	253	21	157.12	27.07	2.02
chr1	39608260	39608964	705	447	70	710.01	81.22	0.09
chr1	39612958	39613530	573	300	52	433.26	59.54	0.1
chr1	39614951	39615191	241	149	18	138.3	22.26	2.66
chr1	39622176	39622898	723	409	78	815.69	86.14	0.07
chr1	39648860	39649082	223	97	8	63.33	17.23	2.81
chr1	39682640	39682931	292	216	8	53.87	14.77	2.52
chr1	39721055	39721281	227	129	16	155.96	34.46	2.09
chr1	39839243	39839705	463	242	14	88.2	17.23	3.2
chr1	39857441	39857662	222	124	9	74.02	19.69	3.12
chr1	39858600	39858892	293	130	9	63.09	17.23	2.8
chr1	39859220	39859789	570	265	448	3100	662.06	0.17
chr1	39859984	39860334	351	150	17	136.89	29.53	2.67
chr1	39865112	39865430	319	94	10	59.81	14.77	2.68
chr1	39865579	39865861	283	193	9	64.44	12.31	2.86
chr1	39867989	39868571	583	177	39	340.97	34.46	0.32
chr1	39885619	39885912	294	178	11	82.78	14.77	3.12
chr1	39891051	39891408	358	201	16	124.47	27.07	2.82
chr1	39905945	39906245	301	148	8	52.82	12.31	2.46
chr1	39907005	39907277	273	177	8	56.2	14.77	2.6
chr1	39911965	39912233	269	87	9	66.42	17.23	2.9
chr1	39933472	39933765	294	92	12	82.78	27.07	3.12
chr1	39944629	39944927	299	215	8	53.05	17.23	2.47
chr1	39944968	39945429	462	147	38	365.98	59.07	0.26
chr1	39956504	39956759	256	92	8	58.45	12.31	2.65
chr1	39968598	39968892	295	116	10	72.54	19.69	3.09
chr1	40052211	40052488	278	138	13	107.13	24.61	3.23
chr1	40057041	40057805	765	514	116	1352.25	130.44	0.08
chr1	40161058	40161358	301	95	8	52.82	17.23	2.46
chr1	40251188	40251462	275	78	8	55.95	12.31	2.57
chr1	40267246	40267652	407	151	32	305.62	66.45	0.4
chr1	40290567	40291580	1014	761	44	303.33	32	0.44
chr1	40365287	40365794	508	246	19	130.21	27.07	2.75
chr1	40404654	40405029	376	96	13	90.35	17.23	3.23
chr1	40611024	40611432	409	157	23	192.88	36.92	1.28
chr1	40665670	40666262	593	205	33	266.38	39.38	0.58
chr1	40670805	40671043	239	125	13	87.49	14.84	3.19
chr1	40681190	40681642	453	260	15	98.93	22.15	3.28
chr1	40790243	40790501	259	99	12	99.82	24.61	3.28
chr1	40874802	40875081	280	136	17	153.39	29.53	2.18
chr1	40887677	40888063	387	174	24	210.34	34.46	1.07
chr1	40903055	40903462	408	207	22	181.45	29.53	1.52
chr1	40907921	40908307	387	99	28	162.32	25.27	1.85
chr1	40968373	40968832	460	137	46	476.37	78.76	0.1
chr1	40999443	40999797	355	102	22	194.47	32	1.28
chr1	41130089	41130435	347	153	9	56.59	14.77	2.61
chr1	41131377	41131937	561	243	36	310.13	41.84	0.39
chr1	41139674	41140082	409	206	15	105.31	22.15	3.26
chr1	41140186	41140505	320	172	23	216.96	44.3	0.98
chr1	41140552	41140930	379	160	61	544.89	47.25	0.09
chr1	41280897	41281292	396	176	12	78.05	17.23	3.06
chr1	41384761	41385120	360	107	20	169.3	39.38	1.59
chr1	41390149	41390900	752	274	51	429.6	46.76	0.1
chr1	41400922	41401264	343	162	15	116.46	22.15	2.87
chr1	41461840	41462204	365	134	14	51.54	7.92	2.47
chr1	41463132	41463467	336	89	9	57.82	12.31	2.64
chr1	41559352	41559680	329	199	18	153.17	29.53	2.19
chr1	41732204	41732534	331	223	10	67.61	17.23	2.95
chr1	41746003	41746239	237	91	16	140.41	32	2.6
chr1	41832939	41833239	301	107	10	71.67	17.23	3.07
chr1	41883634	41883993	360	137	20	169.3	39.38	1.59
chr1	42058293	42059093	801	468	95	1025.97	78.76	0.08
chr1	42059358	42059733	376	148	15	110.62	22.15	3.22
chr1	42062135	42062421	287	99	8	54.47	9.84	2.54
chr1	42108449	42108892	444	211	86	1111.74	150.13	0.06
chr1	42243407	42243721	315	165	65	864.9	132.9	0.06
chr1	42262674	42262994	321	84	17	143.38	19.69	2.51
chr1	42321148	42321427	280	143	12	95.75	24.61	3.26
chr1	42392238	42392481	244	152	13	114.5	27.07	2.87
chr1	42428316	42428505	190	95	8	66.87	19.69	2.91
chr1	42622761	42623058	298	220	9	62.43	17.23	2.76
chr1	42624125	42624372	248	130	54	457.54	36.07	0.1
chr1	42624485	42624769	285	145	13	105.73	24.61	3.25
chr1	42686266	42686572	307	137	12	80.74	22.15	3.09
chr1	42703481	42703873	393	206	69	868.3	98.45	0.06
chr1	42705281	42705918	638	278	37	226.16	28.2	0.92
chr1	42707790	42708077	288	172	8	54.35	14.77	2.54
chr1	42724653	42725054	402	230	10	59.45	17.23	2.68
chr1	42778670	42779026	357	113	12	83.28	19.69	3.12
chr1	42851222	42851639	418	217	13	84.6	12.31	3.14
chr1	42888388	42888746	359	141	21	181.38	32	1.52
chr1	43082758	43083232	475	278	16	105.52	22.15	3.26
chr1	43092795	43093090	296	84	8	53.4	9.84	2.49
chr1	43168028	43168294	267	116	10	76.86	19.69	3
chr1	43171721	43172276	556	243	49	466.05	78.76	0.1
chr1	43186413	43186727	315	91	14	56.18	8.42	2.59
chr1	43260454	43260722	269	201	8	56.72	17.23	2.61
chr1	43263034	43263348	315	120	12	89.67	19.69	3.22
chr1	43396395	43396644	250	155	8	59.29	12.31	2.67
chr1	43447778	43447998	221	98	8	63.65	17.23	2.83
chr1	43481377	43481846	470	290	47	486.2	63.99	0.09
chr1	43483966	43484299	334	167	17	140.49	27.07	2.6
chr1	43526518	43526927	410	247	26	228.59	29.53	0.92
chr1	43801014	43801293	280	196	8	55.32	12.31	2.55
chr1	43820756	43821047	292	222	11	59.82	8.91	2.68
chr1	43857943	43858247	305	125	9	61.53	17.23	2.72
chr1	43937446	43937757	312	99	20	181.56	41.84	1.52
chr1	44103906	44104334	429	202	46	490.08	78.76	0.08
chr1	44119542	44119833	292	119	12	93.58	17.23	3.26
chr1	44147808	44148032	225	126	8	63.02	17.23	2.78
chr1	44553577	44553838	262	170	9	67.46	17.23	2.95
chr1	44568297	44568640	344	168	14	105.62	27.07	3.26
chr1	44613277	44614048	772	237	28	170.04	29.53	1.58
chr1	44889823	44890237	415	197	35	342.63	56.61	0.3
chr1	45196280	45196559	280	93	8	55.32	12.31	2.55
chr1	45352566	45352812	247	91	9	69.78	17.23	3
chr1	45358132	45358341	210	113	10	87.42	17.23	3.19
chr1	45407586	45407866	281	162	11	84.93	22.15	3.14
chr1	45818580	45818901	322	139	21	191.16	39.38	1.3
chr1	45827633	45827847	215	118	8	64.64	17.23	2.86
chr1	45914301	45914902	602	137	36	299.49	39.38	0.45
chr1	45925936	45926588	653	223	29	209.43	29.53	1.09
chr1	45930208	45930525	318	219	19	167.75	36.92	1.65
chr1	46059286	46059547	262	62	9	67.46	14.77	2.95
chr1	46685891	46686229	339	166	11	76.08	17.23	3
chr1	46863616	46863854	239	132	8	51.11	12.31	2.47
chr1	46871518	46871617	100	50	13	308.1	32	0.39
chr1	46921538	46921939	402	230	20	51.44	6.56	2.47
chr1	47007180	47007479	300	98	8	52.94	14.77	2.46
chr1	47028712	47028928	217	92	9	74.93	19.69	3.13
chr1	47207383	47207654	272	166	9	65.99	12.31	2.89
chr1	47328001	47328291	291	200	9	63.36	12.31	2.81
chr1	47477237	47477566	330	157	14	108.1	19.69	3.23
chr1	47826510	47826747	238	87	14	127.89	27.07	2.78
chr1	47839156	47839368	213	87	12	110.11	24.61	3.23
chr1	47914114	47914312	199	99	8	66.87	19.69	2.91
chr1	48654494	48654673	180	90	8	66.87	19.69	2.91
chr1	50400181	50400413	233	99	8	61.77	17.23	2.73
chr1	50653505	50653734	230	85	11	94.55	22.15	3.24
chr1	50927002	50927276	275	179	9	65.56	17.23	2.88
chr1	51187343	51187759	417	227	18	135.07	32	2.74
chr1	51264963	51265674	712	375	29	199.15	19.69	1.23
chr1	51429044	51429439	396	183	11	68.89	14.77	2.98
chr1	51429813	51430198	386	170	23	198.52	39.38	1.24
chr1	51465178	51465554	377	279	29	276.34	51.68	0.52
chr1	51472623	51472923	301	202	8	52.82	17.23	2.46
chr1	51478413	51478961	549	310	40	171.68	15.59	1.56
chr1	51479050	51479461	412	122	38	169.86	17.12	1.59
chr1	51479472	51480021	550	281	53	445.36	57.15	0.09
chr1	51481463	51482571	1109	499	173	2047.27	169.82	0.08
chr1	51538817	51539072	256	164	13	111.78	22.15	3.18
chr1	51567688	51567963	276	207	8	55.82	14.77	2.57
chr1	51573234	51573487	254	86	8	58.73	17.23	2.66
chr1	51585082	51585344	263	172	10	77.51	14.77	3.02
chr1	51597602	51597874	273	190	8	56.2	14.77	2.6
chr1	51681902	51682352	451	248	25	206.37	27.07	1.09
chr1	51777536	51777901	366	182	15	101.94	22.15	3.3
chr1	51778311	51778634	324	95	13	98.56	22.15	3.28
chr1	51835691	51835989	299	200	8	53.05	17.23	2.47
chr1	51879275	51879749	475	225	15	95.99	27.07	3.26
chr1	51891927	51892276	350	236	11	51.91	11.87	2.47
chr1	51904772	51905088	317	218	11	79.23	19.69	3.07
chr1	51907089	51907530	442	342	20	151.95	24.61	2.21
chr1	51937470	51937782	313	96	15	122.33	29.53	2.82
chr1	51944930	51945175	246	97	8	59.86	17.23	2.68
chr1	51973310	51973596	287	128	11	83.93	17.23	3.13
chr1	52008261	52008690	430	338	16	112.13	19.69	3.18
chr1	52008956	52009322	367	256	29	279.68	56.61	0.52
chr1	52049868	52050266	399	147	53	609.5	78.76	0.09
chr1	52113823	52114143	321	181	13	71.75	10.39	3.07
chr1	52121028	52121361	334	200	10	67.23	14.77	2.94
chr1	52127329	52127723	395	109	15	63.06	9.38	2.79
chr1	52146636	52147209	574	411	53	527.21	73.84	0.09
chr1	52149885	52150361	477	224	45	359.69	43.05	0.25
chr1	52232080	52232465	386	144	16	119.37	24.61	2.86
chr1	52232516	52232834	319	78	10	59.81	12.31	2.68
chr1	52233260	52233719	460	166	17	117.54	24.61	2.86
chr1	52268991	52269411	421	163	18	134.35	24.61	2.72
chr1	52270310	52270615	306	79	10	70.96	14.77	3.05
chr1	52305687	52305920	234	91	10	82.63	17.23	3.12
chr1	52325796	52326143	348	251	14	104.93	27.07	3.27
chr1	52354254	52354579	326	178	14	79.38	11.87	3.07
chr1	52356029	52356234	206	118	8	55.77	17.23	2.57
chr1	52364047	52364439	393	146	18	74.01	13.85	3.12
chr1	52499697	52500126	430	132	16	70.19	8.94	3.01
chr1	52524699	52525108	410	149	24	154.07	20.78	2.15
chr1	52527206	52527680	475	252	49	512.35	98.45	0.09
chr1	52564951	52565193	243	143	8	60.29	12.31	2.69
chr1	52597186	52597478	293	80	8	53.75	14.77	2.51
chr1	52639156	52639534	379	138	21	176.53	36.92	1.53
chr1	52656713	52656890	178	89	9	89.15	22.15	3.2
chr1	52667551	52667721	171	85	12	137.99	29.53	2.66
chr1	52702470	52702675	206	99	8	55.77	17.23	2.57
chr1	52709621	52709907	287	188	8	54.47	12.31	2.54
chr1	52846513	52846862	350	142	26	246.14	44.3	0.76
chr1	52916401	52916787	387	236	14	88.78	17.23	3.2
chr1	52952173	52952934	762	375	64	606.05	93.52	0.09
chr1	52952992	52954150	1159	689	87	774.31	44.3	0.07
chr1	53106757	53106952	196	98	11	100.87	27.07	3.27
chr1	53289417	53289841	425	208	20	155.24	34.46	2.11
chr1	53313476	53313724	249	156	9	69.46	19.69	2.99
chr1	53344072	53344592	521	287	17	108.81	32	3.22
chr1	53830320	53830642	323	223	16	131.49	32	2.73
chr1	53838930	53839206	277	58	8	55.7	12.31	2.56
chr1	53852421	53852738	318	233	11	79.08	24.61	3.07
chr1	53866546	53866931	386	208	14	88.92	22.15	3.2
chr1	53867000	53867361	362	182	13	92.43	24.61	3.25
chr1	53868397	53868644	248	165	10	80.08	14.77	3.09
chr1	53910763	53911200	438	195	12	73.04	17.23	3.1
chr1	54156259	54156432	174	87	8	77.81	19.69	3.04
chr1	54194284	54194555	272	142	9	65.99	17.23	2.89
chr1	54195024	54195402	379	255	14	99.88	19.69	3.28
chr1	54250865	54251152	288	190	8	54.35	14.77	2.54
chr1	54422458	54422762	305	95	12	91.33	19.69	3.24
chr1	54474247	54474745	499	213	31	200.83	34.07	1.19
chr1	54484598	54485361	764	371	128	1561.17	142.75	0.09
chr1	54677082	54677346	265	135	8	57.24	14.77	2.62
chr1	54763700	54763978	279	90	8	55.45	17.23	2.55
chr1	54808420	54808755	336	101	31	318.01	54.15	0.38
chr1	54826128	54826903	776	508	33	229.76	29.53	0.92
chr1	54850291	54850658	368	101	20	167.43	22.15	1.67
chr1	54859865	54860273	409	242	47	514.13	91.06	0.09
chr1	54928949	54929437	489	184	54	577.81	78.76	0.1
chr1	54930635	54930966	332	186	10	67.48	17.23	2.95
chr1	54960963	54961201	239	145	8	51.11	12.31	2.47
chr1	54983722	54983956	235	93	9	71.76	17.23	3.07
chr1	55028905	55029289	385	191	15	109.12	22.15	3.21
chr1	55030767	55031022	256	91	10	78.69	22.15	3.07
chr1	55031104	55031315	212	91	13	122.53	29.53	2.82
chr1	55039954	55040352	399	114	48	533.97	95.99	0.09
chr1	55052212	55052810	599	120	24	166.46	24.61	1.68
chr1	55053150	55053517	368	268	18	85.16	15.29	3.15
chr1	55075195	55075747	553	331	25	185.06	34.46	1.4
chr1	55075920	55076321	402	258	18	137.85	27.07	2.66
chr1	55085589	55086255	667	188	26	153.06	17.82	2.17
chr1	55087278	55087868	591	167	50	409.31	35.09	0.1
chr1	55087902	55088362	461	179	26	215.7	36.92	0.99
chr1	55088435	55088989	555	192	22	153.17	22.15	2.19
chr1	55106890	55107429	540	251	48	471.99	73.84	0.1
chr1	55108505	55108896	392	191	46	507.85	59.07	0.09
chr1	55130636	55131218	583	349	53	445.36	57.11	0.09
chr1	55132490	55132823	334	167	41	463.3	76.3	0.1
chr1	55162831	55163094	264	183	9	67.16	14.77	2.94
chr1	55164056	55164346	291	199	8	53.99	17.23	2.52
chr1	55171749	55172178	430	330	33	311.07	39.38	0.39
chr1	55191118	55191444	327	149	11	68.13	17.23	2.97
chr1	55196297	55196587	291	73	8	53.99	12.31	2.52
chr1	55198782	55199143	362	98	12	82.57	14.77	3.12
chr1	55211141	55211574	434	230	18	132.05	19.69	2.72
chr1	55213566	55213790	225	90	9	73.49	17.23	3.11
chr1	55279050	55279373	324	166	22	203.08	41.84	1.11
chr1	55404508	55404856	349	138	9	56.37	14.77	2.6
chr1	55405113	55405357	245	154	15	138.24	29.53	2.66
chr1	55405427	55405918	492	166	20	51.44	5.84	2.47
chr1	55449177	55449570	394	276	16	107.66	32	3.24
chr1	55605383	55605897	515	217	46	362.43	50.45	0.25
chr1	55827303	55827747	445	296	63	736.83	105.83	0.08
chr1	55965855	55966161	307	203	9	61.28	14.77	2.71
chr1	56639254	56639610	357	196	34	351.18	56.61	0.3
chr1	56668803	56669169	367	167	12	72.39	22.15	3.09
chr1	56684512	56684785	274	177	17	154.98	29.53	2.12
chr1	56697638	56697919	282	98	12	95.38	19.69	3.25
chr1	56723534	56723819	286	190	9	64.03	12.31	2.84
chr1	56844605	56845003	399	208	25	219.33	39.38	0.91
chr1	56855361	56855598	238	118	13	115.92	27.07	2.86
chr1	56867273	56867596	324	78	11	78.2	14.77	3.06
chr1	56930135	56930373	239	94	16	139.86	36.92	2.61
chr1	56936015	56936353	339	137	10	66.59	19.69	2.91
chr1	56948436	56948653	218	124	8	64.14	17.23	2.84
chr1	56953432	56953994	563	267	86	1024.07	127.98	0.08
chr1	56977740	56978014	275	192	8	55.95	9.84	2.57
chr1	57251531	57251763	233	92	9	72.1	19.69	3.07
chr1	57332031	57332334	304	207	10	71.25	19.69	3.06
chr1	57333612	57333916	305	182	18	159.03	29.53	1.95
chr1	57334041	57334430	390	304	17	129.3	22.15	2.75
chr1	57355812	57356039	228	129	9	72.96	17.23	3.1
chr1	57369096	57369470	375	249	33	220.89	26.72	0.91
chr1	57406432	57407015	584	286	33	268.48	44.3	0.59
chr1	57461381	57461666	286	192	10	73.88	14.77	3.12
chr1	57509907	57510249	343	149	10	66.1	17.23	2.9
chr1	57565226	57565563	338	89	10	66.72	14.77	2.91
chr1	57600941	57601222	282	158	10	74.48	17.23	3.13
chr1	57607286	57607880	595	98	19	92.98	12.36	3.24
chr1	57611996	57612923	928	261	85	827.87	81.22	0.08
chr1	57613064	57613678	615	396	154	2137.69	216.58	0.08
chr1	57613962	57614489	528	260	37	254.29	34.14	0.67
chr1	57693373	57693894	522	334	27	213.42	27.07	1.04
chr1	57719559	57719817	259	99	11	88.83	22.15	3.2
chr1	57774961	57775278	318	190	10	69.32	17.23	2.99
chr1	57779671	57780045	375	151	13	90.5	19.69	3.24
chr1	57803764	57804037	274	88	9	65.7	12.31	2.89
chr1	57832962	57833356	395	211	10	60.18	17.23	2.69
chr1	57838030	57838323	294	98	9	62.96	12.31	2.78
chr1	57970028	57970319	292	98	9	63.22	14.77	2.81
chr1	57990852	57991082	231	134	16	154.73	32	2.14
chr1	57995965	57996543	579	360	22	149.34	24.61	2.35
chr1	57998290	57998569	280	113	20	190.89	41.84	1.29
chr1	58032800	58033197	398	303	17	127.84	19.69	2.78
chr1	58055134	58055433	300	98	8	52.94	12.31	2.46
chr1	58056433	58056793	361	212	13	92.59	17.23	3.24
chr1	58059220	58059512	293	230	8	53.75	12.31	2.51
chr1	58059656	58059939	284	83	9	64.3	17.23	2.85
chr1	58206689	58207057	369	130	13	81.6	22.15	3.11
chr1	58259122	58259516	395	171	13	87.66	24.61	3.2
chr1	58275932	58276219	288	198	10	73.57	19.69	3.11
chr1	58289996	58290842	847	607	56	477.13	34.46	0.1
chr1	58295934	58296195	262	92	11	88.28	22.15	3.2
chr1	58296231	58296605	375	176	39	414.08	63.99	0.1
chr1	58346252	58346554	303	139	17	77.56	9.89	3.02
chr1	58358418	58358603	186	93	12	125.31	29.53	2.8
chr1	58359192	58359733	542	206	23	84.21	9.9	3.13
chr1	58366860	58367237	378	159	12	80.39	17.23	3.09
chr1	58368027	58368469	443	224	25	116.4	11.87	2.87
chr1	58369721	58370160	440	171	66	609.39	69.23	0.09
chr1	58391428	58391929	502	245	19	131.15	34.46	2.73
chr1	58399277	58399748	472	254	18	125.76	24.61	2.8
chr1	58412429	58412714	286	98	9	64.03	14.77	2.84
chr1	58424558	58424856	299	97	18	92.72	11.87	3.25
chr1	58447305	58448011	707	429	33	242.34	34.46	0.77
chr1	58454530	58454811	282	97	8	55.08	17.23	2.54
chr1	58454819	58455283	465	182	21	158.43	34.46	1.98
chr1	58479007	58479219	213	129	8	64.97	17.23	2.87
chr1	58571460	58571836	377	261	16	120.97	19.69	2.84
chr1	58577238	58577544	307	125	17	146.63	32	2.48
chr1	58586364	58586698	335	88	11	76.64	14.77	3
chr1	58595928	58596189	262	98	14	122.02	29.53	2.83
chr1	58713997	58714223	227	151	10	83.97	22.15	3.13
chr1	58949592	58949860	269	88	8	56.72	9.84	2.61
chr1	58951846	58952219	374	243	29	104.92	9.99	3.26
chr1	58957850	58958393	544	247	269	3100	287.46	0.17
chr1	58961037	58961720	684	354	62	607.79	78.76	0.09
chr1	58967525	58967881	357	223	10	64.41	17.23	2.85
chr1	58972870	58973664	795	281	72	688.91	56.64	0.09
chr1	59099911	59100146	236	138	12	104.69	27.07	3.25
chr1	59223511	59223712	202	105	9	77.81	19.69	3.04
chr1	59247655	59248140	486	200	70	820.94	140.29	0.08
chr1	59256567	59257172	606	360	117	1002.93	54.87	0.07
chr1	59263598	59263965	368	126	36	374.6	63.99	0.23
chr1	59263983	59264343	361	226	16	123.91	27.07	2.83
chr1	59265467	59265765	299	152	32	347.99	51.68	0.29
chr1	59315026	59315440	415	287	18	135.43	27.07	2.73
chr1	59322022	59322839	818	331	113	1282.05	87.42	0.07
chr1	59371120	59371700	581	419	21	139.08	22.15	2.61
chr1	59376076	59376936	861	238	53	437.04	39.38	0.1
chr1	59377140	59378135	996	250	147	1709.22	130.44	0.05
chr1	59384340	59384623	284	93	13	105.92	17.23	3.25
chr1	59389350	59389904	555	97	19	123.31	17.23	2.82
chr1	59392603	59392915	313	98	9	60.54	14.77	2.7
chr1	59394042	59394601	560	146	23	162.65	24.61	1.85
chr1	59394956	59395227	272	176	8	56.33	14.77	2.6
chr1	59396257	59396625	369	196	11	72.14	14.77	3.08
chr1	59409494	59409903	410	176	13	85.64	14.77	3.17
chr1	59412763	59413756	994	293	54	224.69	17.81	0.93
chr1	59422920	59424102	1183	325	172	1984.11	113.21	0.07
chr1	59427274	59427773	500	242	18	85.16	13.36	3.15
chr1	59427924	59428289	366	191	12	82.02	17.23	3.12
chr1	59428719	59429083	365	194	11	72.65	22.15	3.09
chr1	59438913	59439399	487	277	36	331.6	46.76	0.37
chr1	59442124	59442487	364	106	20	168.36	39.38	1.65
chr1	59448757	59449381	625	391	25	143.96	14.84	2.51
chr1	59471299	59471673	375	98	13	90.5	22.15	3.24
chr1	59472488	59472871	384	272	15	109.29	29.53	3.23
chr1	59472921	59473169	249	93	11	90.72	24.61	3.23
chr1	59475126	59475925	800	247	72	677.04	93.63	0.09
chr1	59485084	59485311	228	98	13	68.46	10.88	2.98
chr1	59486217	59486654	438	249	20	152.71	32	2.19
chr1	59486951	59487222	272	107	9	65.99	12.31	2.89
chr1	59487285	59487942	658	330	113	1393.5	189.51	0.08
chr1	59508546	59508796	251	82	10	79.55	17.23	3.08
chr1	59515929	59516344	416	149	15	94.41	14.77	3.24
chr1	59520800	59521675	876	568	78	752.46	81.22	0.08
chr1	59522438	59522884	447	205	18	92.96	19.3	3.24
chr1	59553980	59554349	370	132	13	91.23	24.61	3.24
chr1	59560926	59561577	652	150	45	395.91	44.3	0.1
chr1	59562065	59562460	396	144	22	184.23	29.53	1.43
chr1	59564733	59564924	192	96	8	66.87	19.69	2.91
chr1	59581338	59581723	386	192	10	61.14	17.23	2.71
chr1	59604685	59604984	300	222	13	102.85	22.15	3.27
chr1	59606677	59607023	347	168	33	341.33	68.91	0.32
chr1	59610005	59610260	256	156	8	58.45	12.31	2.65
chr1	59629212	59629649	438	205	22	174.87	32	1.55
chr1	59668700	59668943	244	91	11	91.7	22.15	3.24
chr1	59671457	59671817	361	145	16	70.19	15	3.03
chr1	59688294	59688427	134	67	8	112.93	19.69	3.17
chr1	59697843	59698165	323	167	18	154.59	32	2.14
chr1	59728407	59728899	493	234	39	368.56	51.68	0.24
chr1	59766723	59767080	358	196	15	56.18	12.75	2.58
chr1	59890977	59891321	345	178	12	85.01	24.61	3.14
chr1	59907598	59908086	489	334	20	143.51	19.69	2.51
chr1	59926116	59926770	655	263	71	746.19	108.29	0.08
chr1	59986569	59986930	362	271	15	113.02	24.61	3.18
chr1	60000347	60000623	277	97	10	75.26	14.77	3.13
chr1	60056424	60056722	299	90	10	71.96	17.23	3.07
chr1	60073610	60073815	206	122	8	55.77	17.23	2.57
chr1	60098090	60098326	237	137	8	51.37	14.77	2.47
chr1	60164787	60165067	281	203	8	55.2	12.31	2.54
chr1	60180725	60180934	210	99	9	76.25	19.69	3
chr1	60241338	60241580	243	126	9	70.43	14.77	3.03
chr1	60343381	60343762	382	204	11	70.54	14.77	3.04
chr1	60409012	60409706	695	330	47	408.5	41.84	0.1
chr1	60432700	60432916	217	88	8	64.31	14.77	2.85
chr1	60498967	60499342	376	182	17	131.92	27.07	2.73
chr1	60596870	60597330	461	224	18	90.8	17.81	3.23
chr1	60609077	60609529	453	179	16	70.19	14.79	3.01
chr1	60805156	60805447	292	194	9	63.22	17.23	2.81
chr1	60818559	60819089	531	306	38	343.58	61.53	0.29
chr1	60837010	60837502	493	232	24	185.83	36.92	1.32
chr1	60839146	60839635	490	249	39	283.98	39.27	0.48
chr1	60846989	60847262	274	178	8	56.08	12.31	2.58
chr1	60850787	60851426	640	186	24	159.96	17.23	1.92
chr1	60852149	60852446	298	109	25	250.59	41.84	0.74
chr1	60852694	60853721	1028	261	64	295.15	20.78	0.45
chr1	60854030	60854363	334	160	16	129.2	29.53	2.75
chr1	60857452	60858166	715	360	104	1210.93	150.13	0.07
chr1	60860211	60860661	451	238	17	118.94	24.61	2.86
chr1	60937352	60937632	281	186	9	64.72	12.31	2.86
chr1	60999403	60999722	320	225	13	99.25	24.61	3.28
chr1	61016731	61017011	281	85	8	55.2	17.23	2.54
chr1	61157294	61157590	297	204	8	53.28	9.84	2.48
chr1	61297432	61297703	272	99	11	86.48	22.15	3.18
chr1	61416872	61417349	478	266	15	95.61	22.15	3.26
chr1	61418319	61418629	311	94	17	145.69	29.53	2.51
chr1	61419838	61420213	376	283	21	177.24	34.46	1.53
chr1	61436953	61437419	467	260	21	158.05	41.84	2
chr1	61527956	61528310	355	205	20	170.49	27.07	1.56
chr1	61608988	61609279	292	207	8	53.87	12.31	2.52
chr1	61639082	61639364	283	204	9	64.44	17.23	2.86
chr1	61686000	61686166	167	83	8	77.81	19.69	3.04
chr1	61877043	61877335	293	231	8	53.75	12.31	2.51
chr1	62173061	62173299	239	150	9	71.09	17.23	3.05
chr1	62180470	62180703	234	135	9	71.93	19.69	3.07
chr1	62181498	62182206	709	343	167	2271.63	260.89	0.09
chr1	62325418	62325629	212	125	8	65.14	17.23	2.87
chr1	62393017	62393385	369	198	17	77.56	12.05	3.02
chr1	62422998	62423330	333	117	10	67.35	14.77	2.95
chr1	62648084	62648621	538	276	24	177.1	34.46	1.53
chr1	62650376	62650932	557	374	58	253.94	14.88	0.67
chr1	62655388	62655652	265	87	8	57.24	14.77	2.62
chr1	62665452	62665706	255	133	10	78.86	19.69	3.07
chr1	62677933	62678271	339	131	11	76.08	12.31	3
chr1	62713598	62713894	297	99	9	62.56	12.31	2.76
chr1	62715492	62716244	753	305	101	1141.9	118.14	0.06
chr1	62717317	62717550	234	96	9	71.93	19.69	3.07
chr1	62720717	62721262	546	244	35	301.96	54.15	0.46
chr1	62725104	62725575	472	247	27	162.32	22.42	1.85
chr1	62731703	62732014	312	214	20	181.56	39.38	1.52
chr1	62736500	62737176	677	205	28	171.73	18.09	1.56
chr1	62737867	62738470	604	291	40	347.45	34.46	0.29
chr1	62743243	62743722	480	331	22	166.42	24.61	1.68
chr1	62744169	62744467	299	96	8	53.05	9.84	2.47
chr1	62748322	62748844	523	281	25	190.85	34.46	1.29
chr1	62760220	62760501	282	166	12	95.38	14.77	3.25
chr1	62764752	62764976	225	79	8	63.02	14.77	2.78
chr1	62767282	62768188	907	429	248	3100	315.03	0.17
chr1	62768534	62768888	355	185	11	51.3	7.42	2.47
chr1	62770803	62771476	674	407	41	341.03	51.68	0.32
chr1	62774786	62775309	524	343	36	320.46	39.38	0.37
chr1	62777075	62778269	1195	754	193	2309.11	189.51	0.09
chr1	62905304	62905518	215	115	9	75.3	19.69	3.14
chr1	62911400	62911909	510	257	32	275.03	54.15	0.53
chr1	62950020	62950616	597	341	33	265.45	44.3	0.59
chr1	62967721	62968208	488	249	35	318.53	59.07	0.37
chr1	62986806	62987165	360	225	13	82.85	19.69	3.12
chr1	63023578	63023849	272	118	13	80.51	14.84	3.09
chr1	63066758	63067301	544	92	35	241.46	22.61	0.77
chr1	63110428	63110764	337	201	10	66.85	14.77	2.91
chr1	63114574	63114867	294	117	12	82.78	22.15	3.12
chr1	63115005	63115301	297	141	8	53.28	9.84	2.48
chr1	63122804	63123187	384	210	12	79.6	19.69	3.08
chr1	63133372	63133717	346	85	11	75.13	17.23	3.14
chr1	63134522	63134903	382	96	16	120.08	22.15	2.85
chr1	63137921	63138364	444	285	27	231.79	29.53	0.89
chr1	63138625	63139009	385	112	32	313.21	63.99	0.39
chr1	63139108	63139540	433	107	40	403.81	59.07	0.1
chr1	63143954	63144403	450	284	36	267.44	37.11	0.59
chr1	63145986	63146236	251	125	17	161.45	32	1.86
chr1	63160920	63161440	521	239	35	308.86	44.3	0.38
chr1	63176116	63176803	688	538	44	373.57	36.92	0.23
chr1	63176864	63177249	386	146	21	109.23	14.9	3.22
chr1	63187197	63187488	292	215	9	63.22	14.77	2.81
chr1	63200248	63200537	290	207	9	63.49	12.31	2.82
chr1	63201691	63202239	549	236	66	724.52	93.52	0.1
chr1	63203187	63203516	330	202	20	176.74	29.53	1.53
chr1	63204224	63204997	774	267	99	1099.81	135.36	0.06
chr1	63207457	63208073	617	353	94	1115.73	125.52	0.06
chr1	63210251	63210621	371	90	18	143.95	29.53	2.51
chr1	63225904	63226235	332	94	14	97.21	19.69	3.26
chr1	63239325	63239736	412	225	38	384.53	44.3	0.23
chr1	63247113	63247667	555	423	20	133.06	19.69	2.72
chr1	63260613	63260907	295	229	8	53.52	12.31	2.5
chr1	63285022	63285287	266	182	11	87.55	14.77	3.2
chr1	63323488	63323789	302	204	11	81.51	24.61	3.11
chr1	63361512	63361841	330	190	9	58.51	17.23	2.66
chr1	63385168	63385393	226	139	8	62.86	14.77	2.78
chr1	63403674	63404126	453	158	25	205.9	39.38	1.09
chr1	63431880	63432205	326	212	10	68.26	17.23	2.97
chr1	63441319	63441597	279	180	8	55.45	9.84	2.55
chr1	63450725	63451030	306	143	13	101.74	19.69	3.3
chr1	63455965	63456178	214	121	9	75.49	19.69	2.99
chr1	63458747	63459145	399	162	20	160.57	29.53	1.89
chr1	63461492	63461763	272	189	8	56.33	12.31	2.6
chr1	63461868	63462056	189	94	12	112.93	29.53	3.17
chr1	63468895	63469179	285	109	22	215.23	39.38	0.99
chr1	63495978	63496247	270	172	9	66.28	14.77	2.89
chr1	63496504	63496802	299	205	12	92.35	22.15	3.25
chr1	63542577	63542934	358	96	25	230.88	56.61	0.89
chr1	63764547	63764837	291	193	11	83.27	19.69	3.12
chr1	63921292	63921672	381	174	10	61.68	17.23	2.73
chr1	63923622	63923886	265	86	10	77.18	14.77	3.01
chr1	63937712	63937959	248	158	11	90.91	19.69	3.24
chr1	63944856	63945206	351	93	11	74.46	17.23	3.13
chr1	64004153	64004376	224	94	8	63.17	17.23	2.81
chr1	64006541	64007049	509	273	20	140.19	24.61	2.6
chr1	64031812	64032362	551	275	32	264.64	41.84	0.59
chr1	64060389	64060660	272	175	10	76.05	22.15	2.99
chr1	64093180	64093479	300	229	8	52.94	9.84	2.46
chr1	64104983	64105552	570	286	36	307.72	51.68	0.39
chr1	64215664	64216060	397	223	16	117.48	34.46	2.86
chr1	64223881	64224323	443	150	25	156.04	13.36	2.09
chr1	64226013	64226561	549	438	23	117.85	13.36	2.88
chr1	64228126	64228711	586	333	67	622.49	85.24	0.09
chr1	64246175	64246563	389	217	16	108.47	24.61	3.23
chr1	64305653	64306021	369	229	13	81.6	24.61	3.11
chr1	64311344	64312257	914	326	96	987.12	105.83	0.07
chr1	64339359	64339639	281	86	9	64.72	14.77	2.86
chr1	64416331	64416776	446	237	28	243.37	44.3	0.77
chr1	64419324	64419734	411	189	14	95.12	22.15	3.25
chr1	64420257	64420607	351	99	15	63.06	9.38	2.79
chr1	64422799	64423007	209	115	8	65.65	17.23	2.89
chr1	64423257	64423602	346	74	20	172.69	39.38	1.54
chr1	64531757	64532050	294	169	10	69.47	13.7	2.99
chr1	64545603	64545977	375	215	11	71.4	17.23	3.06
chr1	64576763	64577065	303	204	16	135.88	27.07	2.73
chr1	64577549	64578215	667	225	34	261.43	36.92	0.61
chr1	64617288	64617587	300	99	8	52.94	14.77	2.46
chr1	64623384	64624462	1079	869	108	891.97	60.86	0.06
chr1	64689628	64690300	673	281	63	570.49	65.93	0.1
chr1	64690394	64690872	479	313	29	246.87	34.46	0.76
chr1	64732129	64732575	447	347	22	172.98	27.07	1.55
chr1	64732617	64733292	676	263	165	2125.56	192.65	0.08
chr1	64733445	64733794	350	180	17	137.1	27.07	2.67
chr1	64735723	64736019	297	215	8	53.28	9.84	2.48
chr1	64738671	64738960	290	94	10	73.28	19.69	3.1
chr1	64740315	64740695	381	160	19	153.1	41.84	2.18
chr1	64764987	64765372	386	223	21	109.23	19.48	3.22
chr1	64786682	64787037	356	194	21	182.13	27.07	1.46
chr1	64794004	64794188	185	92	11	112.93	27.07	3.17
chr1	64802665	64803035	371	226	21	109.23	15.42	3.22
chr1	64884922	64885299	378	293	25	172.15	25.23	1.56
chr1	64916266	64916540	275	178	8	55.95	17.23	2.57
chr1	64949925	64950272	348	141	11	74.86	22.15	3.13
chr1	64956631	64956919	289	190	8	54.23	17.23	2.54
chr1	64976519	64976896	378	240	14	100.03	19.69	3.28
chr1	64999223	64999580	358	199	21	181.63	27.07	1.52
chr1	65037591	65037857	267	95	12	98.23	22.15	3.27
chr1	65038535	65038801	267	171	19	182.09	39.38	1.46
chr1	65040017	65040362	346	248	13	94.92	17.23	3.25
chr1	65040659	65041347	689	339	167	2292.16	253.5	0.09
chr1	65051785	65052516	732	451	43	350.36	34.46	0.29
chr1	65067781	65068041	261	166	17	158.57	29.53	1.96
chr1	65100306	65100567	262	191	8	57.64	14.77	2.63
chr1	65103155	65103395	241	96	9	70.76	19.69	3.04
chr1	65103421	65103823	403	178	56	482.13	45.46	0.09
chr1	65112763	65113267	505	245	18	120.72	22.15	2.83
chr1	65178005	65178482	478	119	25	143.96	18.45	2.52
chr1	65178904	65179332	429	129	22	176.79	29.53	1.53
chr1	65186288	65186569	282	161	10	74.48	14.77	3.13
chr1	65292661	65293039	379	157	47	529.5	73.84	0.09
chr1	65295938	65296192	255	86	9	68.52	19.69	2.98
chr1	65345238	65345516	279	198	9	65	19.69	2.87
chr1	65799940	65800640	701	536	36	276.71	41.84	0.52
chr1	66149481	66149771	291	98	20	187.56	34.46	1.32
chr1	66173682	66173958	277	157	8	55.7	14.77	2.56
chr1	66174798	66175219	422	193	26	225.41	39.38	0.93
chr1	66175356	66175821	466	381	19	137.01	19.69	2.67
chr1	66234125	66234224	100	50	18	468.16	44.3	0.1
chr1	66250860	66251142	283	185	8	54.95	9.84	2.53
chr1	66507036	66507348	313	87	11	79.82	24.61	3.08
chr1	66677166	66677450	285	185	10	74.03	12.31	3.12
chr1	66700075	66700483	409	170	21	169.76	36.92	1.58
chr1	66760761	66761235	475	310	41	401.46	63.99	0.1
chr1	66816018	66816216	199	99	8	66.87	19.69	2.91
chr1	66862738	66863197	460	202	21	159.38	22.15	1.95
chr1	66940881	66941241	361	262	20	169.07	34.46	1.63
chr1	66960598	66961389	792	354	32	216.72	19.69	0.98
chr1	67002015	67002898	884	467	192	2540.32	300.26	0.11
chr1	67135678	67136046	369	156	12	81.6	19.69	3.11
chr1	67611906	67612280	375	207	12	80.79	17.23	3.1
chr1	67927387	67927624	238	90	13	115.92	27.07	2.86
chr1	68179543	68179775	233	122	11	93.92	22.15	3.26
chr1	68287330	68287583	254	98	9	68.68	19.69	2.98
chr1	68333763	68334012	250	92	8	59.29	17.23	2.67
chr1	68780116	68780472	357	258	16	124.66	22.15	2.82
chr1	69106031	69106428	398	211	14	97	19.69	3.25
chr1	69376332	69376673	342	149	12	85.46	19.69	3.17
chr1	69377015	69377308	294	86	12	82.78	19.69	3.12
chr1	69460119	69460402	284	186	8	54.83	14.77	2.53
chr1	69829243	69829566	324	228	10	68.52	17.23	2.98
chr1	70862169	70862465	297	96	8	53.28	17.23	2.48
chr1	71017619	71017881	263	187	8	57.51	12.31	2.63
chr1	71017952	71018270	319	226	9	59.81	12.31	2.68
chr1	71020097	71020414	318	185	9	59.93	12.31	2.68
chr1	71035606	71035980	375	214	176	2915.9	339.64	0.15
chr1	71099779	71100089	311	215	13	100.84	24.61	3.27
chr1	71103217	71104056	840	491	107	1184.64	162.44	0.06
chr1	71162444	71162740	297	198	9	62.56	14.77	2.76
chr1	71244667	71245004	338	150	17	139.63	32	2.61
chr1	71507311	71507793	483	229	20	144.54	22.15	2.51
chr1	71507838	71508195	358	261	16	124.47	24.61	2.82
chr1	71508985	71509291	307	85	13	101.56	27.07	3.3
chr1	71531595	71532013	419	260	65	784.91	105.83	0.07
chr1	71568795	71569151	357	240	43	481.17	73.84	0.09
chr1	71585690	71585936	247	149	11	91.11	19.69	3.24
chr1	71586029	71586280	252	175	8	59.01	12.31	2.67
chr1	71592189	71592445	257	95	8	58.32	14.77	2.65
chr1	71623896	71624235	340	211	9	57.37	17.23	2.62
chr1	71634644	71635071	428	234	14	83.32	19.69	3.12
chr1	71635159	71635473	315	130	23	218.52	46.76	0.92
chr1	71643642	71643962	321	120	12	55.65	11.87	2.56
chr1	71645997	71646546	550	252	32	264.89	49.22	0.59
chr1	71649576	71649736	161	80	8	89.15	19.69	3.2
chr1	71650308	71650554	247	164	8	59.71	17.23	2.68
chr1	71650671	71651274	604	293	114	1451.71	145.21	0.08
chr1	71653693	71654109	417	151	14	94.27	14.77	3.24
chr1	71672396	71672796	401	170	233	3100	403.63	0.17
chr1	71673399	71673843	445	314	18	130.17	22.15	2.75
chr1	71734675	71735019	345	254	14	95.08	29.53	3.25
chr1	71741317	71741698	382	195	19	152.89	34.46	2.19
chr1	71777738	71778003	266	88	8	57.11	12.31	2.62
chr1	71858572	71858868	297	199	12	92.7	24.61	3.24
chr1	71901548	71901812	265	170	8	57.24	14.77	2.62
chr1	71921643	71922186	544	148	30	242.91	29.53	0.77
chr1	71991544	71992039	496	261	45	447.88	76.3	0.09
chr1	72009310	72009695	386	124	23	126.24	17.19	2.79
chr1	72018007	72018506	500	271	78	938.37	123.06	0.07
chr1	72018820	72019158	339	167	11	76.08	19.69	3
chr1	72135987	72136281	295	97	11	82.62	14.77	3.12
chr1	72166789	72167128	340	153	9	57.37	14.77	2.62
chr1	72170950	72171421	472	256	27	224.82	36.92	0.93
chr1	72172828	72173896	1069	644	154	1773.41	172.28	0.06
chr1	72182992	72183464	473	217	14	82.69	22.84	3.12
chr1	72202094	72202510	417	168	38	382.57	51.68	0.23
chr1	72203085	72203327	243	98	18	176.75	36.92	1.53
chr1	72205094	72205871	778	319	96	1052.63	125.52	0.05
chr1	72210473	72211302	830	457	60	531.91	63.99	0.09
chr1	72211882	72212561	680	511	121	1508.53	206.74	0.09
chr1	72213556	72214685	1130	563	124	1290.31	118.14	0.07
chr1	72219404	72219755	352	177	15	104.25	22.15	3.26
chr1	72225377	72225699	323	125	13	98.73	24.61	3.28
chr1	72228672	72229663	992	863	65	309.95	24.54	0.39
chr1	72230031	72230344	314	87	11	79.67	14.77	3.08
chr1	72246071	72246758	688	470	27	182.63	34.46	1.46
chr1	72295558	72295924	367	177	11	72.39	22.15	3.09
chr1	72307582	72307907	326	176	9	58.97	14.77	2.67
chr1	72308961	72309372	412	306	22	180.54	29.53	1.52
chr1	72312328	72312654	327	187	11	68.13	19.69	2.97
chr1	72312660	72313440	781	221	32	210.79	23.18	1.06
chr1	72333550	72333983	434	311	23	187.11	29.53	1.32
chr1	72334738	72335159	422	185	16	113.38	24.61	3.18
chr1	72338046	72338334	289	91	8	54.23	12.31	2.54
chr1	72378096	72378510	415	179	29	264.47	51.68	0.59
chr1	72403064	72403430	367	279	16	122.79	22.15	2.82
chr1	72415495	72415736	242	81	10	81.16	17.23	3.1
chr1	72416757	72417057	301	167	11	81.67	19.69	3.11
chr1	72442553	72442926	374	108	29	215.6	31.17	0.99
chr1	72490272	72490605	334	191	24	225.44	46.76	0.92
chr1	72508927	72509102	176	88	8	57.94	11.87	2.64
chr1	72569327	72569604	278	87	11	85.44	19.69	3.17
chr1	72569772	72570101	330	92	13	87.28	22.15	3.19
chr1	72577204	72577807	604	249	24	117.38	13.36	2.86
chr1	72587700	72588090	391	241	19	151.01	41.84	2.24
chr1	72601169	72601366	198	99	8	66.87	19.69	2.91
chr1	72712599	72713060	462	192	38	365.98	71.37	0.26
chr1	72714601	72714991	391	145	32	311.1	66.45	0.39
chr1	72717076	72717368	293	95	10	51.73	10.39	2.47
chr1	72726047	72726234	188	94	14	150.94	34.46	2.24
chr1	72732668	72733119	452	141	21	160.92	22.15	1.89
chr1	72738843	72739518	676	412	27	184.57	19.69	1.43
chr1	72741336	72741879	544	258	51	511.52	91.06	0.09
chr1	72764657	72764946	290	83	9	55.13	13.85	2.54
chr1	72778967	72779466	500	400	20	141.67	19.69	2.57
chr1	72790412	72791117	706	451	42	258.4	17.81	0.65
chr1	72793031	72793426	396	267	37	377.08	73.84	0.23
chr1	72793651	72793947	297	210	8	53.28	12.31	2.48
chr1	72803834	72804212	379	190	22	188.33	32	1.33
chr1	72805154	72805452	299	199	8	53.05	12.31	2.47
chr1	72806351	72806906	556	296	38	256.78	31.17	0.65
chr1	72807051	72807674	624	249	44	391.56	51.68	0.2
chr1	72811035	72811340	306	81	9	61.41	14.77	2.72
chr1	72813095	72813430	336	124	14	107.02	27.07	3.23
chr1	72818644	72818902	259	104	8	58.04	12.31	2.65
chr1	72821909	72822695	787	87	38	213.27	19.3	1.04
chr1	72823250	72824441	1192	760	196	1940.51	141.01	0.07
chr1	72825348	72825644	297	93	8	53.28	9.84	2.48
chr1	72825807	72826299	493	276	62	694.1	118.14	0.09
chr1	72826371	72827035	665	416	39	319.5	51.68	0.37
chr1	72827532	72828521	990	639	199	2565.84	255.96	0.11
chr1	72839482	72839756	275	199	8	55.95	12.31	2.57
chr1	72846181	72846368	188	94	9	77.81	22.15	3.04
chr1	72853726	72854461	736	271	55	497.15	59.07	0.08
chr1	72854654	72855136	483	229	29	245.85	41.84	0.76
chr1	72865804	72866146	343	215	19	161.59	34.46	1.86
chr1	72870161	72870445	285	98	19	176.72	39.38	1.53
chr1	72944945	72945668	724	292	45	376.21	32	0.23
chr1	72955582	72956059	478	234	18	124.81	32	2.81
chr1	72960176	72960659	484	98	18	85.16	10.06	3.15
chr1	73060325	73060786	462	299	27	170.88	19.3	1.56
chr1	73084972	73085234	263	98	10	77.51	22.15	3.02
chr1	73113702	73113937	236	139	9	71.59	19.69	3.06
chr1	73125495	73126246	752	609	34	231.11	24.56	0.89
chr1	73168206	73168605	400	253	12	77.55	22.15	3.02
chr1	73235710	73236015	306	154	19	170.89	32	1.56
chr1	73376970	73377299	330	182	9	58.51	17.23	2.66
chr1	73389436	73389667	232	135	9	72.27	19.69	3.08
chr1	73390018	73390451	434	180	21	164.5	32	1.77
chr1	73500944	73501167	224	93	8	63.17	14.77	2.81
chr1	73642843	73643143	301	206	27	276.65	46.76	0.52
chr1	73672377	73672672	296	188	37	423.41	68.91	0.1
chr1	73801054	73801365	312	93	13	100.66	24.61	3.28
chr1	73804942	73805257	316	93	10	69.59	22.15	2.99
chr1	73901581	73901924	344	206	12	85.16	19.69	3.17
chr1	73905613	73906256	644	318	155	2124.98	238.73	0.08
chr1	73914464	73914831	368	92	21	109.23	13.11	3.22
chr1	73916408	73916741	334	182	15	63.06	9.92	2.79
chr1	73918673	73919034	362	176	10	63.82	17.23	2.83
chr1	73931711	73932170	460	220	21	159.38	32	1.95
chr1	73932650	73933489	840	395	53	333.35	35.62	0.36
chr1	73947152	73947613	462	261	27	162.32	28.8	1.85
chr1	73974094	73974473	380	212	16	70.19	12.41	3.01
chr1	73999156	73999440	285	148	8	54.71	12.31	2.52
chr1	74000421	74000703	283	87	11	84.59	17.23	3.14
chr1	74000821	74001284	464	139	27	226.76	32	0.93
chr1	74014455	74014852	398	249	23	195.53	39.38	1.27
chr1	74020425	74020737	313	193	16	99.7	14.84	3.28
chr1	74027970	74028295	326	210	13	98.22	19.69	3.27
chr1	74030525	74030796	272	127	9	65.99	14.77	2.89
chr1	74031011	74031768	758	265	219	2687.04	210.77	0.12
chr1	74037044	74037297	254	83	8	58.73	14.77	2.66
chr1	74058869	74059353	485	244	18	87.26	13.36	3.19
chr1	74060403	74060704	302	160	10	71.53	17.23	3.06
chr1	74067763	74068146	384	244	27	248.43	44.3	0.75
chr1	74068330	74068670	341	162	11	75.81	19.69	2.99
chr1	74082098	74082372	275	178	13	107.74	24.61	3.24
chr1	74091654	74091880	227	84	8	62.7	14.77	2.77
chr1	74092151	74092781	631	357	53	505.99	81.22	0.08
chr1	74093027	74093746	720	440	108	1270.62	184.59	0.07
chr1	74094382	74095668	1287	1020	89	524.45	33.11	0.09
chr1	74095762	74096272	511	241	24	135.02	28.82	2.73
chr1	74103705	74104013	309	209	11	80.43	19.69	3.09
chr1	74111269	74112187	919	515	145	1366.2	76.39	0.08
chr1	74113142	74113531	390	132	13	61.76	10.39	2.73
chr1	74123897	74124393	497	258	26	207.49	39.38	1.09
chr1	74134148	74134540	393	253	23	196.77	46.76	1.27
chr1	74158447	74158711	265	95	8	57.24	17.23	2.62
chr1	74159027	74159313	287	227	8	54.47	12.31	2.54
chr1	74192213	74192450	238	84	8	61.02	17.23	2.7
chr1	74197678	74198013	336	249	13	96.54	17.23	3.26
chr1	74198068	74198446	379	137	30	288.78	44.3	0.46
chr1	74236241	74236642	402	176	15	96.41	19.69	3.26
chr1	74244201	74244595	395	190	12	78.18	17.23	3.06
chr1	74245597	74245862	266	171	8	57.11	17.23	2.62
chr1	74253954	74254401	448	250	15	99.62	19.69	3.28
chr1	74256837	74257702	866	222	70	351.93	23.14	0.3
chr1	74282138	74282402	265	155	9	67.01	14.77	2.94
chr1	74284936	74285897	962	364	151	1794.55	118.14	0.06
chr1	74289918	74290207	290	225	8	54.11	12.31	2.53
chr1	74309363	74310299	937	289	89	879.26	115.68	0.06
chr1	74317183	74317401	219	86	8	63.98	17.23	2.84
chr1	74334980	74335442	463	226	16	107.21	24.61	3.23
chr1	74335514	74335758	245	80	8	60	14.77	2.69
chr1	74335797	74336064	268	174	12	98.03	27.07	3.27
chr1	74337565	74337990	426	274	17	122.99	29.53	2.82
chr1	74338086	74338267	182	91	10	100.87	24.61	3.27
chr1	74356016	74356536	521	236	28	171.73	27.84	1.56
chr1	74362974	74363248	275	85	9	65.56	14.77	2.88
chr1	74364351	74364582	232	153	9	72.27	17.23	3.08
chr1	74375001	74375300	300	78	12	92.18	19.69	3.24
chr1	74375677	74376207	531	246	29	181.29	34.68	1.51
chr1	74378946	74379530	585	347	27	200.62	29.53	1.19
chr1	74380607	74380943	337	74	14	77.51	16.33	3.01
chr1	74386525	74387298	774	273	169	2243.48	187.05	0.09
chr1	74389577	74389939	363	266	18	85.16	15.09	3.15
chr1	74390214	74390610	397	204	14	97.15	27.07	3.25
chr1	74397880	74398176	297	94	8	53.28	12.31	2.48
chr1	74408518	74408854	337	91	12	86.21	17.23	3.17
chr1	74415755	74416114	360	167	12	82.85	14.77	3.12
chr1	74419358	74419838	481	282	17	114.4	17.23	2.87
chr1	74424818	74425173	356	97	13	93.35	17.23	3.26
chr1	74427445	74428292	848	480	74	708.86	86.14	0.09
chr1	74428413	74428710	298	84	9	62.43	12.31	2.76
chr1	74468178	74468435	258	162	17	159.42	36.92	1.95
chr1	74502985	74503345	361	102	13	92.59	24.61	3.24
chr1	74505807	74506404	598	278	32	253.71	39.38	0.67
chr1	74511420	74511751	332	206	25	238.96	41.84	0.77
chr1	74548880	74549328	449	213	10	54.91	17.23	2.53
chr1	74569602	74570248	647	114	29	108	11.87	3.23
chr1	74570385	74570625	241	89	9	51.29	11.87	2.47
chr1	74587717	74588260	544	212	17	77.56	9.69	3.02
chr1	74594341	74594821	481	247	18	124.35	29.53	2.83
chr1	74605295	74605551	257	99	9	68.22	17.23	2.97
chr1	74611276	74611662	387	177	12	79.2	22.15	3.07
chr1	74627618	74628358	741	239	35	257.52	34.46	0.65
chr1	74698704	74699155	452	255	14	89.59	19.69	3.22
chr1	74713039	74713379	341	123	10	66.35	14.77	2.9
chr1	74713864	74714088	225	148	9	73.49	17.23	3.11
chr1	74734590	74734790	201	111	8	66.87	17.23	2.91
chr1	74747593	74747970	378	284	24	212.74	41.84	1.04
chr1	74750723	74750984	262	84	10	56.26	10.39	2.6
chr1	74756265	74756605	341	178	23	210.69	49.22	1.06
chr1	74778924	74779681	758	347	333	3100	401.17	0.17
chr1	74780768	74781071	304	98	11	81.2	17.23	3.11
chr1	74781495	74781968	474	84	16	96.12	14.77	3.26
chr1	74790955	74791722	768	268	54	306.17	31.92	0.4
chr1	74799040	74799633	594	494	17	77.56	10.58	3.02
chr1	74803038	74803358	321	145	11	68.92	14.77	2.98
chr1	74805494	74805943	450	224	29	254.51	44.3	0.67
chr1	74806179	74806707	529	282	49	397.46	37.69	0.1
chr1	74806892	74807532	641	404	35	278.49	39.38	0.51
chr1	74812168	74812430	263	91	10	77.51	17.23	3.02
chr1	74816752	74817132	381	212	12	79.99	14.77	3.09
chr1	74824530	74825432	903	522	96	992.03	103.37	0.07
chr1	74833438	74833705	268	97	8	56.85	14.77	2.61
chr1	74851275	74852103	829	593	89	925.23	63.99	0.07
chr1	74854864	74855118	255	93	9	68.52	17.23	2.98
chr1	74892893	74893222	330	151	10	67.74	12.31	2.95
chr1	74893336	74893706	371	273	12	81.33	19.69	3.11
chr1	74912314	74912681	368	137	13	81.74	14.77	3.11
chr1	74915739	74916192	454	233	17	118.47	17.23	2.87
chr1	74929083	74929577	495	169	131	1569.96	132.1	0.1
chr1	74950802	74951086	285	128	13	105.73	19.69	3.25
chr1	74954019	74954415	397	151	19	80.41	16.82	3.09
chr1	74964459	74964759	301	207	9	62.05	19.69	2.74
chr1	74971528	74971884	357	226	12	83.28	19.69	3.12
chr1	74990338	74990991	654	319	46	407.86	61.53	0.1
chr1	75007745	75008061	317	163	14	110.51	22.15	3.22
chr1	75034264	75034672	409	198	13	85.77	19.69	3.17
chr1	75124515	75125024	510	175	65	411.93	30.28	0.1
chr1	75142444	75142839	396	262	26	232.43	46.76	0.89
chr1	75180070	75180733	664	456	34	262.06	34.46	0.61
chr1	75206585	75207081	497	191	34	303.27	59.07	0.44
chr1	75209370	75209681	312	145	10	70.13	19.69	3.01
chr1	75211735	75212281	547	409	25	186.19	34.46	1.32
chr1	75212463	75212830	368	220	14	101.62	29.53	3.3
chr1	75214381	75214642	262	133	8	57.64	14.77	2.63
chr1	75218783	75219218	436	168	13	56.2	8.91	2.6
chr1	75222378	75222801	424	206	12	74.64	19.69	3.13
chr1	75225448	75226078	631	432	34	199.42	22.26	1.22
chr1	75226953	75227929	977	612	105	1087.4	135.36	0.05
chr1	75229628	75229953	326	221	12	62.8	10.39	2.78
chr1	75236772	75236979	208	120	9	76.63	17.23	3
chr1	75246433	75247387	955	528	60	496.89	54.15	0.08
chr1	75251528	75251839	312	215	9	60.66	14.77	2.7
chr1	75315801	75316102	302	207	13	102.48	17.23	3.3
chr1	75317592	75317914	323	98	12	88.38	22.15	3.2
chr1	75343629	75344857	1229	362	130	1331.33	95.99	0.07
chr1	75344859	75345289	431	192	15	71.52	11.87	3.06
chr1	75349262	75350138	877	368	92	946.58	98.45	0.07
chr1	75360736	75361131	396	174	11	68.89	19.69	2.98
chr1	75361768	75362063	296	117	11	82.46	19.69	3.12
chr1	75369693	75370080	388	203	12	79.07	19.69	3.07
chr1	75371192	75371691	500	134	67	766.17	66.45	0.07
chr1	75374288	75374605	318	94	17	144.06	32	2.52
chr1	75375092	75375499	408	205	17	126.07	24.61	2.8
chr1	75375645	75376130	486	240	22	117.65	17.31	2.86
chr1	75380999	75381377	379	138	13	89.92	17.23	3.23
chr1	75381462	75381747	286	116	16	139.87	24.61	2.61
chr1	75382236	75382531	296	172	12	92.87	19.69	3.24
chr1	75382769	75383053	285	195	8	54.71	12.31	2.52
chr1	75387578	75388097	520	223	28	225.28	41.84	0.93
chr1	75398838	75399301	464	162	35	326.01	44.3	0.36
chr1	75399832	75400056	225	89	8	63.02	17.23	2.78
chr1	75401048	75401428	381	164	12	79.99	17.23	3.09
chr1	75413129	75414087	959	768	64	544.53	49.22	0.09
chr1	75421886	75422330	445	271	16	109.84	24.61	3.22
chr1	75429146	75429446	301	183	10	71.67	19.69	3.07
chr1	75434224	75434511	288	190	8	54.35	12.31	2.54
chr1	75435398	75435731	334	154	18	152.01	32	2.2
chr1	75443114	75443688	575	270	34	282.43	44.3	0.5
chr1	75445771	75446088	318	99	11	79.08	14.77	3.07
chr1	75447204	75447885	682	377	62	608.56	68.91	0.09
chr1	75448150	75448603	454	248	12	71.27	24.61	3.06
chr1	75456789	75457339	551	198	17	104.93	12.31	3.26
chr1	75459556	75459888	333	208	11	76.92	19.69	3
chr1	75477528	75477780	253	98	10	79.21	17.23	3.07
chr1	75482199	75482594	396	233	32	309.36	49.22	0.39
chr1	75487905	75488255	351	209	20	171.46	34.46	1.56
chr1	75490402	75490702	301	70	9	62.05	14.77	2.74
chr1	75499549	75500368	820	560	99	784.22	42.6	0.07
chr1	75503413	75503777	365	199	10	63.48	19.69	2.82
chr1	75504044	75504370	327	94	10	68.13	19.69	2.97
chr1	75507996	75508410	415	262	14	94.55	19.69	3.25
chr1	75510191	75510895	705	581	48	418.07	71.37	0.1
chr1	75511281	75511954	674	280	40	329.12	54.15	0.37
chr1	75512951	75513260	310	132	11	57.18	11.87	2.63
chr1	75516735	75517449	715	415	65	636.82	63.99	0.1
chr1	75518132	75518406	275	109	13	107.74	27.07	3.24
chr1	75530630	75530876	247	98	9	69.78	19.69	3
chr1	75545429	75545803	375	97	14	100.5	14.77	3.28
chr1	75545822	75546586	765	224	94	997.51	90.84	0.07
chr1	75546626	75547282	657	408	35	274.91	51.68	0.53
chr1	75550188	75550682	495	244	23	126.24	22.04	2.79
chr1	75557267	75557634	368	166	12	57.08	11.87	2.62
chr1	75558897	75559769	873	433	31	194.39	22.15	1.28
chr1	75560839	75561410	572	230	49	187.22	15.85	1.32
chr1	75565742	75566508	767	286	64	583.39	45.54	0.1
chr1	75582605	75582913	309	153	20	182.39	39.38	1.45
chr1	75588723	75589383	661	350	40	127.43	11.77	2.78
chr1	75594589	75594854	266	95	9	66.86	17.23	2.91
chr1	75601604	75602298	695	396	122	1421.77	154.74	0.08
chr1	75612926	75613426	501	224	37	340.05	59.07	0.31
chr1	75624231	75624721	491	201	21	153.66	34.46	2.16
chr1	75662732	75663214	483	229	17	114.11	17.23	2.87
chr1	75784512	75784847	336	214	10	66.97	12.31	2.94
chr1	75792004	75792429	426	176	12	74.41	17.23	3.12
chr1	75804495	75804847	353	205	78	1055.28	145.21	0.05
chr1	75806383	75806670	288	195	19	175.86	36.92	1.54
chr1	75839726	75840023	298	86	8	53.17	17.23	2.48
chr1	75846031	75846550	520	273	23	169.7	29.53	1.58
chr1	75872548	75872913	366	99	16	70.19	11.95	3.01
chr1	75888467	75889227	761	193	31	201.38	24.61	1.17
chr1	75919111	75919325	215	118	9	75.3	17.23	3.14
chr1	75936571	75937007	437	247	29	245.78	49.22	0.76
chr1	76028344	76028815	472	261	20	146.46	24.61	2.49
chr1	76028832	76029618	787	197	41	314.68	41.84	0.39
chr1	76036372	76036808	437	119	28	171.73	23.35	1.56
chr1	76039086	76039610	525	296	33	283.21	46.76	0.5
chr1	76065468	76065836	369	104	12	81.6	22.15	3.11
chr1	76083581	76083973	393	255	24	158.2	23.75	1.99
chr1	76130456	76130833	378	184	13	90.06	22.15	3.23
chr1	76133322	76133616	295	88	9	62.83	19.69	2.78
chr1	76201315	76201728	414	199	12	75.83	17.23	3
chr1	76206164	76206447	284	99	8	54.83	17.23	2.53
chr1	76224904	76225251	348	213	11	74.86	14.77	3.13
chr1	76373002	76373313	312	182	11	79.97	19.69	3.08
chr1	76392462	76392723	262	174	13	82.52	14.84	3.12
chr1	76392981	76393386	406	123	22	181.91	34.46	1.46
chr1	76680255	76680469	215	144	9	75.3	19.69	3.14
chr1	76735675	76735934	260	167	8	57.91	14.77	2.64
chr1	76899452	76899749	298	91	8	53.17	14.77	2.48
chr1	76942731	76942993	263	78	8	57.51	14.77	2.63
chr1	77179059	77179888	830	159	49	397.23	51.68	0.1
chr1	77184662	77184959	298	92	9	62.43	14.77	2.76
chr1	77219786	77220082	297	210	8	53.28	14.77	2.48
chr1	77279074	77279359	286	92	8	54.59	14.77	2.55
chr1	77313021	77313281	261	88	8	57.78	14.77	2.64
chr1	77341333	77341751	419	242	16	113.86	17.23	2.88
chr1	77372331	77372769	439	312	27	233.08	36.92	0.89
chr1	77376221	77376477	257	161	10	78.52	17.23	3.06
chr1	77413670	77414065	396	209	15	107.34	27.07	3.23
chr1	77421333	77421673	341	247	11	75.81	22.15	2.99
chr1	77432596	77432861	266	96	9	66.86	17.23	2.91
chr1	77436540	77437254	715	284	56	516.81	73.84	0.09
chr1	77439613	77439913	301	178	9	62.05	14.77	2.74
chr1	77441446	77441741	296	200	8	53.4	14.77	2.49
chr1	77444096	77444413	318	111	27	270.25	46.76	0.54
chr1	77446923	77447602	680	342	95	1092.16	155.05	0.06
chr1	77451645	77452000	356	89	12	83.42	17.23	3.12
chr1	77452609	77453258	650	347	170	2020.27	172.18	0.07
chr1	77453576	77454426	851	514	270	3100	295.34	0.17
chr1	77455891	77456331	441	203	12	72.7	17.23	3.09
chr1	77456618	77457180	563	98	39	346.69	46.76	0.29
chr1	77457567	77457946	380	146	14	89.78	19.69	3.23
chr1	77459914	77460236	323	96	13	98.73	24.61	3.28
chr1	77467312	77467592	281	93	15	129.3	27.07	2.75
chr1	77472671	77472954	284	93	8	54.83	12.31	2.53
chr1	77473328	77473719	392	246	11	69.36	14.77	2.99
chr1	77473879	77474147	269	95	11	87.01	24.61	3.18
chr1	77475874	77476179	306	151	12	91.16	22.15	3.24
chr1	77496572	77496969	398	166	19	92.98	14.18	3.24
chr1	77502316	77503863	1548	1062	189	2037.58	115.68	0.07
chr1	77512215	77512730	516	265	23	170.44	27.07	1.57
chr1	77518572	77519328	757	306	68	661.66	95.99	0.09
chr1	77601343	77601563	221	124	8	63.65	17.23	2.83
chr1	77696522	77696777	256	163	8	58.45	17.23	2.65
chr1	77712996	77713303	308	194	13	101.38	27.07	3.3
chr1	77754295	77754584	290	98	12	93.93	22.15	3.26
chr1	77956736	77957136	401	188	24	206.71	51.68	1.09
chr1	77959258	77959683	426	241	14	56.18	6.32	2.58
chr1	77964807	77965058	252	86	8	59.01	14.77	2.67
chr1	77972313	77972598	286	65	8	54.59	14.77	2.55
chr1	78081699	78082093	395	264	32	210.79	24.62	1.06
chr1	78119983	78120372	390	151	17	129.3	29.53	2.75
chr1	78148524	78148800	277	177	11	85.61	19.69	3.17
chr1	78161180	78161591	412	211	14	94.98	29.53	3.25
chr1	78167713	78168470	758	511	42	332.54	34.46	0.37
chr1	78184980	78185244	265	76	8	57.24	12.31	2.62
chr1	78190200	78190547	348	124	11	74.86	17.23	3.13
chr1	78195726	78196015	290	88	8	54.11	12.31	2.53
chr1	78204572	78205051	480	222	20	145.06	24.61	2.51
chr1	78309024	78309309	286	194	14	116.7	24.61	2.86
chr1	78309384	78309690	307	139	12	80.74	22.15	3.09
chr1	78309775	78310989	1215	263	82	694.97	83.68	0.09
chr1	78353401	78353642	242	93	9	70.59	19.69	3.04
chr1	78355196	78355352	157	78	10	112.93	24.61	3.17
chr1	78356334	78356579	246	99	11	91.3	22.15	3.24
chr1	78488065	78488321	257	69	8	58.32	12.31	2.65
chr1	78541004	78541587	584	223	40	353.11	59.07	0.29
chr1	78569729	78569993	265	81	9	67.01	17.23	2.94
chr1	78598716	78599100	385	201	18	85.16	12.57	3.15
chr1	78600631	78601154	524	258	18	117.99	29.53	2.87
chr1	78615859	78616238	380	228	40	426.15	71.37	0.1
chr1	78654475	78654935	461	229	24	192.58	49.22	1.28
chr1	78659369	78659639	271	86	10	76.21	19.69	3
chr1	78661222	78661778	557	280	33	275.01	51.68	0.53
chr1	78676619	78676893	275	137	8	55.95	12.31	2.57
chr1	78702112	78702630	519	250	29	237.09	44.3	0.77
chr1	78734385	78734746	362	165	15	113.02	27.07	3.18
chr1	78821965	78822545	581	264	28	212.34	34.46	1.04
chr1	79199022	79199339	318	191	9	59.93	12.31	2.68
chr1	79222227	79222570	344	97	19	161.36	34.46	1.88
chr1	79391537	79392170	634	415	25	170.98	24.61	1.56
chr1	79397180	79397505	326	228	9	58.97	12.31	2.67
chr1	79462822	79463225	404	165	17	126.77	29.53	2.8
chr1	79581082	79581372	291	192	8	53.99	17.23	2.52
chr1	79581475	79581747	273	179	9	65.84	14.77	2.89
chr1	79581797	79582237	441	208	15	100.6	24.61	3.28
chr1	79611399	79611647	249	96	23	241.92	46.76	0.77
chr1	79655019	79655266	248	91	15	137.44	22.15	2.67
chr1	79743175	79743587	413	238	16	70.19	11.03	3.01
chr1	79761522	79761800	279	192	8	55.45	14.77	2.55
chr1	79765787	79766051	265	167	8	57.24	14.77	2.62
chr1	79770731	79770973	243	95	8	60.29	17.23	2.69
chr1	79775931	79776222	292	114	15	126.81	27.07	2.8
chr1	79856917	79857532	616	447	24	163.71	19.69	1.81
chr1	79874753	79875079	327	233	12	87.75	17.23	3.2
chr1	80018737	80019134	398	122	15	97	32	3.25
chr1	80053952	80054186	235	147	8	61.47	17.23	2.72
chr1	80153111	80153540	430	188	36	251.92	26.81	0.68
chr1	80184255	80184713	459	279	14	88.7	19.69	3.2
chr1	80207328	80207986	659	283	28	197.79	24.61	1.26
chr1	80236225	80236571	347	104	14	105.1	24.61	3.26
chr1	80237011	80238024	1014	828	43	303.33	32	0.44
chr1	80239604	80239889	286	95	8	54.59	12.31	2.55
chr1	80292751	80293021	271	183	9	66.13	14.77	2.9
chr1	80323411	80323679	269	144	38	454.3	61.53	0.09
chr1	80324031	80324347	317	141	12	89.34	24.61	3.22
chr1	80555385	80555835	451	214	12	71.59	17.23	3.07
chr1	80621718	80622061	344	193	14	105.62	29.53	3.26
chr1	80622756	80623306	551	223	22	153.82	24.61	2.15
chr1	80745207	80745451	245	174	10	80.62	14.77	3.09
chr1	80758020	80758422	403	139	14	96.27	22.15	3.26
chr1	80818778	80819073	296	137	11	82.46	22.15	3.12
chr1	81333148	81333399	252	95	11	90.14	17.23	3.23
chr1	82007720	82008357	638	397	54	516.83	61.53	0.09
chr1	82282759	82283128	370	228	12	81.47	19.69	3.11
chr1	82283849	82284518	670	381	69	710.89	91.06	0.09
chr1	82292095	82292998	904	477	43	312.96	36.92	0.39
chr1	82324311	82324774	464	277	18	85.16	15.15	3.15
chr1	82433298	82433592	295	209	8	53.52	14.77	2.5
chr1	82492219	82492553	335	156	12	86.51	17.23	3.18
chr1	82643709	82643985	277	156	10	53.99	10.39	2.53
chr1	82670365	82670781	417	218	12	75.47	17.23	2.99
chr1	82724983	82725879	897	391	70	639.04	59.07	0.1
chr1	82744091	82744314	224	126	16	156.89	34.46	2.03
chr1	82819173	82819402	230	86	8	62.23	14.77	2.75
chr1	82820196	82820636	441	149	22	174.23	19.69	1.55
chr1	82820683	82821071	389	187	51	584.6	100.91	0.1
chr1	82822701	82822970	270	125	21	207.12	44.3	1.09
chr1	82826848	82827278	431	217	83	840.09	71.65	0.08
chr1	82841017	82841292	276	90	8	55.82	12.31	2.57
chr1	82857052	82857465	414	301	87	1154.88	162.44	0.06
chr1	82857562	82858059	498	99	101	1320.64	174.74	0.07
chr1	82866453	82866853	401	214	18	138.03	27.07	2.66
chr1	82875906	82876425	520	301	35	147.12	16.21	2.44
chr1	83039088	83039351	264	89	16	145.42	29.53	2.52
chr1	83075614	83075873	260	166	9	67.76	19.69	2.95
chr1	83116527	83116762	236	99	15	140.69	29.53	2.59
chr1	83429032	83429383	352	254	12	83.99	19.69	3.13
chr1	83749050	83749355	306	209	11	80.89	24.61	3.1
chr1	83945275	83945549	275	187	9	65.56	19.69	2.88
chr1	84056915	84057246	332	160	13	97.21	19.69	3.26
chr1	84090796	84090964	169	84	8	77.81	19.69	3.04
chr1	84103342	84103626	285	193	8	54.71	14.77	2.52
chr1	84176938	84177462	525	288	39	283.98	26.49	0.48
chr1	84182266	84182764	499	137	26	207.05	32	1.09
chr1	84198639	84198997	359	228	43	480.14	91.06	0.09
chr1	84205696	84205920	225	139	8	63.02	17.23	2.78
chr1	84315375	84315653	279	160	9	65	17.23	2.87
chr1	84405220	84405987	768	266	50	425.21	41.84	0.1
chr1	84406759	84407254	496	282	26	153.06	26.5	2.17
chr1	84429368	84429665	298	198	8	53.17	14.77	2.48
chr1	84439292	84439700	409	227	12	76.44	19.69	3
chr1	84491413	84491862	450	230	28	171.73	24.05	1.56
chr1	84521708	84521966	259	172	10	78.18	17.23	3.06
chr1	84522168	84522644	477	313	58	642.61	98.45	0.1
chr1	84581956	84582205	250	151	10	79.73	19.69	3.08
chr1	84635585	84635763	179	89	8	77.81	19.69	3.04
chr1	84636840	84637241	402	181	16	83.64	19.3	3.13
chr1	84639182	84639547	366	163	10	63.36	14.77	2.82
chr1	84640323	84640959	637	277	147	1146.87	53.58	0.06
chr1	84646906	84647188	283	92	14	117.34	24.61	2.86
chr1	84678773	84679149	377	112	23	152.27	23.75	2.2
chr1	84693017	84693345	329	223	14	108.28	24.61	3.22
chr1	84695762	84696653	892	580	198	2637.21	287.96	0.12
chr1	84771393	84771710	318	195	17	144.06	34.46	2.52
chr1	84772236	84772515	280	61	8	55.32	14.77	2.55
chr1	84832897	84833173	277	145	45	560.51	93.52	0.1
chr1	84833361	84833939	579	266	88	657.32	53.28	0.09
chr1	84838525	84838782	258	113	8	58.18	14.77	2.65
chr1	84839338	84840015	678	250	53	489.94	56.61	0.08
chr1	84842947	84843227	281	186	10	74.64	19.69	3.13
chr1	84846259	84846553	295	158	9	62.83	12.31	2.78
chr1	84847771	84848092	322	128	20	178.84	29.53	1.52
chr1	84851531	84852260	730	376	54	486.24	49.22	0.09
chr1	84855953	84856570	618	263	70	600.19	65.31	0.1
chr1	84860347	84861398	1052	619	313	3100	366.72	0.17
chr1	84863523	84863813	291	130	10	52	10.39	2.47
chr1	84864595	84865060	466	217	28	238.18	44.3	0.76
chr1	84868828	84869125	298	82	8	53.17	12.31	2.48
chr1	84871965	84872727	763	332	182	2482.77	275.65	0.11
chr1	84872953	84873389	437	250	26	153.06	24.65	2.17
chr1	84882173	84882616	444	184	22	117.65	19.77	2.86
chr1	84884993	84885194	202	90	10	89.15	22.15	3.2
chr1	84885636	84886300	665	324	49	385.7	37.51	0.23
chr1	84899169	84899424	256	93	11	89.39	19.69	3.22
chr1	84912143	84913250	1108	624	201	2503.18	228.89	0.11
chr1	84913293	84913585	293	232	8	53.75	14.77	2.51
chr1	84925469	84925965	497	289	21	109.72	16.33	3.22
chr1	84929189	84929882	694	450	51	421.25	47.39	0.1
chr1	84933552	84934391	840	372	89	920.3	125.52	0.07
chr1	84934457	84934749	293	99	8	53.75	9.84	2.51
chr1	85088298	85088603	306	82	9	61.41	17.23	2.72
chr1	85591236	85591587	352	123	25	62.36	5.51	2.76
chr1	85679481	85679707	227	138	10	83.97	22.15	3.13
chr1	85699884	85700147	264	91	11	87.91	17.23	3.2
chr1	85735786	85736115	330	209	15	118.93	17.23	2.86
chr1	85790628	85791014	387	156	14	62.15	11.87	2.75
chr1	85792732	85793119	388	245	18	140.54	34.46	2.59
chr1	85794366	85794781	416	97	21	168.25	32	1.65
chr1	85837972	85838282	311	219	10	70.27	14.77	3.03
chr1	85844113	85844512	400	261	29	98.35	11.87	3.27
chr1	85895041	85895309	269	71	8	56.72	12.31	2.61
chr1	85908746	85909328	583	225	71	781.37	103.37	0.07
chr1	85917589	85917986	398	142	11	68.66	14.77	2.98
chr1	85933003	85933369	367	244	14	101.78	29.53	3.3
chr1	85938374	85938631	258	99	8	58.18	9.84	2.65
chr1	85959914	85960195	282	184	9	64.58	19.69	2.86
chr1	85990400	85990848	449	197	16	109.25	24.61	3.24
chr1	85992120	85992457	338	251	10	66.72	12.31	2.91
chr1	86009203	86009793	591	277	51	386.07	43.05	0.23
chr1	86032566	86032795	230	95	8	62.23	17.23	2.75
chr1	86047227	86047463	237	155	9	71.42	14.77	3.06
chr1	86055449	86055971	523	272	26	201.95	41.84	1.12
chr1	86062696	86063050	355	169	14	103.75	22.15	3.26
chr1	86069561	86069743	183	91	11	66.32	10.88	2.9
chr1	86143881	86144472	592	386	22	117.65	15.82	2.86
chr1	86145926	86146171	246	99	10	80.44	22.15	3.09
chr1	86154571	86154990	420	183	30	275.64	49.22	0.53
chr1	86176337	86176658	322	96	14	109.57	24.61	3.23
chr1	86182131	86182597	467	244	29	181.29	20.8	1.51
chr1	86182683	86183370	688	239	60	532.19	61.27	0.09
chr1	86187788	86188438	651	233	377	3100	223.21	0.17
chr1	86188995	86189548	554	275	33	207.26	20.78	1.09
chr1	86214168	86214604	437	290	15	101.17	19.69	3.3
chr1	86217973	86218351	379	167	13	89.92	19.69	3.23
chr1	86218728	86219048	321	182	20	101	12.39	3.3
chr1	86236204	86236370	167	83	8	77.81	19.69	3.04
chr1	86236467	86236880	414	273	20	157.45	24.61	2.01
chr1	86239173	86239542	370	194	9	54.17	17.23	2.54
chr1	86278088	86278590	503	241	23	172.88	39.38	1.55
chr1	86294592	86294894	303	97	9	61.79	12.31	2.73
chr1	86294986	86295225	240	111	12	103.81	24.61	3.26
chr1	86297651	86297900	250	89	8	59.29	14.77	2.67
chr1	86299941	86300534	594	381	55	315.42	25.57	0.39
chr1	86300583	86301953	1371	659	274	3100	305.19	0.17
chr1	86302975	86303576	602	352	28	208.22	22.15	1.09
chr1	86307857	86309214	1358	247	52	208.75	14.78	1.08
chr1	86309228	86309954	727	374	142	1821.99	120.6	0.06
chr1	86310662	86311543	882	531	51	408.17	49.22	0.1
chr1	86311563	86312053	491	180	20	143.18	24.61	2.51
chr1	86313388	86313909	522	149	31	259.93	39.38	0.66
chr1	86348754	86349191	438	144	17	121.01	22.15	2.84
chr1	86350653	86350874	222	124	14	119.89	27.07	2.85
chr1	86379557	86379986	430	275	18	132.75	22.15	2.72
chr1	86387238	86387497	260	144	13	110.9	24.61	3.22
chr1	86406741	86407411	671	255	34	260.59	36.92	0.65
chr1	86434410	86434658	249	96	10	70.45	15.83	3.03
chr1	86437524	86437789	266	96	11	64	11.87	2.84
chr1	86442858	86443124	267	172	8	56.98	14.77	2.62
chr1	86443247	86443880	634	293	36	217.53	26.72	0.97
chr1	86450108	86450461	354	163	12	83.71	22.15	3.13
chr1	86450543	86450972	430	238	21	165.32	39.38	1.73
chr1	86452715	86453432	718	284	26	168.07	22.15	1.66
chr1	86464762	86465694	933	681	56	454.67	71.37	0.09
chr1	86468062	86468520	459	220	33	301.93	63.99	0.46
chr1	86487007	86487331	325	172	13	98.39	17.23	3.27
chr1	86487379	86487706	328	215	20	177.26	34.46	1.53
chr1	86488445	86489090	646	424	71	750.37	73.84	0.08
chr1	86490746	86491009	264	91	8	57.38	14.77	2.62
chr1	86491835	86492785	951	504	109	1157.48	118.14	0.06
chr1	86492953	86493332	380	130	11	70.79	19.69	3.04
chr1	86497642	86498472	831	699	49	396.99	44.3	0.1
chr1	86500609	86501443	835	561	38	272.08	29.53	0.55
chr1	86502621	86502865	245	167	9	70.1	17.23	3.01
chr1	86504110	86504639	530	250	25	189.47	34.46	1.32
chr1	86505461	86505751	291	155	8	53.99	12.31	2.52
chr1	86506371	86506665	295	205	8	53.52	12.31	2.5
chr1	86509345	86509785	441	343	17	120.53	19.69	2.84
chr1	86510215	86510691	477	147	27	162.32	18.41	1.85
chr1	86510740	86511117	378	156	15	110.28	27.07	3.22
chr1	86526052	86526482	431	275	16	111.97	17.23	3.18
chr1	86527989	86528287	299	80	8	53.05	9.84	2.47
chr1	86531077	86531378	302	98	10	71.53	14.77	3.06
chr1	86531607	86532235	629	433	63	293.61	21.16	0.45
chr1	86532641	86532924	284	76	8	54.83	12.31	2.53
chr1	86542262	86542567	306	157	10	70.96	17.23	3.05
chr1	86548004	86548279	276	200	9	65.42	14.77	2.88
chr1	86581712	86582001	290	145	11	83.43	17.23	3.13
chr1	86585113	86585424	312	228	11	79.97	22.15	3.08
chr1	86586839	86587101	263	90	9	67.31	14.77	2.94
chr1	86600783	86601051	269	97	8	56.72	14.77	2.61
chr1	86624220	86624481	262	192	12	99.21	24.61	3.28
chr1	86628277	86628557	281	134	12	95.57	19.69	3.25
chr1	86631628	86632178	551	310	41	375.69	44.3	0.23
chr1	86647376	86648106	731	365	128	1516.51	164.93	0.09
chr1	86652739	86653734	996	812	140	1301.83	69.76	0.07
chr1	86696922	86697296	375	160	21	109.23	15.59	3.22
chr1	86703622	86703903	282	90	9	64.58	14.77	2.86
chr1	86719207	86719845	639	251	130	1412.8	100.93	0.08
chr1	86753526	86754100	575	369	68	740.93	103.37	0.08
chr1	86758027	86758558	532	235	28	171.73	26.85	1.56
chr1	87008300	87008517	218	99	18	185.3	39.38	1.33
chr1	87048642	87049027	386	276	13	88.92	19.69	3.2
chr1	87058905	87059078	174	87	8	77.81	19.69	3.04
chr1	87066650	87067021	372	133	19	155.02	34.46	2.12
chr1	87072777	87073243	467	338	26	153.06	19.41	2.17
chr1	87088817	87089253	437	234	34	321.8	66.45	0.36
chr1	87127215	87128133	919	249	105	1114.57	125.52	0.06
chr1	87152486	87152879	394	267	14	97.59	17.23	3.26
chr1	87162878	87163134	257	174	8	58.32	14.77	2.65
chr1	87169007	87169359	353	175	15	114.63	19.69	2.87
chr1	87176490	87176749	260	138	12	54.38	8.91	2.54
chr1	87185177	87185844	668	299	132	1702.32	209.2	0.05
chr1	87190527	87190825	299	137	8	53.05	9.84	2.47
chr1	87198777	87199209	433	270	20	153.68	27.07	2.15
chr1	87213779	87214743	965	623	52	400.64	49.22	0.1
chr1	87225662	87226129	468	156	37	350.73	51.68	0.29
chr1	87226203	87226968	766	413	56	500.63	73.84	0.08
chr1	87230491	87231058	568	310	85	1005.01	140.29	0.07
chr1	87264145	87264443	299	203	8	53.05	9.84	2.47
chr1	87272339	87272839	501	348	33	289.71	44.3	0.46
chr1	87281766	87282013	248	160	8	59.57	12.31	2.67
chr1	87288864	87289131	268	183	8	56.85	12.31	2.61
chr1	87290982	87291426	445	171	21	162.29	41.84	1.85
chr1	87291968	87292872	905	348	39	270.05	24.61	0.54
chr1	87297538	87297833	296	82	8	53.4	12.31	2.49
chr1	87299061	87299492	432	313	18	132.4	22.15	2.72
chr1	87309592	87309962	371	203	14	50.72	8.91	2.47
chr1	87313042	87313626	585	311	55	315.42	23.44	0.39
chr1	87313880	87314163	284	98	9	64.3	14.77	2.85
chr1	87331658	87332136	479	323	41	400	71.37	0.1
chr1	87332425	87332942	518	181	59	636.78	88.6	0.1
chr1	87366169	87366433	265	95	13	109.83	29.53	3.22
chr1	87472128	87472443	316	216	11	79.37	19.69	3.07
chr1	87473397	87473704	308	179	14	112.23	27.07	3.18
chr1	87474887	87475287	401	181	14	86.84	17.23	3.18
chr1	87475620	87476345	726	296	70	701.32	103.37	0.09
chr1	87490584	87490974	391	211	11	69.47	19.69	2.99
chr1	87494673	87495208	536	278	40	367.56	51.68	0.24
chr1	87496774	87497051	278	174	8	55.57	14.77	2.56
chr1	87498949	87499179	231	119	18	75.38	9.5	2.99
chr1	87509720	87510003	284	200	8	54.83	12.31	2.53
chr1	87519804	87520099	296	225	8	53.4	14.77	2.49
chr1	87554318	87554592	275	195	8	55.95	14.77	2.57
chr1	87557855	87558195	341	180	21	186	41.84	1.32
chr1	87589258	87589732	475	243	16	105.52	22.15	3.26
chr1	87589763	87590006	244	146	11	91.7	19.69	3.24
chr1	87608424	87608820	397	176	14	97.15	22.15	3.25
chr1	87658056	87658834	779	359	124	1486.16	182.13	0.09
chr1	87661550	87661866	317	165	9	60.05	17.23	2.69
chr1	87666573	87666855	283	93	17	116.14	14.84	2.86
chr1	87667176	87667404	229	97	11	94.76	22.15	3.25
chr1	87673736	87674595	860	638	151	1866.77	132.9	0.06
chr1	87675887	87676490	604	286	44	397.59	54.15	0.1
chr1	87676493	87676769	277	77	9	65.28	12.31	2.87
chr1	87697043	87697553	511	298	26	150.82	20.78	2.25
chr1	87701355	87701612	258	182	8	58.18	12.31	2.65
chr1	87728962	87729436	475	232	13	77.74	19.69	3.04
chr1	87766176	87766562	387	211	15	108.79	17.23	3.22
chr1	87797760	87798010	251	75	11	90.33	19.69	3.23
chr1	87818326	87818778	453	201	17	118.63	24.61	2.87
chr1	87854421	87854638	218	93	8	64.14	14.77	2.84
chr1	87856167	87856603	437	140	38	374.98	63.99	0.23
chr1	87858296	87858660	365	138	13	91.98	17.23	3.24
chr1	87866166	87866364	199	99	12	112.93	29.53	3.17
chr1	87934031	87934319	289	201	8	54.23	12.31	2.54
chr1	87960163	87960639	477	311	23	177.98	29.53	1.53
chr1	87966746	87967088	343	200	15	116.46	17.23	2.87
chr1	87994936	87995163	228	155	8	62.54	17.23	2.76
chr1	88166005	88166343	339	241	15	117.21	24.61	2.86
chr1	88205431	88205793	363	168	11	72.9	14.77	3.1
chr1	88216138	88216371	234	140	14	92.92	17.54	3.24
chr1	88220304	88220706	403	166	20	51.44	6.58	2.47
chr1	88237253	88237534	282	185	10	59.92	12.22	2.68
chr1	88239493	88239621	129	64	8	66.32	7.92	2.9
chr1	88255156	88255582	427	174	13	83.45	14.77	3.13
chr1	88256947	88257287	341	123	17	138.98	24.61	2.6
chr1	88261835	88262260	426	254	15	63.06	10.12	2.79
chr1	88263928	88264748	821	158	45	325.23	25.45	0.36
chr1	88271753	88271966	214	88	8	54.57	17.23	2.55
chr1	88275654	88276172	519	248	27	189.68	27.71	1.32
[truncated: 80,703 more rows]
