# Supplementary material for: Identifying TF-MiRNA Regulatory Relationships Using Multiple Features
Source: PLoS One. 2015 Apr 29;10(4):e0125156. doi: 10.1371/journal.pone.0125156 (PMC4414601; doi:10.1371/journal.pone.0125156)
Supplement: S2 Text — (ZIP) [file pone.0125156.s002.zip › peaks/klf4_peaks.txt]

# This file is generated by MACS version 1.4.1 20110627
# ARGUMENTS LIST:
# name = klf4
# format = BAM
# ChIP-seq file = klf4.bam
# control file = GFP.bam
# effective genome size = 1.87e+09
# band width = 300
# model fold = 10,30
# pvalue cutoff = 1.00e-05
# Small dataset will be scaled towards larger dataset.
# Range for calculating regional lambda is: 1000 bps and 10000 bps
# tag size is determined as 25 bps
# total tags in treatment: 6064143
# total tags in control: 1064277
# d = 104
chr	start	end	length	summit	tags	#NAME?	fold_enrichment	FDR(%)
chr1	3671612	3671952	341	149	9	65.58	17.79	9.9
chr1	3672018	3672294	277	197	9	73.79	17.79	11.79
chr1	4492516	4492798	283	184	7	51.14	17	6.65
chr1	4493665	4493929	265	189	8	55.39	13.6	7.58
chr1	4497200	4497655	456	358	16	56.09	7.23	7.71
chr1	4765254	4765506	253	97	7	56.08	17.79	7.7
chr1	4785534	4785890	357	262	16	76.05	13.6	12.34
chr1	4802464	4802780	317	214	8	58.52	17.79	8.21
chr1	4807669	4808048	380	121	13	101.69	26.69	17.51
chr1	4819560	4819836	277	95	9	73.79	17.79	11.79
chr1	4855447	4855866	420	180	16	110.15	18.13	18.38
chr1	4857377	4857771	395	190	22	204.72	32.62	16.29
chr1	5018023	5018849	827	682	29	86.8	9.37	14.46
chr1	5022769	5022997	229	127	7	57.8	17	8.08
chr1	5076025	5076277	253	172	7	56.08	11.86	7.7
chr1	5083294	5083588	295	214	8	51.69	11.33	6.79
chr1	5134739	5135044	306	217	13	113.89	20.76	19.05
chr1	5137110	5137390	281	98	11	95.29	26.69	16.22
chr1	5183672	5183951	280	157	7	52.9	11.86	7.05
chr1	5227914	5228203	290	111	9	71.96	17.79	11.22
chr1	5917348	5917531	184	92	8	74.5	18.13	11.91
chr1	6214419	6214699	281	95	12	92.82	22.67	15.75
chr1	6281090	6281360	271	91	12	108.77	26.69	18.12
chr1	6359076	6359395	320	145	8	58.19	17.79	8.15
chr1	6458041	6458304	264	168	10	75.04	15.87	12.05
chr1	6464933	6465221	289	122	12	91.37	22.67	15.41
chr1	7045088	7045420	333	98	9	56.14	11.33	7.75
chr1	7088755	7089318	564	268	28	241.1	38.55	15.07
chr1	7125997	7126231	235	148	7	58.42	17.79	8.2
chr1	7206170	7206547	378	126	16	117.21	18.13	19.45
chr1	7312476	7312763	288	134	7	52.02	14.83	6.86
chr1	7313381	7313780	400	222	16	56.09	8.16	7.71
chr1	7398136	7398443	308	213	12	88.09	22.67	14.73
chr1	7451730	7452099	370	220	17	148.75	32.62	22.63
chr1	7671369	7671790	422	207	11	75.92	17.79	12.3
chr1	8581964	8582172	209	139	9	74.31	18.13	11.89
chr1	8936017	8936361	345	172	18	69.01	9.38	10.53
chr1	8940841	8941208	368	86	11	82.36	29.65	13.31
chr1	9437747	9438047	301	65	7	50.64	11.86	6.52
chr1	9442987	9443238	252	70	9	77.58	14.83	12.33
chr1	9630016	9630393	378	127	12	77.72	18.13	12.36
chr1	9699577	9699864	288	191	8	61.9	20.76	8.95
chr1	9699887	9700244	358	102	11	83.66	17.79	13.65
chr1	9700630	9701212	583	161	29	153.74	13.21	20.71
chr1	9747771	9748051	281	96	7	52.78	14.83	7.03
chr1	9748276	9748744	469	165	22	97.36	12.76	16.71
chr1	9967737	9968027	291	202	8	52.16	11.33	6.91
chr1	10008912	10009363	452	240	13	77.56	15.87	12.33
chr1	10039553	10040290	738	98	34	277.59	32.62	12.4
chr1	10151313	10151715	403	201	10	68.41	23.72	10.42
chr1	10232954	10233415	462	248	20	143.82	34	22.32
chr1	10395603	10395900	298	201	13	115.39	26.69	19.29
chr1	11067439	11067729	291	59	7	51.69	11.86	6.79
chr1	11149580	11149857	278	194	7	53.12	14.83	7.1
chr1	11277792	11278085	294	114	11	80.27	20.4	12.87
chr1	11289330	11289537	208	141	7	62.33	14.83	9.05
chr1	11414066	11414403	338	88	14	119.64	26.69	19.69
chr1	11420294	11420591	298	102	7	50.95	14.83	6.6
chr1	11467097	11467398	302	200	12	103.06	26.69	16.79
chr1	11747889	11748173	285	79	9	72.66	17.79	11.39
chr1	12692258	12692545	288	210	8	52.52	11.33	6.98
chr1	12744579	12744932	354	100	18	92.44	14.73	15.61
chr1	12796670	12797022	353	178	21	202.34	38.55	16.48
chr1	12806917	12807207	291	80	8	61.54	14.83	8.86
chr1	12807942	12808369	428	138	16	116.09	20.76	19.32
chr1	13052209	13052544	336	78	10	76.23	14.83	12.37
chr1	13059681	13059942	262	176	10	87.17	26.69	14.55
chr1	13074575	13074838	264	168	12	110.16	26.69	18.39
chr1	13081328	13081511	184	92	7	53.79	15.87	7.22
chr1	13081858	13082155	298	197	12	89.79	22.67	15.03
chr1	13083323	13083961	639	291	31	92.61	11.59	15.65
chr1	13084668	13085486	819	418	79	860.57	109.71	0
chr1	13093355	13093657	303	230	7	50.44	11.86	6.47
chr1	13094653	13094970	318	95	9	68.32	23.72	10.4
chr1	13101426	13101665	240	103	15	153.8	38.55	20.87
chr1	13103447	13103820	374	244	14	102.58	32.62	16.72
chr1	13103879	13104444	566	261	91	1186.19	174.94	0
chr1	13127964	13128285	322	230	14	106.39	20.4	17.61
chr1	13132148	13132459	312	86	11	90.24	17.79	15.22
chr1	13216421	13216819	399	196	9	59.49	14.83	8.35
chr1	13245853	13246115	263	122	8	55.65	11.33	7.61
chr1	13279049	13279521	473	261	13	89.59	17.79	14.98
chr1	13332455	13333082	628	203	16	107.65	14.17	17.88
chr1	13374374	13374886	513	388	26	64.95	9.3	9.78
chr1	13426768	13427025	258	88	7	50.36	10.07	6.47
chr1	13589189	13589476	288	154	8	52.52	13.6	6.98
chr1	13589922	13590233	312	209	9	58.62	13.6	8.24
chr1	13598820	13599217	398	233	13	96.58	25.5	16.43
chr1	13606493	13607126	634	276	51	525.05	91.92	0.98
chr1	13664423	13664669	247	82	9	71.85	17.63	11.18
chr1	13846674	13846942	269	90	8	58.55	12.59	8.22
chr1	14233393	14233696	304	86	12	102.71	29.65	16.72
chr1	14294354	14294710	357	168	9	53.51	11.33	7.18
chr1	14506837	14507212	376	208	9	61.78	20.76	8.92
chr1	14554386	14554679	294	89	8	51.81	15.87	6.83
chr1	14613346	14613563	218	81	8	71.91	20.76	11.19
chr1	14755291	14755500	210	123	8	73.27	20.76	11.53
chr1	14755991	14756310	320	220	15	134.87	35.58	21.73
chr1	14802480	14802719	240	141	8	68.43	20.76	10.42
chr1	15805997	15806207	211	88	7	61.87	14.83	8.95
chr1	15815372	15815589	218	117	8	71.91	20.76	11.19
chr1	16119856	16120165	310	228	9	62.93	12.59	9.35
chr1	16130120	16130388	269	95	8	64.33	20.76	9.67
chr1	16518825	16519124	300	210	7	50.75	14.83	6.56
chr1	16520675	16520919	245	161	14	122.87	29.46	20.24
chr1	16618424	16618883	460	247	15	94.7	13.6	16.08
chr1	16619097	16619387	291	95	9	71.83	20.76	11.16
chr1	16650577	16650798	222	102	8	61.61	15.87	8.89
chr1	16657292	16657580	289	90	11	81.08	15.87	13.05
chr1	16664986	16665322	337	258	10	64.6	15.87	9.73
chr1	17145399	17145787	389	254	11	67.28	18.13	10.19
chr1	17250542	17251106	565	312	39	381.68	65.23	6.91
chr1	17727210	17727415	206	103	7	62.33	20.76	9.05
chr1	19236613	19236911	299	213	12	103.59	29.65	16.89
chr1	19241429	19241725	297	100	12	103.94	23.72	16.97
chr1	20736704	20736974	271	101	8	64.07	11.86	9.62
chr1	20761563	20761799	237	146	7	58.15	14.83	8.14
chr1	20775824	20776196	373	158	12	92.06	29.65	15.53
chr1	20788552	20788831	280	128	9	73.36	17.79	11.54
chr1	20820077	20820450	374	143	10	71.6	23.72	11.12
chr1	20890355	20890734	380	174	19	170.81	35.58	20.5
chr1	20935207	20935422	216	114	7	52.61	11.33	6.99
chr1	20951317	20951593	277	170	18	179.82	36.83	19.28
chr1	21023054	21023334	281	96	7	52.78	14.83	7.03
chr1	21125114	21125362	249	158	11	88.17	18.13	14.74
chr1	21256342	21256833	492	285	24	207.84	38.55	16.57
chr1	21260047	21260502	456	189	19	82.27	11.33	13.31
chr1	21502103	21502388	286	219	7	52.23	14.83	6.92
chr1	21522107	21522300	194	97	8	63.92	18.13	9.52
chr1	22213096	22213232	137	68	7	97.5	20.76	16.75
chr1	22533233	22533753	521	255	23	190.3	38.55	17.45
chr1	22661944	22662202	259	193	7	55.34	17.79	7.56
chr1	23397714	23397926	213	147	7	61.57	17.79	8.87
chr1	23473066	23473360	295	95	7	51.27	14.83	6.68
chr1	23903299	23903634	336	257	10	76.23	14.83	12.37
chr1	23921545	23921900	356	260	12	94.48	20.76	16.1
chr1	23922167	23922582	416	215	11	76.59	17.79	12.44
chr1	23932409	23932754	346	143	9	65.01	17.79	9.8
chr1	23968132	23968665	534	368	54	403.94	39.94	6.11
chr1	24246112	24246411	300	89	7	50.75	17.79	6.56
chr1	24677668	24677924	257	85	8	56.46	13.6	7.8
chr1	24678413	24678789	377	218	18	69.01	9.4	10.53
chr1	24776645	24776825	181	90	8	85.35	23.72	14
chr1	25228596	25228905	310	170	10	68.14	13.6	10.36
chr1	26687350	26687760	411	270	14	53.89	9.07	7.29
chr1	30867889	30868126	238	106	10	91.45	17.79	15.43
chr1	30873741	30874254	514	391	22	95.09	12.47	16.18
chr1	30876154	30876440	287	209	8	62.03	14.83	8.98
chr1	30949768	30950262	495	210	14	96.85	20.76	16.48
chr1	33519405	33519752	348	193	10	59.28	12.36	8.38
chr1	33637808	33638163	356	196	8	54.47	11.86	7.4
chr1	33719706	33720301	596	233	34	110.81	8.78	18.48
chr1	33755773	33756078	306	146	12	102.37	23.72	17.63
chr1	33757588	33757974	387	98	9	60.66	14.83	8.66
chr1	33758522	33758822	301	201	8	60.34	14.83	8.57
chr1	33940121	33940374	254	96	12	98.06	18.13	16.92
chr1	33944825	33945415	591	328	29	204.21	38.53	16.23
chr1	33974667	33975025	359	258	16	120.68	24.93	20
chr1	33989658	33989962	305	81	7	50.23	11.86	6.42
chr1	34011002	34011632	631	188	150	1719.97	144.45	0
chr1	34041122	34041428	307	96	8	59.64	14.83	8.38
chr1	34059255	34059656	402	150	15	93.31	20.4	15.84
chr1	34060510	34060912	403	185	11	78.07	14.83	12.43
chr1	34066504	34066719	216	129	8	62.58	15.87	9.29
chr1	34073621	34074209	589	337	36	217.09	20.02	15.15
chr1	34074268	34074624	357	93	12	80.59	15.87	12.93
chr1	34077053	34077290	238	103	12	115.67	29.65	19.31
chr1	34077464	34077695	232	55	7	50.39	13.6	6.47
chr1	34103233	34103453	221	94	7	51.89	13.6	6.83
chr1	34103838	34104212	375	177	9	51.67	13.6	6.78
chr1	34110940	34111347	408	158	15	102.14	18.13	17.58
chr1	34128108	34128463	356	186	9	63.9	17.79	9.51
chr1	34140147	34140576	430	149	35	369.61	65.23	7.51
chr1	34192074	34192558	485	271	22	181.19	42.5	19.15
chr1	34290491	34290786	296	98	8	60.93	20.76	8.73
chr1	34307261	34307549	289	219	8	61.78	14.83	8.93
chr1	34309513	34309675	163	81	7	63.92	15.87	9.52
chr1	34435047	34435316	270	101	8	54.74	13.6	7.47
chr1	34439214	34439423	210	128	7	62.02	17.79	8.97
chr1	34459855	34460271	417	232	10	66.95	17.79	10.13
chr1	34473003	34473306	304	216	8	59.99	14.83	8.49
chr1	34485547	34485810	264	113	8	65	14.83	9.79
chr1	34512240	34512541	302	52	7	50.54	11.86	6.5
chr1	34536732	34537490	759	253	24	164.37	29.65	20.85
chr1	34538716	34538970	255	121	7	55.83	14.83	7.65
chr1	34578791	34579121	331	137	9	66.74	17.79	10.1
chr1	34579449	34579764	316	214	13	112.06	26.69	18.65
chr1	34632899	34633074	176	88	7	63.92	15.87	9.52
chr1	34678483	34678748	266	164	8	64.73	14.83	9.74
chr1	34700848	34701110	263	99	7	54.86	14.83	7.48
chr1	34801702	34802325	624	401	22	162.13	26.69	20.44
chr1	34806029	34806550	522	186	16	56.09	9.47	7.71
chr1	34814872	34815178	307	229	7	50.03	14.83	6.37
chr1	34818134	34818345	212	87	7	61.72	14.83	8.91
chr1	34822029	34822154	126	63	7	96.85	15.87	16.48
chr1	34850005	34850424	420	136	13	96.12	29.65	16.37
chr1	34853049	34853380	332	83	9	66.62	14.83	10.08
chr1	35440939	35441164	226	83	7	59.67	17.79	8.4
chr1	35538622	35538891	270	205	7	54.03	14.83	7.32
chr1	35644889	35645144	256	161	9	66.28	13.6	10.04
chr1	35762922	35763290	369	126	11	82.23	20.76	13.29
chr1	35763559	35763861	303	173	8	60.11	17.79	8.52
chr1	35813898	35814138	241	138	7	57.62	17.79	8.03
chr1	35814640	35815312	673	121	16	96.81	14.83	16.47
chr1	35926292	35926490	199	99	8	63.92	18.13	9.52
chr1	35931025	35931383	359	253	17	150.96	29.65	20.8
chr1	35944397	35944808	412	178	10	65.54	17	9.89
chr1	35951866	35952066	201	100	13	120.58	29.46	19.98
chr1	35985424	35985834	411	186	10	56.35	13.6	7.79
chr1	35986392	35986623	232	134	9	80.92	23.72	13
chr1	36013559	36014668	1110	345	54	341.46	26.44	9.04
chr1	36016979	36017206	228	149	8	54.28	13.22	7.38
chr1	36017259	36017651	393	96	13	66.82	11.33	10.12
chr1	36054231	36054496	266	166	10	86.5	20.76	14.38
chr1	36054606	36055065	460	187	32	318.35	50.41	10.38
chr1	36060522	36061092	571	221	18	127.64	23.72	20.82
chr1	36061097	36061675	579	181	34	312.3	44.48	10.33
chr1	36062084	36062400	317	99	9	68.44	14.83	10.43
chr1	36068066	36068438	373	148	25	220.84	34	15.41
chr1	36068713	36069070	358	101	8	54.28	11.86	7.38
chr1	36079636	36079897	262	138	9	74.2	17	11.86
chr1	36122176	36122432	257	86	7	55.59	14.83	7.6
chr1	36132205	36132611	407	221	11	77.61	14.83	12.34
chr1	36158099	36158381	283	197	9	62.38	18.13	9.18
chr1	36251486	36251789	304	204	9	70.09	14.83	10.8
chr1	36296287	36296561	275	100	8	54.11	13.6	7.34
chr1	36307571	36307876	306	88	10	80.32	14.83	12.87
chr1	36309564	36309850	287	210	7	52.12	14.83	6.89
chr1	36315881	36316182	302	198	9	70.36	23.72	10.86
chr1	36316231	36316489	259	93	9	76.48	23.72	12.42
chr1	36511394	36511806	413	244	12	86.83	17.79	14.48
chr1	36519617	36520077	461	189	16	56.09	8.36	7.71
chr1	36532296	36532625	330	238	10	65.49	13.6	9.88
chr1	36547325	36547513	189	94	7	53.79	15.87	7.22
chr1	36556964	36557841	878	431	34	191.38	20.78	17.42
chr1	36573642	36573942	301	115	10	81.04	23.72	13.03
chr1	36577310	36577555	246	76	10	87.95	19.83	14.7
chr1	36580134	36580979	846	501	45	306.72	26.84	11.09
chr1	36596062	36596348	287	205	7	50.71	14.17	6.55
chr1	36608545	36608884	340	77	10	64.23	15.87	9.66
chr1	36682570	36682995	426	330	12	71.79	11.33	11.16
chr1	36683095	36683315	221	77	8	61.77	15.87	8.92
chr1	36691277	36691693	417	226	13	96.52	20.76	16.42
chr1	36707876	36708115	240	69	10	91.08	20.76	15.4
chr1	36757585	36757792	208	105	7	62.33	17.79	9.05
chr1	36768406	36768779	374	186	18	69.01	11.02	10.6
chr1	36770013	36770275	263	137	11	81.03	14.42	13.03
chr1	36770852	36771460	609	345	22	131.59	20.6	21.54
chr1	36820941	36821227	287	199	7	52.12	14.83	6.89
chr1	36842552	36842705	154	77	7	85.35	20.76	14
chr1	36857089	36857438	350	170	16	115.97	22.67	19.32
chr1	36939662	36940333	672	528	38	236.27	19.8	14.97
chr1	36943714	36944041	328	123	28	273.69	54.4	12.28
chr1	36982664	36983156	493	224	14	97.09	17.79	16.56
chr1	36983684	36984050	367	232	10	72.42	14.83	11.33
chr1	36985836	36986323	488	211	26	233.17	50.41	14.94
chr1	36986817	36987199	383	181	13	101.25	23.72	17.46
chr1	37029491	37029751	261	167	7	55.1	14.83	7.53
chr1	37080423	37080775	353	198	18	164.41	35.58	20.83
chr1	37083869	37084240	372	156	12	78.52	15.87	12.51
chr1	37130055	37130426	372	172	20	162	24.93	20.46
chr1	37186719	37187267	549	214	14	90.81	14.83	15.34
chr1	37212457	37212715	259	128	19	93.84	10.58	15.96
chr1	37235422	37235690	269	88	7	54.15	17.79	7.34
chr1	37248545	37248815	271	141	8	54.61	13.6	7.43
chr1	37299610	37299811	202	101	7	60.87	19.83	8.71
chr1	37299848	37300116	269	98	7	52.73	11.33	7.02
chr1	37308922	37309211	290	83	7	51.8	17.79	6.81
chr1	37429743	37430293	551	311	44	404.76	52.13	6.16
chr1	37430484	37430765	282	196	9	62.51	18.13	9.27
chr1	37524172	37524510	339	242	16	124.57	20.4	20.58
chr1	37650582	37650957	376	103	13	102.28	20.76	17.6
chr1	37676122	37676468	347	122	9	64.89	14.83	9.77
chr1	37719984	37720356	373	279	9	51.87	18.13	6.83
chr1	37724330	37724596	267	75	8	64.6	17.79	9.72
chr1	37864613	37865343	731	390	42	376.68	41.51	7.76
chr1	37872113	37872435	323	133	14	106.21	18.13	17.57
chr1	37884519	37884775	257	175	8	56.46	15.87	7.8
chr1	37889579	37889864	286	83	7	52.23	17.79	6.92
chr1	37925926	37926370	445	292	23	104.93	17.15	17.17
chr1	37996833	37997024	192	96	7	62.33	20.76	9.05
chr1	37997162	37997518	357	246	14	116.33	20.76	19.37
chr1	37997743	37998048	306	86	9	69.84	17.79	10.76
chr1	38058386	38058700	315	102	16	129.57	29.46	21.25
chr1	38088307	38088642	336	174	9	66.15	17.79	10
chr1	38129506	38130289	784	296	32	235.22	29.65	14.95
chr1	38180994	38181367	374	286	12	91.93	26.69	15.51
chr1	38393545	38393943	399	268	16	120.67	30.22	20
chr1	38394512	38394857	346	155	17	153.67	29.65	20.69
chr1	38501309	38501511	203	101	7	53.79	15.87	7.22
chr1	38503755	38504050	296	91	7	51.16	11.86	6.65
chr1	38506415	38507006	592	189	24	112.66	13.42	18.8
chr1	38507895	38508113	219	75	7	52.18	13.6	6.91
chr1	38527770	38528021	252	69	9	77.58	17.79	12.33
chr1	38668081	38668410	330	103	10	65.49	15.87	9.88
chr1	38823709	38824437	729	339	49	349.08	28.09	8.63
chr1	38835649	38835938	290	86	7	51.8	11.86	6.81
chr1	38836329	38836713	385	289	12	90.43	20.76	15.26
chr1	38873923	38874240	318	170	9	68.32	14.83	10.4
chr1	38897496	38898214	719	163	16	75.62	13.6	12.16
chr1	39010709	39011008	300	205	8	60.46	17.79	8.6
chr1	39349140	39349434	295	100	7	51.27	11.86	6.68
chr1	39362529	39362907	379	97	11	68.47	20.4	10.43
chr1	39367607	39368019	413	124	14	107.57	23.72	17.84
chr1	39430127	39430782	656	326	35	299.97	51	11.12
chr1	39449821	39450170	350	86	10	74.46	14.83	11.92
chr1	39451306	39451571	266	166	8	55.26	9.07	7.56
chr1	39456297	39456563	267	99	11	74.55	20.4	11.98
chr1	39463122	39463356	235	94	8	56.26	14.42	7.78
chr1	39477874	39478366	493	247	15	90.45	18.13	15.28
chr1	39478515	39479077	563	385	14	86.73	14.17	14.44
chr1	39528509	39528793	285	102	12	106.11	23.72	17.54
chr1	39531023	39531226	204	102	7	53.79	15.87	7.22
chr1	39535385	39535813	429	271	16	126.83	26.69	20.74
chr1	39560477	39560634	158	79	7	74.5	15.87	11.91
chr1	39577260	39577608	349	193	25	120.57	15.03	19.81
chr1	39622173	39622711	539	75	16	93.79	13.6	15.95
chr1	39718476	39718833	358	179	11	75.97	15.11	12.31
chr1	39721061	39721341	281	182	9	62.65	15.87	9.3
chr1	39721417	39721762	346	175	10	63.49	13.6	9.45
chr1	39760333	39760581	249	169	8	56.59	17.79	7.82
chr1	39763510	39763781	272	97	7	53.8	14.83	7.27
chr1	39865119	39865458	340	242	13	92.96	15.87	15.76
chr1	39896868	39897232	365	144	10	72.65	14.83	11.38
chr1	39900326	39900942	617	407	21	142.11	23.72	22.22
chr1	39902565	39902855	291	81	7	51.69	11.86	6.79
chr1	39905914	39906160	247	169	7	56.84	14.83	7.88
chr1	39938828	39939140	313	232	10	67.73	20.4	10.29
chr1	39944926	39945335	410	226	15	92.16	18.13	15.57
chr1	40012929	40013228	300	210	7	50.75	14.83	6.56
chr1	40027407	40027717	311	212	9	58.74	15.87	8.26
chr1	40085596	40085844	249	88	11	88.17	18.13	14.74
chr1	40266405	40267021	617	158	23	169.61	19.83	20.83
chr1	40291022	40291315	294	91	7	51.37	11.86	6.71
chr1	40304397	40304628	232	130	9	80.92	23.72	13
chr1	40325953	40326428	476	191	17	130.46	29.65	21.42
chr1	40681450	40681744	295	213	8	61.05	17.79	8.76
chr1	40790450	40790876	427	249	15	105.58	35.58	17.41
chr1	40875462	40875655	194	97	7	62.33	20.76	9.05
chr1	40906850	40907135	286	127	9	70.71	17	10.94
chr1	41131324	41131959	636	345	28	215.45	47.44	14.96
chr1	41300187	41300458	272	168	7	53.8	14.83	7.27
chr1	42035457	42035692	236	137	7	58.29	17.79	8.17
chr1	42058495	42058819	325	127	15	133.86	26.69	21.76
chr1	42436516	42436916	401	148	15	120.26	32.62	19.74
chr1	42952677	42953092	416	237	12	72.96	20.4	11.46
chr1	43032434	43032671	238	135	9	79.89	17.79	12.79
chr1	43094284	43094545	262	77	7	54.98	14.83	7.51
chr1	43171784	43172262	479	192	16	108.94	29.65	18.15
chr1	43202229	43202535	307	235	7	50.03	11.86	6.37
chr1	43212328	43212591	264	83	7	54.74	17.79	7.46
chr1	43421113	43421346	234	144	7	50.12	13.6	6.4
chr1	43445420	43445691	272	94	7	53.8	17.79	7.27
chr1	43484313	43484622	310	213	12	101.69	29.65	17.52
chr1	43535152	43535446	295	79	7	51.27	11.86	6.68
chr1	43635676	43635960	285	185	10	83.44	23.72	13.59
chr1	43785359	43785605	247	150	8	61.56	17.63	8.87
chr1	43827695	43828103	409	197	13	97.59	20.76	16.86
chr1	43933556	43934123	568	82	18	108.19	15.87	18.02
chr1	43970969	43971226	258	198	7	55.47	11.86	7.58
chr1	44102198	44102691	494	245	20	82.79	10.08	13.4
chr1	44118725	44118965	241	102	7	57.62	17.79	8.03
chr1	44331877	44332134	258	158	10	87.85	17.79	14.69
chr1	44858505	44858770	266	54	7	54.5	11.86	7.41
chr1	45925920	45926237	318	234	10	67.05	13.6	10.14
chr1	46894250	46894546	297	230	7	51.06	11.86	6.62
chr1	47076429	47076763	335	200	17	156.05	35.58	20.97
chr1	48031692	48031987	296	164	7	51.16	14.83	6.65
chr1	50554665	50554944	280	179	7	52.9	14.83	7.05
chr1	50926350	50926645	296	78	8	60.93	14.83	8.73
chr1	50927476	50927707	232	79	7	50.39	11.33	6.47
chr1	50938134	50938380	247	103	7	51.71	15.11	6.81
chr1	51192521	51192784	264	201	7	54.74	14.83	7.46
chr1	51478276	51478762	487	185	51	376.25	24.93	7.73
chr1	51479815	51480097	283	203	11	82.07	18.13	13.26
chr1	51508558	51508862	305	95	9	69.96	20.76	10.79
chr1	51509936	51510106	171	85	7	73.62	20.76	11.6
chr1	51623009	51623308	300	99	9	64.2	20.15	9.65
chr1	51624550	51625037	488	302	24	204.04	42.5	16.22
chr1	51641325	51641567	243	143	7	57.36	14.83	7.98
chr1	51744695	51744985	291	199	7	51.69	11.86	6.79
chr1	51747608	51747865	258	84	9	76.64	23.72	12.45
chr1	51829500	51829767	268	174	7	54.27	14.83	7.37
chr1	51879886	51880122	237	60	7	58.15	17.79	8.14
chr1	51906266	51907033	768	470	41	355.59	68.2	8.55
chr1	51914876	51915247	372	254	14	113.84	29.65	19.04
chr1	51993671	51993881	211	131	7	53.34	11.33	7.13
chr1	52008418	52008706	289	140	9	65.66	15.11	9.9
chr1	52049915	52050228	314	147	13	112.42	23.72	18.73
chr1	52119202	52119763	562	314	18	61.51	9.07	8.86
chr1	52149978	52150315	338	130	26	168.82	24.93	20.84
chr1	52232177	52232415	239	96	7	57.89	17.79	8.09
chr1	52232451	52232742	292	71	14	112.25	22.67	18.69
chr1	52232844	52233826	983	825	33	189.18	17.82	17.58
chr1	52500495	52500939	445	103	15	113.6	20.76	19
chr1	52597919	52598224	306	151	11	91.17	20.76	15.4
chr1	52630531	52630923	393	131	14	110.54	20.76	18.45
chr1	52726414	52726717	304	101	7	50.33	14.83	6.44
chr1	52727070	52727323	254	102	7	55.96	17.79	7.67
chr1	52844766	52845024	259	167	8	65.69	17.79	9.91
chr1	52952206	52952605	400	215	12	88.47	17.79	14.78
chr1	52952636	52953485	850	660	36	280.1	29.65	11.62
chr1	52953559	52953941	383	122	27	273.69	56.34	12.28
chr1	53296720	53297122	403	218	11	75.94	22.67	12.31
chr1	53755217	53755417	201	100	7	53.79	15.87	7.22
chr1	53850946	53851292	347	195	9	64.89	20.76	9.77
chr1	53866818	53867091	274	199	7	53.57	14.83	7.18
chr1	53935896	53936319	424	238	18	150.24	41.51	20.71
chr1	54250558	54250863	306	146	10	80.32	17.79	12.87
chr1	54340932	54341177	246	98	7	56.97	14.83	7.9
chr1	54438830	54439141	312	159	14	124.51	23.72	20.57
chr1	54557499	54558022	524	238	21	166.9	38.55	20.82
chr1	54585405	54585785	381	97	15	64.81	11.33	9.76
chr1	54606975	54607224	250	100	8	66.96	20.76	10.13
chr1	54858921	54859202	282	185	7	52.67	17.79	7
chr1	54922231	54922526	296	193	9	71.15	23.72	11.03
chr1	54925778	54926092	315	155	10	79.05	20.76	12.62
chr1	54943506	54943837	332	232	8	56.9	14.83	7.9
chr1	55028929	55029240	312	98	10	67.86	13.6	10.3
chr1	55031065	55031494	430	103	30	300.25	56.34	11.13
chr1	55052252	55052603	352	97	10	62.77	13.6	9.32
chr1	55052754	55053357	604	172	19	75.8	8.21	12.21
chr1	55087910	55088258	349	98	33	333	52.13	9.11
chr1	55088473	55088730	258	163	8	65.83	20.76	9.93
chr1	55108556	55108884	329	173	22	196.62	31.73	16.84
chr1	55109609	55110102	494	268	10	59.84	20.76	8.45
chr1	55130927	55131339	413	213	15	91.74	15.87	15.48
chr1	55163995	55164318	324	235	10	77.82	20.76	12.38
chr1	55185683	55185968	286	62	7	52.23	14.83	6.92
chr1	55192011	55192325	315	87	8	57.14	14.17	7.94
chr1	55202339	55202850	512	261	17	106.34	15.87	17.6
chr1	55213603	55213867	265	167	13	122.1	29.65	20.19
chr1	55216132	55216422	291	77	7	51.69	17.79	6.79
chr1	55236954	55237692	739	147	33	140.01	14.73	22.21
chr1	55279122	55279405	284	94	15	125.17	24.93	20.59
chr1	55447631	55448053	423	222	15	113.93	34	19.08
chr1	55463261	55463558	298	206	7	50.95	14.83	6.6
chr1	55517188	55517413	226	132	7	59.67	14.83	8.4
chr1	55575964	55576250	287	88	8	62.03	20.76	8.98
chr1	55854863	55855035	173	86	7	73.62	20.76	11.6
chr1	56684620	56684865	246	170	10	89.97	20.76	15.06
chr1	56697461	56697990	530	331	15	102.58	17.79	16.73
chr1	56953522	56953918	397	197	12	88.85	20.76	14.83
chr1	56971990	56972392	403	198	12	85.76	17	14.26
chr1	56973670	56973942	273	84	10	78.17	17.63	12.45
chr1	57072957	57073241	285	201	7	52.34	14.83	6.94
chr1	57332168	57332416	249	110	9	78.06	17.79	12.42
chr1	57377349	57377765	417	269	12	86.34	20.76	14.36
chr1	57377798	57378049	252	169	9	66.9	15.87	10.13
chr1	57406175	57406844	670	267	29	232.26	26.69	14.88
chr1	57546457	57546750	294	236	7	51.37	11.86	6.71
chr1	57567915	57568234	320	216	8	58.19	11.86	8.15
chr1	57607049	57607369	321	103	19	162.66	31.73	20.69
chr1	57612009	57612423	415	195	11	76.7	17.79	12.19
chr1	57775033	57775366	334	169	11	74.3	13.6	11.89
chr1	57995736	57996777	1042	132	44	337.16	41.51	9.01
chr1	58029867	58030125	259	84	8	65.69	17.79	9.91
chr1	58073285	58073579	295	97	8	61.05	20.76	8.76
chr1	58121018	58121211	194	97	8	67.7	20.15	10.27
chr1	58139274	58139578	305	88	9	55.85	14.42	7.66
chr1	58289841	58290128	288	224	8	52.52	11.33	6.98
chr1	58290456	58290784	329	149	10	65.61	15.87	9.9
chr1	58292268	58292571	304	215	8	59.99	17.79	8.49
chr1	58303626	58304008	383	236	19	94.88	12.47	16.12
chr1	58304260	58304689	430	259	16	108.59	15.87	18.1
chr1	58366541	58366748	208	96	7	62.33	17.79	9.05
chr1	58366763	58367259	497	200	21	171.59	41.51	20.58
chr1	58392926	58393238	313	118	9	67.15	19.83	10.16
chr1	58413402	58413664	263	188	7	54.86	17.79	7.48
chr1	58423913	58424218	306	122	23	149.28	19.27	22.66
chr1	58504833	58505113	281	134	9	73.22	17.79	11.51
chr1	58529809	58530262	454	295	17	114.73	22.67	19.2
chr1	58586277	58586547	271	98	7	53.92	14.83	7.3
chr1	58713320	58713682	363	170	8	53.8	14.83	7.27
chr1	58946257	58946537	281	202	7	52.78	17.79	7.03
chr1	58972924	58973755	832	691	36	147.12	10.2	22.51
chr1	59025164	59025469	306	228	9	59.36	11.33	8.39
chr1	59119820	59120483	664	310	22	152.33	19.83	20.92
chr1	59132331	59132616	286	197	7	50.82	14.17	6.58
chr1	59144644	59144872	229	67	7	59.25	14.83	8.37
chr1	59179556	59179756	201	100	7	62.33	20.76	9.05
chr1	59237273	59237450	178	89	9	85.49	20.4	14.17
chr1	59367922	59368391	470	187	25	196.46	27.2	16.84
chr1	59375803	59376470	668	413	23	104.93	10.6	17.17
chr1	59377271	59377732	462	124	22	97.36	13.61	16.61
chr1	59393243	59393511	269	75	9	74.96	20.76	12.05
chr1	59393556	59394043	488	68	14	97.69	14.83	16.87
chr1	59422881	59423837	957	366	36	217.09	17.35	15.14
chr1	59456921	59457181	261	173	13	107.69	27.2	17.88
chr1	59472473	59472921	449	188	14	86.91	18.13	14.5
chr1	59481785	59482223	439	174	15	73.18	16.62	11.5
chr1	59592195	59592610	416	176	11	64.24	15.87	9.66
chr1	59684906	59685270	365	93	14	114.99	20.76	19.23
chr1	59728504	59728917	414	116	21	183.84	25.5	18.25
chr1	59729049	59729349	301	235	8	51	9.07	6.62
chr1	59730365	59730612	248	101	8	57.7	15.87	8.05
chr1	59763074	59763495	422	193	15	59.11	11.33	8.34
chr1	59913548	59913748	201	100	9	85.35	26.69	14
chr1	59924533	59924811	279	93	9	73.5	17.79	11.58
chr1	59926365	59926593	229	86	7	59.25	17.79	8.37
chr1	59939888	59940153	266	172	8	58.94	12.59	8.3
chr1	60076511	60076769	259	94	7	55.34	17.79	7.56
chr1	60180124	60180602	479	201	19	152.02	26.69	20.87
chr1	60180783	60181157	375	170	11	81.47	23.72	13.15
chr1	60187984	60188232	249	101	7	56.59	11.86	7.82
chr1	60342911	60343922	1012	716	74	641.42	52.76	0
chr1	60409180	60409685	506	296	33	318.49	50.41	10.39
chr1	60519209	60519460	252	155	7	56.21	14.83	7.76
chr1	60566320	60566571	252	98	7	56.21	14.83	7.76
chr1	60566668	60567118	451	102	25	229.24	35.58	15.64
chr1	60754036	60754390	355	189	9	64.01	20.76	9.61
chr1	60778535	60778977	443	344	24	123.8	18.13	20.42
chr1	60845406	60845716	311	88	14	124.71	32.62	20.59
chr1	60850789	60851368	580	304	34	312.05	68.2	10.3
chr1	60852473	60852784	312	152	21	128.46	15.87	20.96
chr1	60853340	60854015	676	212	22	130.79	18.13	21.46
chr1	60857455	60858208	754	265	37	268.81	34	12.71
chr1	61297395	61297826	432	149	14	104.89	29.65	17.17
chr1	62188085	62188305	221	102	8	71.41	17.79	11.08
chr1	62639433	62639637	205	102	8	63.92	18.13	9.52
chr1	62648745	62648992	248	93	8	67.25	20.76	10.18
chr1	62664951	62665364	414	265	9	56.34	17	7.79
chr1	62703395	62703747	353	167	12	81.16	22.67	13.08
chr1	62736542	62736987	446	194	28	237.09	40.8	15.09
chr1	62737602	62737898	297	197	7	51.06	14.83	6.62
chr1	62737944	62738170	227	102	10	93.57	23.72	15.9
chr1	62743240	62743752	513	327	19	146.52	20.76	22.46
chr1	62767604	62768051	448	182	34	342.87	56.66	9.13
chr1	62774866	62775282	417	226	14	104.29	25.5	17.04
chr1	62794238	62794620	383	236	21	170.87	31.73	20.52
chr1	62914870	62915191	322	98	13	111	32.62	18.52
chr1	63092050	63092450	401	184	12	88.34	20.76	14.76
chr1	63110591	63110894	304	95	7	50.33	14.83	6.44
chr1	63113384	63113806	423	209	20	173.94	38.55	20.27
chr1	63118531	63118783	253	151	15	88.87	14.73	14.84
chr1	63137020	63137210	191	95	8	73.62	23.72	11.6
chr1	63140206	63140510	305	208	9	59.49	15.87	8.35
chr1	63176547	63177144	598	496	39	246.03	27.11	13.79
chr1	63181566	63181803	238	162	7	58.02	11.86	8.12
chr1	63200119	63200869	751	316	28	207.57	26.69	16.42
chr1	63203087	63203345	259	57	7	55.34	14.83	7.56
chr1	63204345	63204799	455	259	13	91.71	17.79	15.48
chr1	63210220	63210481	262	98	20	215.46	47.44	14.96
chr1	63214037	63214328	292	173	10	70.69	18.13	10.93
chr1	63247021	63247232	212	101	7	61.72	14.83	8.91
chr1	63252438	63252638	201	100	7	53.79	15.87	7.22
chr1	63272936	63273637	702	462	18	112.34	20.76	18.71
chr1	63323603	63323788	186	93	9	97.5	26.69	16.75
chr1	63403707	63404012	306	131	19	158.81	32.97	20.75
chr1	63431190	63431465	276	120	19	69.01	8.5	10.53
chr1	63431936	63432172	237	99	14	124.9	24.93	20.59
chr1	63434164	63434436	273	181	7	53.69	14.83	7.2
chr1	63445712	63445992	281	101	17	149.22	31.73	22.64
chr1	63475380	63475831	452	218	13	68.01	13.22	10.34
chr1	63485290	63485583	294	211	8	61.17	20.76	8.79
chr1	63505052	63505259	208	87	8	63.92	15.87	9.52
chr1	63529153	63529560	408	252	13	83.04	18.13	13.5
chr1	63543824	63544037	214	129	7	50.75	14.83	6.57
chr1	63944889	63945057	169	84	10	122.89	29.65	20.25
chr1	63952169	63952482	314	81	9	68.82	14.83	10.49
chr1	64071740	64071933	194	97	7	62.33	20.76	9.05
chr1	64079920	64080189	270	169	12	94.88	20.4	16.12
chr1	64090061	64090420	360	185	11	83.4	20.76	13.57
chr1	64122143	64122589	447	239	17	62.44	10.13	9.2
chr1	64225945	64226468	524	258	17	62.44	10.69	9.2
chr1	64231450	64231694	245	182	7	57.1	14.83	7.92
chr1	64338576	64338908	333	169	9	66.51	17.79	10.06
chr1	64617249	64617902	654	384	19	75.8	8.89	12.21
chr1	64655534	64655794	261	160	10	87.34	26.69	14.58
chr1	64673864	64674066	203	101	9	85.35	26.69	14
chr1	64690519	64691011	493	392	18	118.57	13.6	19.61
chr1	64730161	64730402	242	168	14	123.62	27.2	20.39
chr1	64732673	64733188	516	192	25	120.57	19.88	19.81
chr1	64733384	64733906	523	221	47	508.03	77.09	0.9
chr1	64735920	64736262	343	166	17	154.31	29.65	20.9
chr1	64737511	64737984	474	207	19	75.8	10.74	12.21
chr1	64738180	64738545	366	218	12	79.34	18.13	12.68
chr1	64954819	64955119	301	101	9	70.49	17.79	10.9
chr1	64956585	64957027	443	253	20	147.32	24.93	22.55
chr1	65040803	65041158	356	174	14	116.5	29.65	19.36
chr1	65109648	65110124	477	233	29	273.9	44.48	12.13
chr1	65112478	65112751	274	101	7	53.57	17.79	7.18
chr1	65178201	65178780	580	280	16	89.09	15.87	14.88
chr1	65179137	65179534	398	116	18	69.01	10.82	10.53
chr1	65514094	65514423	330	103	8	57.11	20.76	7.93
chr1	66173706	66174042	337	142	16	124.97	24.93	20.59
chr1	66174942	66175267	326	131	9	67.34	20.76	10.19
chr1	66700076	66700445	370	271	9	62.4	17.79	9.18
chr1	66700660	66700933	274	152	8	63.67	14.83	9.48
chr1	66862733	66863516	784	681	29	213.33	38.55	15.94
chr1	67018888	67019266	379	155	9	61.47	17.79	8.85
chr1	68333778	68334020	243	115	12	114.57	26.69	19.17
chr1	70862161	70862469	309	223	11	77.93	15.87	12.4
chr1	70863791	70864126	336	209	11	74.02	13.6	11.83
chr1	71019731	71020014	284	136	9	72.8	17.79	11.42
chr1	71036600	71036906	307	76	8	59.64	14.83	8.38
chr1	71102281	71102717	437	193	20	171.15	32.62	20.36
chr1	71102800	71103334	535	227	26	223.02	29.65	15.59
chr1	71103632	71104003	372	133	20	184.97	41.51	18.15
chr1	71618420	71618704	285	112	9	52.12	10.46	6.9
chr1	71641161	71641463	303	192	8	60.11	14.83	8.52
chr1	71645971	71646413	443	238	45	511.14	74.13	0.92
chr1	71650746	71651085	340	158	11	86.12	20.76	14.33
chr1	71651371	71651739	369	213	17	148.95	38.55	22.64
chr1	71653342	71653990	649	386	18	118.11	17.79	19.55
chr1	71672348	71672753	406	162	30	273.19	52.13	12.3
chr1	71995101	71995392	292	205	7	51.59	14.83	6.76
chr1	72017638	72017899	262	97	9	76.02	23.72	12.32
chr1	72141977	72142216	240	96	11	102.98	23.72	16.77
chr1	72172873	72173629	757	167	47	434.17	59.3	4.98
chr1	72182861	72183252	392	177	12	63.08	15.69	9.38
chr1	72202976	72203266	291	190	10	82.53	26.69	13.35
chr1	72205193	72205560	368	118	40	468.82	88.95	3.46
chr1	72207273	72207799	527	138	26	123.42	13.6	20.32
chr1	72212157	72212547	391	196	15	121.88	20.76	20.17
chr1	72213942	72214316	375	229	38	435.11	85.99	4.85
chr1	72229031	72229369	339	129	23	103.47	11.33	16.86
chr1	72242585	72243048	464	145	25	226.21	47.44	15.68
chr1	72243633	72244026	394	280	24	230.63	47.44	15.03
chr1	72244145	72244538	394	270	17	144.15	44.48	22.35
chr1	72255111	72255546	436	159	31	171.2	18.78	20.39
chr1	72284064	72284389	326	257	8	51.88	17.63	6.83
chr1	72309039	72309349	311	85	8	59.19	11.86	8.35
chr1	72313230	72313705	476	374	19	131.15	22.67	21.51
chr1	72323438	72323779	342	189	9	55.13	15.87	7.54
chr1	72535142	72535457	316	205	9	68.57	14.83	10.45
chr1	72536943	72537261	319	225	9	68.19	17.79	10.37
chr1	72583277	72583783	507	220	15	83	14.42	13.5
chr1	72778660	72778962	303	103	10	70.22	26.69	10.84
chr1	72805173	72805458	286	194	9	72.52	20.76	11.35
chr1	72823483	72824345	863	348	40	150.38	12.71	20.74
chr1	72824895	72825085	191	95	8	63.92	18.13	9.52
chr1	72826519	72827014	496	228	19	136.21	25.18	21.82
chr1	72827333	72827746	414	247	9	56.34	17	7.79
chr1	72827778	72828189	412	323	22	97.36	12.14	16.71
chr1	72870254	72870666	413	128	12	86.83	23.72	14.48
chr1	72873546	72873884	339	167	15	131.11	26.69	21.49
chr1	72944943	72945687	745	616	37	311.83	38.55	10.23
chr1	72945784	72946183	400	222	12	88.47	20.76	14.78
chr1	72949168	72949585	418	220	19	75.8	9.47	12.21
chr1	72960094	72960731	638	216	39	208.63	12.47	16.59
chr1	72961627	72961866	240	167	8	66.79	14.17	10.11
chr1	72984639	72984898	260	173	8	56.05	13.6	7.69
chr1	73015864	73016190	327	96	9	67.22	17.79	10.17
chr1	73125966	73126235	270	120	9	64.2	15.87	9.65
chr1	73362067	73362439	373	177	12	92.06	20.76	15.53
chr1	73389908	73390382	475	251	28	261.52	50.41	13.6
chr1	73571039	73571270	232	96	12	67.6	12.47	10.26
chr1	73663535	73663995	461	160	14	101.04	23.72	17.44
chr1	73750520	73750743	224	135	8	70.92	20.76	10.99
chr1	73804983	73805395	413	97	12	86.83	14.83	14.48
chr1	73862566	73862994	429	247	20	172.73	32.62	20.37
chr1	73905794	73906097	304	205	7	50.33	14.83	6.44
chr1	73932778	73933345	568	328	17	62.44	10.3	9.2
chr1	73954509	73954929	421	179	12	85.85	20.76	14.27
chr1	73958559	73958767	209	112	7	53.64	13.6	7.2
chr1	74028079	74028329	251	94	7	54.9	14.17	7.5
chr1	74036750	74037375	626	211	21	151.27	26.69	20.85
chr1	74084119	74084726	608	434	29	224.26	42.81	15.63
chr1	74092134	74092636	503	317	48	530.66	85.99	0.76
chr1	74093266	74093578	313	210	8	58.96	20.76	8.3
chr1	74098689	74099178	490	210	19	150.2	20.76	20.71
chr1	74111640	74111995	356	164	14	61.37	7.93	8.83
chr1	74256803	74257227	425	232	18	53.71	9.82	7.22
chr1	74282008	74282323	316	228	9	68.57	20.76	10.45
chr1	74284151	74284421	271	168	7	53.92	14.83	7.3
chr1	74284436	74284759	324	223	8	57.75	11.86	8.06
chr1	74375861	74376124	264	72	9	65.08	18.13	9.8
chr1	74383467	74383730	264	171	8	65	14.83	9.79
chr1	74384703	74385111	409	221	10	65.85	17	9.95
chr1	74386601	74387139	539	351	26	222.2	29.65	15.47
chr1	74391306	74391633	328	238	11	75.14	15.87	12.07
chr1	74392396	74392669	274	178	8	63.67	20.76	9.48
chr1	74397186	74397869	684	381	60	635.48	97.85	0
chr1	74418796	74419051	256	185	7	55.71	11.86	7.63
chr1	74502955	74503192	238	163	8	68.73	20.76	10.48
chr1	74505612	74505994	383	167	14	57.53	9.07	8.02
chr1	74505998	74506802	805	327	33	254.02	32.62	13.98
chr1	74542433	74542728	296	206	7	51.16	17.79	6.65
chr1	74549559	74549854	296	95	7	51.16	14.83	6.65
chr1	74587989	74588597	609	279	29	131.91	12.47	21.59
chr1	74601177	74601623	447	225	17	115.82	20.4	19.33
chr1	74713091	74713570	480	195	15	92.08	20.4	15.55
chr1	74747364	74747609	246	143	8	65.9	11.33	9.96
chr1	74779018	74779479	462	278	19	154.93	32.62	20.88
chr1	74784067	74784315	249	122	9	67.37	15.87	10.2
chr1	74784329	74784481	153	76	7	85.35	20.76	14
chr1	74791764	74792108	345	207	9	54.8	9.07	7.48
chr1	74807073	74807422	350	205	8	55.06	14.83	7.53
chr1	74807611	74807966	356	191	10	62.3	13.6	9.04
chr1	74808011	74808463	453	252	37	226.62	19.51	15.68
chr1	74824944	74825227	284	154	8	62.4	14.83	9.18
chr1	74851190	74851653	464	217	14	85.03	15.87	13.93
chr1	74854677	74855018	342	168	11	85.84	23.72	14.27
chr1	74855050	74855562	513	221	18	69.01	8.14	10.53
chr1	74882270	74882572	303	227	9	59.74	11.33	8.42
chr1	74951846	74952195	350	102	11	82.58	19.83	13.35
chr1	74967842	74968018	177	88	7	73.62	20.76	11.6
chr1	75026996	75027217	222	134	8	71.25	20.76	11.04
chr1	75027291	75027542	252	100	7	56.21	17.79	7.76
chr1	75124572	75125152	581	153	41	157.35	16.46	20.96
chr1	75168197	75169411	1215	414	61	435.44	43.06	4.86
chr1	75210655	75210912	258	167	8	56.32	13.6	7.78
chr1	75213191	75213482	292	107	9	71.69	17.79	11.13
chr1	75214052	75214255	204	102	9	85.35	26.69	14
chr1	75218100	75218359	260	173	7	55.22	14.83	7.55
chr1	75218605	75218841	237	135	10	91.64	26.69	15.47
chr1	75219070	75219565	496	317	34	66.9	6.37	10.13
chr1	75219704	75220121	418	235	11	64.02	11.33	9.62
chr1	75251515	75251908	394	259	18	135.34	24.93	21.8
chr1	75317242	75318113	872	224	30	162.4	15.81	20.46
chr1	75344587	75345168	582	284	20	71.79	11.33	11.16
chr1	75361788	75362004	217	114	8	62.41	15.87	9.19
chr1	75369681	75369937	257	99	9	70.28	20.15	10.85
chr1	75379865	75380168	304	214	7	50.33	17.79	6.44
chr1	75423393	75423669	277	193	8	53.86	11.33	7.29
chr1	75424923	75425211	289	68	7	51.91	11.86	6.84
chr1	75427385	75427682	298	205	9	70.88	14.83	10.98
chr1	75429072	75429369	298	216	7	50.95	11.86	6.6
chr1	75447390	75447776	387	235	14	85.89	15.87	14.28
chr1	75458346	75458503	158	79	7	85.35	20.76	14
chr1	75458639	75458951	313	153	9	58.5	15.87	8.21
chr1	75479005	75479641	637	488	25	120.57	12.99	19.81
chr1	75480788	75481143	356	218	17	139.65	35.26	22.11
chr1	75482570	75482839	270	177	7	52.61	14.17	6.99
chr1	75486635	75486985	351	195	11	84.6	23.72	13.84
chr1	75487081	75487912	832	178	25	120.57	15.09	19.81
chr1	75491182	75491502	321	81	11	76.24	17	12.38
chr1	75497234	75497481	248	159	7	51.59	15.11	6.78
chr1	75503383	75503771	389	295	10	58.61	15.87	8.23
chr1	75505429	75505757	329	85	8	51.56	10.07	6.76
chr1	75505985	75506437	453	208	12	68.77	15.87	10.49
chr1	75521128	75521926	799	352	40	150.38	14.49	20.74
chr1	75545816	75546380	565	233	25	120.57	15.37	19.81
chr1	75546733	75547036	304	99	7	50.33	17.79	6.44
chr1	75556440	75556694	255	174	8	64.62	17	9.73
chr1	75594760	75595246	487	263	29	271.33	41.51	12.38
chr1	75804504	75804807	304	171	7	50.33	14.83	6.44
chr1	75893696	75893975	280	193	7	52.9	14.83	7.05
chr1	75919035	75919509	475	263	11	70.44	20.76	10.88
chr1	76029135	76029556	422	101	17	139.16	23.72	22.1
chr1	77036523	77036734	212	88	7	61.72	17.79	8.91
chr1	77081804	77082160	357	191	10	73.61	17.79	11.59
chr1	77186179	77186395	217	151	9	81.78	19.83	13.22
chr1	77443700	77443866	167	83	8	85.35	23.72	14
chr1	77451513	77451984	472	243	18	129.67	27.7	21.24
chr1	77453623	77454281	659	403	72	616.52	50.78	0.38
chr1	77461938	77462210	273	197	9	63.77	11.33	9.49
chr1	77473865	77474156	292	188	8	52.04	13.6	6.88
chr1	77500107	77500572	466	270	20	82.79	14.79	13.4
chr1	77502781	77503071	291	72	7	51.69	11.86	6.79
chr1	77512399	77512701	303	98	9	70.22	17.79	10.84
chr1	77514932	77515377	446	159	18	69.01	13.14	10.53
chr1	77518652	77519116	465	268	17	132.15	20.76	21.65
chr1	77629952	77630187	236	100	8	59.45	15.87	8.43
chr1	78217536	78217850	315	144	8	58.74	17.79	8.26
chr1	78307721	78308009	289	185	19	171.22	36.26	20.58
chr1	78413647	78413926	280	176	7	52.9	11.86	7.05
chr1	78511669	78512069	401	215	9	59.3	17.79	8.38
chr1	78532193	78532434	242	124	10	90.71	23.72	15.32
chr1	79456193	79456413	221	82	7	60.38	14.83	8.59
chr1	79638472	79638750	279	72	7	51.59	17	6.78
chr1	79671976	79672382	407	115	17	141.79	29.65	22.22
chr1	79761358	79761838	481	256	13	88.67	23.72	14.82
chr1	79775897	79776172	276	176	11	84.86	23.72	13.88
chr1	79858333	79858668	336	233	10	76.23	23.72	12.37
chr1	79858812	79859082	271	183	8	64.07	14.83	9.62
chr1	80037627	80037915	289	203	8	52.4	9.07	6.97
chr1	80213857	80214143	287	178	8	62.03	11.86	8.98
chr1	80340889	80341333	445	285	24	218.1	41.51	15.22
chr1	80758550	80758812	263	179	7	54.86	14.83	7.48
chr1	81593477	81593827	351	252	9	64.45	11.86	9.7
chr1	82008051	82008319	269	183	8	64.33	14.83	9.67
chr1	82254973	82255241	269	78	7	54.15	11.86	7.34
chr1	82292625	82293003	379	190	9	59.72	17	8.41
chr1	82771182	82771454	273	177	13	111.1	22.67	18.52
chr1	82839070	82839615	546	241	25	208.94	41.51	16.65
chr1	82839678	82839971	294	94	7	51.37	11.86	6.71
chr1	82840924	82841235	312	222	10	79.47	17.79	12.71
chr1	83038177	83038617	441	222	14	103.67	23.72	16.91
chr1	83039103	83039410	308	98	9	59.11	11.33	8.34
chr1	83077156	83077355	200	100	7	53.79	15.87	7.22
chr1	84622994	84623370	377	133	18	69.01	6.84	10.53
chr1	84695158	84695482	325	198	8	57.64	11.86	8.04
chr1	84696026	84696513	488	236	12	78.38	20.76	12.49
chr1	84839339	84839790	452	236	18	145.33	26.69	22.59
chr1	84840204	84840723	520	263	22	97.36	10.61	16.61
chr1	84848845	84849259	415	152	9	57.98	17.79	8.11
chr1	84849522	84849695	174	87	15	191.62	44.48	17.37
chr1	84860354	84860615	262	162	9	76.02	20.76	12.32
chr1	84860766	84861274	509	192	20	158.21	29.65	20.74
chr1	84872079	84872374	296	196	14	127.73	26.69	20.83
chr1	84891866	84892234	369	226	11	69.69	15.87	10.74
chr1	84934655	84934969	315	62	9	68.69	14.83	10.47
chr1	85703540	85703918	379	200	10	64.09	17.63	9.63
chr1	85783743	85784084	342	224	10	63.98	15.87	9.61
chr1	85790584	85791009	426	149	14	89.94	15.87	15.05
chr1	85793177	85793610	434	227	19	156.31	36.83	21.01
chr1	85793777	85794665	889	730	32	195.01	22.67	17.07
chr1	85853394	85853619	226	129	7	59.67	17.79	8.4
chr1	85907886	85908173	288	160	7	52.02	14.83	6.86
chr1	85909099	85909311	213	130	8	63.08	15.87	9.38
chr1	85993614	85993856	243	105	8	67.98	11.86	10.32
chr1	86046859	86047124	266	183	9	75.41	14.83	12.11
chr1	86079956	86080240	285	97	8	52.88	15.87	7.05
chr1	86151018	86151479	462	258	12	81.14	17.79	13.08
chr1	86154504	86154777	274	187	11	96.52	23.72	16.41
chr1	86169528	86169805	278	71	9	63.07	13.6	9.37
chr1	86214227	86214621	395	197	12	75.53	13.6	12.12
chr1	86217021	86217255	235	103	8	67.54	19.83	10.24
chr1	86236426	86236860	435	333	15	115.05	20.76	19.26
chr1	86239535	86239788	254	83	7	55.96	14.83	7.67
chr1	86250447	86250830	384	284	12	82.23	12.59	13.29
chr1	86301071	86301392	322	198	14	106.39	24.93	17.61
chr1	86301578	86302038	461	192	12	73.09	15.11	11.49
chr1	86302842	86303500	659	536	88	976.8	70.26	0
chr1	86309146	86309748	603	313	30	257.08	56.34	14.12
chr1	86310894	86311484	591	182	32	284.23	50.41	11.66
chr1	86312421	86312650	230	129	8	69.96	20.76	10.78
chr1	86348743	86349424	682	223	33	276.82	35.58	12.32
chr1	86372111	86372630	520	81	14	93.97	14.83	16.01
chr1	86380938	86381480	543	378	19	141.98	20.76	22.19
chr1	86389400	86389651	252	99	12	98.47	24.93	16.98
chr1	86415914	86416058	145	72	7	85.49	15.87	14.17
chr1	86434497	86434762	266	94	11	66.13	15.11	9.99
chr1	86440531	86440857	327	226	15	73.58	12.47	11.59
chr1	86448003	86448300	298	152	8	60.69	11.86	8.67
chr1	86450024	86450377	354	220	9	64.12	20.76	9.64
chr1	86456792	86457099	308	99	8	59.53	11.86	8.37
chr1	86464876	86465182	307	79	8	50.33	9.07	6.44
chr1	86469192	86469464	273	171	7	53.69	14.83	7.2
chr1	86470821	86471224	404	192	12	87.96	23.72	14.71
chr1	86472024	86473113	1090	846	56	468.59	62.27	3.44
chr1	86487396	86488056	661	380	30	245.51	32.62	14.84
chr1	86488495	86489239	745	428	53	517.07	80.06	0.94
chr1	86492030	86492595	566	339	37	226.62	25.66	15.68
chr1	86492995	86493369	375	137	8	52.68	17.79	7.01
chr1	86497121	86497430	310	143	8	59.3	11.86	8.38
chr1	86498037	86498423	387	222	14	85.89	22.67	14.28
chr1	86501520	86501991	472	218	11	58.6	11.33	8.23
chr1	86502336	86502678	343	250	11	85.7	20.76	14.24
chr1	86503464	86503655	192	96	8	63.92	18.13	9.52
chr1	86504979	86505353	375	103	11	81.47	17.79	13.15
chr1	86524647	86525646	1000	356	49	216.57	17	15.07
chr1	86525919	86526687	769	502	31	231.86	22.67	14.83
chr1	86527864	86528541	678	121	24	149.18	24.93	22.62
chr1	86528620	86529079	460	218	16	104.13	15.87	17.01
chr1	86582199	86582437	239	91	8	57.89	20.76	8.09
chr1	86582461	86582669	209	110	8	63.75	15.87	9.49
chr1	86586846	86587204	359	262	19	175.47	47.44	20.02
chr1	86634201	86634626	426	234	10	66.05	17.79	9.99
chr1	86647531	86647926	396	215	43	452.24	68	4.28
chr1	86648657	86648977	321	98	8	56.49	14.17	7.82
chr1	86703356	86704070	715	345	31	162.4	17.83	20.47
chr1	87127804	87128034	231	100	9	81.09	23.72	13.05
chr1	87153733	87154080	348	97	10	74.71	17.79	11.99
chr1	87174383	87174681	299	99	8	60.58	14.83	8.64
chr1	87185297	87185615	319	231	12	77.09	11.33	12.25
chr1	87206292	87206657	366	229	18	140.94	36.26	22.24
chr1	87213694	87214482	789	183	53	392.8	44.71	6.56
chr1	87226298	87226780	483	320	24	209.72	35.58	16.53
chr1	87230547	87230975	429	260	15	105.59	17.63	17.41
chr1	87245934	87246274	341	175	8	55.97	14.83	7.69
chr1	87264080	87264284	205	102	7	53.79	15.87	7.22
chr1	87264588	87264967	380	286	14	101.69	23.72	17.51
chr1	87297399	87297607	209	109	7	62.18	17.79	9.01
chr1	87326746	87327118	373	127	14	87.89	15.87	14.7
chr1	87475039	87475415	377	117	12	91.51	23.72	15.45
chr1	87509429	87509807	379	192	8	50.75	11.33	6.57
chr1	87525076	87525374	299	213	9	70.75	17.79	10.95
chr1	87652942	87653164	223	170	8	71.08	14.83	11.01
chr1	87659262	87659557	296	193	7	51.16	14.83	6.65
chr1	87661595	87661850	256	164	8	56.59	11.33	7.84
chr1	87674189	87674395	207	103	8	73.62	23.72	11.6
chr1	87676001	87676447	447	210	18	125.85	31.73	20.63
chr1	87683540	87683817	278	66	7	53.12	11.86	7.1
chr1	87689922	87690317	396	278	11	78.9	20.76	12.57
chr1	87729517	87729704	188	94	8	63.92	18.13	9.52
chr1	87852841	87853040	200	100	7	62.33	20.76	9.05
chr1	88205297	88205762	466	341	24	196.77	27.7	16.8
chr1	88276986	88277855	870	252	53	171.22	9.2	20.57
chr1	88284950	88285177	228	140	9	70.85	15.87	10.97
chr1	88285220	88285492	273	91	9	63.77	15.87	9.49
chr1	88461991	88462338	348	116	11	72.39	18.13	11.32
chr1	88466733	88467159	427	182	19	161.31	35.58	20.53
chr1	88481448	88481677	230	137	10	92.98	26.69	15.76
chr1	88500130	88500384	255	190	7	55.83	14.83	7.65
chr1	88608178	88608559	382	170	11	80.59	17.79	12.93
chr1	88624098	88624390	293	68	7	51.48	14.83	6.74
chr1	88701516	88701817	302	207	9	70.36	17.79	10.86
chr1	88702086	88702393	308	216	9	69.58	14.83	10.7
chr1	88767071	88767367	297	195	10	81.63	14.83	13.19
chr1	88798482	88798923	442	263	16	124.8	29.65	20.59
chr1	88800408	88800794	387	271	27	253.56	40.29	13.98
chr1	89015322	89015907	586	206	27	194.51	29.46	17.24
chr1	89025122	89025585	464	318	17	129.03	22.67	21.17
chr1	89036514	89036789	276	70	9	63.35	13.6	9.43
chr1	89068795	89069261	467	222	13	90.29	23.72	15.23
chr1	89069823	89070105	283	103	8	62.52	14.83	9.27
chr1	89070969	89071164	196	98	7	53.79	15.87	7.22
chr1	89092826	89093080	255	95	24	275.99	53.37	12.26
chr1	89132961	89133343	383	196	11	67.99	15.87	10.34
chr1	89133349	89133596	248	144	8	57.7	13.6	8.05
chr1	89137674	89138052	379	174	9	61.47	17.79	8.85
chr1	89189296	89189631	336	131	9	64.38	11.33	9.69
chr1	89320143	89320443	301	138	7	50.64	11.86	6.52
chr1	89373957	89374247	291	91	8	52.16	13.6	6.91
chr1	89408610	89409013	404	119	26	213.9	37.09	16.03
chr1	89454512	89454871	360	261	12	91.55	22.67	15.45
chr1	89465532	89465807	276	188	11	73.12	15.87	11.49
chr1	89486820	89487327	508	218	17	106.88	24.93	17.77
chr1	89510239	89510499	261	171	8	65.41	17.79	9.86
chr1	89513225	89513591	367	177	15	102.8	22.67	16.74
chr1	89579919	89580264	346	250	12	83.12	22.67	13.52
chr1	89724226	89724577	352	200	12	72.2	15.11	11.27
chr1	89756294	89756870	577	300	30	162.4	22.23	20.47
chr1	89763904	89764389	486	255	16	57.71	7.93	8.05
chr1	89807651	89807964	314	84	10	67.59	15.87	10.25
chr1	89870607	89871339	733	398	22	147.51	20.76	22.55
chr1	89872721	89873015	295	71	7	51.27	14.83	6.68
chr1	89876709	89877146	438	134	15	57.07	7.93	7.92
chr1	89895451	89895847	397	153	14	94.04	18.13	16.01
chr1	89927092	89927550	459	277	23	167.45	28.85	20.88
chr1	89929905	89930090	186	93	7	53.79	15.87	7.22
chr1	89933750	89934168	419	214	14	90.9	20.4	15.36
chr1	89935900	89936181	282	164	8	53.24	13.6	7.12
chr1	89940119	89940633	515	335	23	175.63	30.22	19.98
chr1	89959429	89959708	280	128	11	95.46	23.72	16.25
chr1	89966176	89966430	255	96	8	66.25	17.79	10.01
chr1	89967617	89967918	302	94	7	50.54	11.86	6.5
chr1	89970289	89970546	258	102	7	50.36	15.11	6.47
chr1	89974727	89974954	228	102	7	50.92	13.6	6.59
chr1	89976404	89976642	239	167	7	57.89	11.86	8.09
chr1	90153376	90153662	287	178	14	113.29	20.4	18.94
chr1	90190649	90190855	207	103	8	73.62	23.72	11.6
chr1	90202074	90202707	634	334	53	539.17	97.85	0.79
chr1	90203768	90204182	415	139	27	233.43	40.8	14.87
chr1	90221797	90222293	497	416	14	93.95	14.17	16
chr1	90258231	90258514	284	196	9	62.24	11.33	9.02
chr1	90275987	90276583	597	296	23	151.61	24.93	20.85
chr1	90283533	90283846	314	213	9	67.02	14.17	10.14
chr1	90375005	90375307	303	182	8	58.5	14.17	8.21
chr1	90405195	90405548	354	136	10	62.53	15.87	9.28
chr1	90412514	90412820	307	211	8	59.64	14.83	8.38
chr1	90424096	90424668	573	408	23	181.08	23.72	19.13
chr1	90431847	90432140	294	219	7	51.37	14.83	6.71
chr1	90503702	90503982	281	190	9	62.65	13.6	9.3
chr1	90505324	90505591	268	164	8	64.46	14.83	9.7
chr1	90519210	90519740	531	210	37	364.78	59.3	7.55
chr1	90547099	90547378	280	143	8	62.9	14.83	9.34
chr1	90603163	90603617	455	323	17	130.44	25.5	21.42
chr1	90616987	90617212	226	75	7	59.67	14.83	8.4
chr1	90650296	90650515	220	120	8	61.93	15.87	8.96
chr1	90810172	90810457	286	203	7	52.23	14.83	6.92
chr1	90969283	90969635	353	126	9	53.94	11.33	7.31
chr1	90969779	90970059	281	96	8	62.78	17.79	9.32
chr1	91039924	91040254	331	167	11	87.4	17.79	14.59
chr1	91044106	91044564	459	210	27	252.71	47.44	14.03
chr1	91052231	91053293	1063	717	36	194.98	18.54	17.06
chr1	91122479	91122806	328	245	9	67.1	17.79	10.15
chr1	91144748	91145101	354	148	12	81.02	15.87	13.03
chr1	91218786	91219013	228	86	8	70.28	20.76	10.85
chr1	91338349	91338594	246	144	8	65.9	17	9.96
chr1	91388111	91388381	271	103	11	97.05	29.65	16.54
chr1	91398236	91398661	426	201	10	59.21	12.59	8.37
chr1	91459167	91459616	450	210	20	82.79	9.18	13.4
chr1	91494318	91494891	574	237	29	218.5	34	15.27
chr1	91513631	91514010	380	219	9	61.37	17.79	8.83
chr1	91540266	91540924	659	307	28	191.7	29.46	17.37
chr1	91600639	91600929	291	172	10	70.84	18.13	10.97
chr1	91607198	91607456	259	86	10	75.87	13.6	12.3
chr1	91702849	91703047	199	99	8	73.62	23.72	11.6
chr1	91720612	91720987	376	176	24	195.9	34	16.92
chr1	91777990	91778275	286	75	7	52.23	11.86	6.92
chr1	91828052	91828314	263	101	8	55.65	13.6	7.61
chr1	91893388	91894011	624	393	27	217.6	44.48	15.26
chr1	91894237	91894460	224	88	7	59.95	17.79	8.48
chr1	91920204	91920596	393	222	14	110.54	26.69	18.45
chr1	91922337	91922764	428	227	12	76.78	20.15	12.2
chr1	92180426	92181284	859	530	67	597.65	90.66	0.36
chr1	92316416	92316644	229	83	7	50.79	11.33	6.58
chr1	92317080	92317620	541	216	28	68.54	7.93	10.45
chr1	92324091	92324397	307	68	8	59.64	14.83	8.38
chr1	92384349	92384650	302	90	8	60.22	14.83	8.55
chr1	92436664	92436841	178	89	7	63.92	15.87	9.52
chr1	92443500	92443816	317	219	8	56.92	17	7.9
chr1	92455492	92455799	308	75	8	59.53	17.79	8.37
chr1	92519999	92520304	306	103	11	73.94	18.54	11.82
chr1	92618718	92618984	267	96	7	54.39	14.83	7.39
chr1	92641801	92642248	448	207	16	123.88	26.69	20.42
chr1	92699222	92699455	234	142	9	69.82	18.13	10.76
chr1	92718091	92718439	349	139	13	69.85	13.6	10.77
chr1	92831707	92832339	633	479	18	69.01	10.04	10.53
chr1	92849396	92850217	822	292	137	1792.29	252.03	0
chr1	92882341	92882720	380	278	11	68.35	20.4	10.41
chr1	92888865	92889688	824	555	23	64.19	7.93	9.64
chr1	92902577	92903225	649	355	25	163.19	24.93	20.76
chr1	92906879	92907205	327	90	10	75.44	22.67	12.12
chr1	92907237	92907644	408	200	12	79.17	15.11	12.65
chr1	92910912	92911285	374	233	9	60.23	19.83	8.56
chr1	92919056	92920198	1143	252	35	226.52	26.69	15.7
chr1	92934223	92934753	531	401	52	568.42	56.66	0.94
chr1	92946048	92946291	244	94	10	90.34	26.69	15.24
chr1	92978809	92979194	386	138	11	67.63	13.6	10.26
chr1	92979321	92979556	236	134	9	69.48	15.87	10.68
chr1	93081009	93081508	500	215	29	268.08	59.3	12.75
chr1	93100656	93101193	538	230	17	121.72	20.76	20.13
chr1	93101452	93101909	458	241	10	63	20.76	9.35
chr1	93115006	93115483	478	244	31	264.48	38.53	13.02
chr1	93129401	93129859	459	223	10	62.91	17.79	9.34
chr1	93176240	93176893	654	402	20	82.79	11.86	13.4
chr1	93184326	93184601	276	113	11	73.12	20.4	11.49
chr1	93188256	93188579	324	133	8	56.16	17	7.75
chr1	93196176	93196547	372	101	16	133.47	31.16	21.74
chr1	93198032	93198241	210	80	7	62.02	17.79	8.97
chr1	93201510	93201782	273	72	9	74.37	14.83	11.9
chr1	93202835	93203120	286	84	7	52.23	17.79	6.92
chr1	93217427	93218017	591	106	18	98.48	10.3	16.98
chr1	93227260	93227759	500	246	20	90.66	17.63	15.33
chr1	93235246	93235465	220	149	8	61.93	15.87	8.96
chr1	93237801	93238155	355	203	9	53.72	13.6	7.22
chr1	93272352	93272842	491	228	21	149.03	20.4	22.66
chr1	93275252	93276083	832	505	70	724.8	118.6	0
chr1	93299665	93300181	517	225	20	82.79	12.89	13.4
chr1	93305753	93306102	350	146	15	129.04	23.72	21.18
chr1	93311754	93312017	264	93	7	54.74	14.83	7.46
chr1	93337412	93337709	298	194	7	50.95	14.83	6.6
chr1	93342615	93343160	546	315	19	120.46	15.87	19.79
chr1	93380010	93380282	273	100	11	83.78	18.13	13.67
chr1	93397193	93397400	208	121	7	62.33	14.83	9.05
chr1	93477885	93478395	511	317	28	252.8	38.55	14
chr1	93478687	93479390	704	320	53	529.77	68.2	0.75
chr1	93511491	93512093	603	145	22	97.36	9.57	16.61
chr1	93577159	93577572	414	207	15	118.21	23.72	19.56
chr1	93607532	93608045	514	285	27	136.85	17.47	21.85
chr1	93635458	93635913	456	168	18	144.66	32.62	22.32
chr1	93672731	93672986	256	103	13	108.78	22.67	18.13
chr1	93685389	93686110	722	172	21	70.17	10.07	10.83
chr1	93705499	93705789	291	89	8	61.54	14.83	8.86
chr1	93742275	93742522	248	91	7	56.72	14.83	7.85
chr1	93754557	93755211	655	147	19	106.55	13.6	17.65
chr1	93763576	93763876	301	217	8	60.34	14.83	8.57
chr1	93803395	93804634	1240	420	53	206.5	14.73	16.45
chr1	93814674	93814894	221	134	7	60.38	17.79	8.59
chr1	93824958	93825405	448	205	32	143.88	14.35	22.36
chr1	94013864	94014091	228	129	14	127.26	27.2	20.81
chr1	94034867	94035235	369	116	10	72.18	23.72	11.26
chr1	94081271	94081637	367	92	17	129.85	22.67	21.29
chr1	95451961	95452202	242	186	7	57.49	11.86	8.01
chr1	96871421	96871928	508	249	16	115.4	20.76	19.3
chr1	96871946	96872387	442	218	13	78.75	15.87	12.55
chr1	96874698	96874931	234	100	7	50.12	13.6	6.4
chr1	96876070	96876418	349	157	18	165.3	41.51	20.93
chr1	97661183	97661426	244	98	8	67.83	17.79	10.29
chr1	97661466	97661748	283	189	8	62.52	11.86	9.27
chr1	97769782	97770212	431	264	15	115.64	26.69	19.3
chr1	97976961	97977260	300	183	8	60.46	14.83	8.6
chr1	98095161	98095717	557	117	16	109.25	17.79	18.22
chr1	99772197	99772485	289	196	9	72.1	20.76	11.24
chr1	100509942	100510259	318	223	13	111.71	29.65	18.58
chr1	102904098	102904372	275	75	8	63.55	11.86	9.46
chr1	103374030	103374293	264	169	7	54.74	17.79	7.46
chr1	103471387	103471950	564	222	17	99.68	15.87	17.21
chr1	104994026	104994284	259	97	12	97.04	20.4	16.54
chr1	105071175	105071386	212	82	9	84.58	20.76	13.83
chr1	105150562	105150793	232	58	7	58.83	17.79	8.27
chr1	105233453	105233756	304	228	7	50.33	11.86	6.44
chr1	105522400	105522818	419	176	28	244.47	34	14.82
chr1	105663108	105663350	243	89	8	67.98	17.79	10.32
chr1	105989993	105990506	514	284	20	82.79	15.14	13.4
chr1	105990535	105990865	331	95	11	74.72	20.4	12
chr1	106072117	106072370	254	90	11	100.21	26.69	17.28
chr1	106077116	106077568	453	133	16	123.13	20.76	20.31
chr1	106171258	106171800	543	345	16	110.94	14.83	18.5
chr1	106449791	106450065	275	159	16	138.91	27.2	22.09
chr1	106566496	106566697	202	101	7	50.82	14.42	6.58
chr1	106759177	106759467	291	97	7	51.69	14.83	6.79
chr1	106759567	106760041	475	92	20	164.06	23.72	20.79
chr1	106861020	106861369	350	148	22	216.2	53.37	15.02
chr1	107742533	107742735	203	101	7	53.79	15.87	7.22
chr1	107960943	107961396	454	206	12	82.02	26.69	13.25
chr1	108259347	108259609	263	172	7	54.86	14.83	7.48
chr1	109784035	109784138	104	52	10	235.79	29.65	14.91
chr1	110774843	110775314	472	217	27	249.49	50.41	13.97
chr1	110904180	110904544	365	180	10	72.65	17.79	11.38
chr1	111864712	111865108	397	199	12	88.85	23.72	14.83
chr1	116366862	116367163	302	92	12	103.06	23.72	16.79
chr1	117276388	117276593	206	103	7	62.33	20.76	9.05
chr1	118336005	118336339	335	93	9	66.27	17.79	10.03
chr1	118388689	118388864	176	88	7	63.92	15.87	9.52
chr1	118389120	118389403	284	169	8	62.4	14.83	9.18
chr1	118402579	118402918	340	131	10	64.23	13.6	9.66
chr1	118458968	118459806	839	234	43	286.09	34.23	11.77
chr1	118516305	118516606	302	87	12	103.06	32.62	16.79
chr1	118519147	118519387	241	81	7	57.62	17.79	8.03
chr1	118626385	118626913	529	226	24	173.5	31.73	20.29
chr1	118627691	118628159	469	370	25	220.22	36.83	15.3
chr1	118647988	118648472	485	159	33	104.62	12.09	17.1
chr1	118649976	118650589	614	433	41	157.35	16	20.96
chr1	118652109	118652304	196	98	8	71.96	22.67	11.2
chr1	118687548	118687925	378	234	11	68.59	15.87	10.46
chr1	118733713	118733990	278	87	14	115.21	27.2	19.28
chr1	118873592	118874112	521	306	19	116.72	18.54	19.41
chr1	118954558	118954765	208	106	9	85.35	23.72	14
chr1	119024806	119025110	305	212	9	69.96	14.83	10.79
chr1	119047922	119048220	299	101	8	51.23	11.33	6.67
chr1	119048972	119049311	340	191	12	83.06	20.4	13.51
chr1	119053464	119053888	425	240	18	150.06	23.72	20.73
chr1	119055243	119055787	545	278	19	141.69	20.76	22.22
chr1	119073905	119074167	263	165	7	53.43	14.17	7.16
chr1	119074973	119076381	1409	696	117	1056.15	56.66	0
chr1	119078046	119078399	354	139	21	177.88	34	19.47
chr1	119082201	119082676	476	190	15	109.33	23.72	18.2
chr1	119085853	119086237	385	124	27	136.85	18.32	21.85
chr1	119106482	119106778	297	210	7	51.06	11.86	6.62
chr1	119109184	119109582	399	154	12	88.6	20.76	14.81
chr1	119119960	119120195	236	88	8	69.03	17.79	10.61
chr1	119120219	119120485	267	99	10	86.33	23.72	14.35
chr1	119167433	119167794	362	208	31	336.86	71.16	8.98
chr1	119189375	119190113	739	631	26	187.91	26.69	17.58
chr1	119197272	119197627	356	99	10	62.3	18.13	9.04
chr1	119209450	119209882	433	255	17	71.38	11.33	11.07
chr1	119255562	119255959	398	269	22	204	47.44	16.21
chr1	119256052	119256345	294	194	12	93.1	20.76	15.8
chr1	119299748	119300473	726	276	38	328.03	38.55	9.79
chr1	119301345	119302220	876	215	55	184.05	14.56	18.26
chr1	119302357	119303054	698	207	33	236.88	29.46	15.12
chr1	119305201	119305764	564	296	44	442.02	79.33	4.56
chr1	119305904	119306417	514	329	14	94.65	17.79	16.07
chr1	119321295	119321638	344	222	8	55.66	17.79	7.62
chr1	119324958	119325176	219	72	7	60.68	14.83	8.66
chr1	119329983	119330535	553	283	22	97.36	15.04	16.61
chr1	119347659	119347963	305	204	7	50.23	14.83	6.42
chr1	119348484	119348808	325	222	11	75.57	13.6	12.13
chr1	119348849	119349211	363	195	10	72.89	14.83	11.44
chr1	119375516	119375799	284	87	11	50.56	9.07	6.52
chr1	119398551	119399190	640	220	34	259.77	36.26	13.97
chr1	119407530	119407826	297	83	8	60.81	14.83	8.68
chr1	119410592	119411116	525	273	17	62.44	11.9	9.2
chr1	119423376	119424122	747	429	42	164.42	16.08	20.84
chr1	119425409	119425720	312	245	8	59.08	14.83	8.32
chr1	119442925	119443320	396	256	11	78.9	17.79	12.57
chr1	119443455	119443987	533	433	19	143.47	23.72	22.31
chr1	119453780	119454251	472	216	49	502.58	56.66	0.87
chr1	119497385	119498017	633	473	23	171.51	32.62	20.6
chr1	119504357	119505156	800	442	49	415.36	47.85	6.34
chr1	119525784	119526200	417	225	20	152.38	22.67	20.91
chr1	119532809	119533274	466	164	17	131.99	29.65	21.6
chr1	119556680	119557008	329	134	13	100.62	20.15	17.36
chr1	119648680	119649138	459	295	21	178.68	38.55	19.33
chr1	119837455	119837951	497	227	18	138.1	26.69	22.11
chr1	119913013	119913453	441	227	16	124.95	26.69	20.61
chr1	119991359	119991948	590	440	17	52.59	7.93	6.99
chr1	120006845	120007174	330	123	11	74.86	15.87	12.02
chr1	120042432	120042752	321	223	12	88.87	20.76	14.85
chr1	120074473	120074773	301	181	10	81.04	17.79	13.03
chr1	120077760	120077980	221	125	8	71.41	20.76	11.08
chr1	120078360	120078629	270	167	8	64.2	20.76	9.64
chr1	120084098	120084440	343	246	10	75.34	17.79	12.1
chr1	120120352	120120615	264	151	11	73.04	15.69	11.48
chr1	120155440	120155641	202	101	7	53.79	15.87	7.22
chr1	120264797	120265250	454	222	13	91.83	20.76	15.49
chr1	120265498	120265764	267	88	7	54.39	14.83	7.39
chr1	120270082	120270456	375	252	19	171.89	32.62	20.5
chr1	120277422	120277655	234	170	7	58.56	11.86	8.22
chr1	120374149	120374408	260	128	17	105.26	14.73	17.37
chr1	120388809	120388984	176	88	8	85.35	23.72	14
chr1	120466915	120467175	261	92	7	50	12.59	6.37
chr1	120546295	120546529	235	52	7	58.42	11.86	8.2
chr1	120550039	120550336	298	202	7	50.95	14.83	6.6
chr1	120591070	120591407	338	96	12	83.36	22.67	13.57
chr1	120644169	120644599	431	203	11	74.94	20.76	12.04
chr1	120759300	120759658	359	230	32	352.5	74.13	8.73
chr1	120762094	120762368	275	70	7	53.46	14.83	7.16
chr1	121087041	121087546	506	346	15	105.48	20.76	17.38
chr1	121087561	121087801	241	144	12	112.58	31.16	18.77
chr1	121123347	121123918	572	342	17	117.38	20.76	19.48
chr1	121288637	121288862	226	102	7	51.2	11.33	6.67
chr1	121327059	121327200	142	71	7	97.5	20.76	16.75
chr1	121327704	121328196	493	331	18	138.72	23.72	22.04
chr1	121430945	121431263	319	90	11	89.17	23.72	14.9
chr1	121480881	121481133	253	187	7	56.08	14.83	7.7
chr1	122357124	122357372	249	98	7	56.59	17.79	7.82
chr1	122814313	122814516	204	102	7	57.11	17.63	7.94
chr1	122861351	122861657	307	219	8	59.64	17.79	8.38
chr1	123727452	123727702	251	94	7	56.33	14.83	7.78
chr1	123857376	123857498	123	61	8	136.08	23.72	21.77
chr1	124597030	124597210	181	90	7	73.62	20.76	11.6
chr1	125435484	125435817	334	240	11	74.3	13.6	11.89
chr1	125525970	125526363	394	242	22	179.76	31.73	19.34
chr1	125560199	125560535	337	256	16	124.97	20.4	20.59
chr1	125560706	125561163	458	173	14	85.78	20.4	14.26
chr1	125687939	125688486	548	212	45	418.74	45.33	4.93
chr1	125715357	125715793	437	258	16	125.57	32.62	20.6
chr1	125719197	125719475	279	92	9	73.5	20.76	11.58
chr1	125730661	125730914	254	145	8	56.87	11.33	7.89
chr1	125736791	125737126	336	149	9	66.15	17.79	10
chr1	125764367	125764694	328	183	24	152.38	23.8	20.91
chr1	125912163	125912434	272	93	8	51.21	8.24	6.67
chr1	126051386	126051825	440	226	12	83.61	20.76	13.64
chr1	126216940	126217162	223	99	7	51.61	13.6	6.78
chr1	126733186	126733352	167	83	8	74.5	18.13	11.91
chr1	126753901	126754169	269	176	7	54.15	17.79	7.34
chr1	127114106	127114335	230	155	7	59.11	17.79	8.33
chr1	127167918	127168200	283	213	7	52.56	11.86	6.98
chr1	127237775	127238039	265	92	13	122.1	26.69	20.19
chr1	127244523	127244890	368	172	9	62.61	17.79	9.29
chr1	127257880	127258126	247	143	7	56.84	14.83	7.88
chr1	127280431	127280651	221	117	7	60.38	14.83	8.59
chr1	127321023	127321354	332	125	9	56.25	13.6	7.77
chr1	127496820	127497141	322	151	9	61.46	12.59	8.85
chr1	127507320	127507694	375	198	17	147.77	32.62	22.53
chr1	127515427	127515614	188	94	7	62.33	20.76	9.05
chr1	127531239	127531487	249	147	7	56.59	14.83	7.82
chr1	127576200	127576482	283	184	8	62.52	17.79	9.27
chr1	127677643	127677938	296	70	9	71.15	14.83	11.03
chr1	127748832	127749041	210	137	7	53.49	11.33	7.17
chr1	127773965	127774345	381	102	25	120.57	16.41	19.81
chr1	127868645	127868944	300	103	7	50.75	14.83	6.56
chr1	128008020	128008280	261	94	7	55.1	14.83	7.53
chr1	128113995	128114294	300	219	8	60.46	20.76	8.6
chr1	128243775	128244057	283	92	9	62.38	11.33	9.18
chr1	128244084	128244560	477	203	20	86.28	12.47	14.35
chr1	128289565	128289766	202	101	7	62.33	20.76	9.05
chr1	128304066	128304515	450	203	16	123.58	26.69	20.38
chr1	128358931	128359524	594	102	23	90.27	7.93	15.23
chr1	128359713	128359953	241	157	7	57.62	14.83	8.03
chr1	128417081	128417707	627	363	26	205.66	35.58	16.34
chr1	128459336	128459765	430	303	23	182.86	38.53	18.74
chr1	128472457	128472802	346	155	10	63.49	11.33	9.45
chr1	128570167	128570456	290	92	7	51.8	11.86	6.81
chr1	128592519	128592733	215	125	9	73.18	18.13	11.5
chr1	128592933	128593661	729	230	19	98.54	13.6	16.99
chr1	128678108	128678395	288	188	8	60.29	19.83	8.56
chr1	128800022	128800312	291	87	7	51.69	11.86	6.79
chr1	128859225	128859544	320	225	10	78.36	20.76	12.48
chr1	128859987	128860532	546	175	20	148.49	28.33	22.61
chr1	129001823	129002101	279	197	8	61.42	14.17	8.84
chr1	129863094	129863344	251	98	7	56.33	14.83	7.78
chr1	130358084	130358380	297	72	9	71.02	17.79	11
chr1	130462500	130463210	711	300	36	217.09	22.56	15.15
chr1	130731896	130732340	445	158	15	113.6	26.69	19
chr1	130737717	130738162	446	237	14	103	20.76	16.78
chr1	130745602	130746030	429	147	29	287.06	62.27	11.82
chr1	130879913	130880195	283	134	13	84.62	14.57	13.84
chr1	130970219	130970564	346	243	12	85.29	20.76	13.97
chr1	131138040	131138269	230	143	7	59.11	14.83	8.33
chr1	131138279	131138566	288	117	17	167.24	29.65	20.89
chr1	131139235	131139833	599	392	28	233.99	41.51	14.9
chr1	131149339	131149644	306	219	8	59.76	14.83	8.42
chr1	131160914	131161874	961	430	71	405.56	41.38	6.19
chr1	131180477	131181066	590	356	26	183.25	29.46	18.61
chr1	131229252	131229498	247	93	10	89.79	20.76	15.03
chr1	131245092	131245519	428	207	17	134.84	25.5	21.74
chr1	131260223	131260639	417	146	15	94.87	12.36	16.11
chr1	131263974	131264213	240	93	15	92.08	14.73	15.55
chr1	131276090	131276368	279	79	8	63.03	20.76	9.35
chr1	131280297	131280500	204	102	10	55.86	11.33	7.66
chr1	131463807	131464054	248	85	7	56.72	17.79	7.85
chr1	131504389	131504685	297	206	7	51.06	14.83	6.62
chr1	131525529	131525896	368	147	12	92.76	23.72	15.72
chr1	131526212	131526516	305	101	8	59.87	11.86	8.46
chr1	131526642	131527233	592	310	18	124.94	20.76	20.61
chr1	131527377	131528308	932	489	32	223.6	23.72	15.65
chr1	131548474	131548775	302	206	9	70.36	14.83	10.86
chr1	131587200	131587478	279	189	13	119.15	29.65	19.63
chr1	131599174	131599399	226	89	7	51.2	13.6	6.67
chr1	131599859	131600145	287	127	8	52.63	11.33	7
chr1	131653119	131653281	163	81	9	96.85	20.4	16.48
chr1	131690435	131690732	298	94	9	60.38	13.6	8.59
chr1	131718915	131719270	356	190	15	110.71	22.67	18.47
chr1	131745967	131746118	152	76	7	74.5	15.87	11.91
chr1	131823651	131823975	325	182	11	67.16	15.11	10.16
chr1	131827748	131828536	789	688	30	162.4	14.31	20.47
chr1	131890061	131890905	845	502	88	984.32	106.74	0
chr1	131892664	131892959	296	97	8	51.58	13.6	6.76
chr1	131910665	131911858	1194	632	43	255.7	27.2	13.95
chr1	131912390	131912616	227	132	7	58.08	17	8.14
chr1	131954773	131955143	371	195	9	52.07	13.6	6.88
chr1	131957741	131958128	388	122	12	76.42	15.87	12.41
chr1	131962977	131963733	757	312	23	150.27	17	20.71
chr1	132007286	132007748	463	294	21	177.9	29.65	19.48
chr1	132007829	132008109	281	117	15	143.38	35.58	22.31
chr1	132008157	132008512	356	153	11	83.93	20.76	13.7
chr1	132062193	132062503	311	93	8	59.19	17.79	8.35
chr1	132083079	132083345	267	101	9	75.26	20.76	12.09
chr1	132114232	132114556	325	101	8	57.64	11.86	8.04
chr1	132114786	132115118	333	174	9	66.51	14.83	10.06
chr1	132115395	132115714	320	231	9	68.07	17.79	10.34
chr1	132116763	132117079	317	226	9	58.01	11.33	8.11
chr1	132135250	132135574	325	222	10	77.68	17.79	12.35
chr1	132138028	132138767	740	262	36	300.87	59.3	11.05
chr1	132158642	132159175	534	277	25	211.29	50.41	16.24
chr1	132183387	132183677	291	86	9	71.83	20.76	11.16
chr1	132196982	132197446	465	272	17	62.44	7.38	9.2
chr1	132197545	132197947	403	215	18	126.47	22.67	20.7
chr1	132200587	132201396	810	566	42	311.86	34	10.26
chr1	132212105	132212674	570	211	14	95.24	14.17	16.2
chr1	132233638	132234013	376	153	10	60.02	13.6	8.51
chr1	132237723	132238056	334	216	16	144.05	38.55	22.33
chr1	132256971	132257253	283	90	9	62.38	13.6	9.18
chr1	132264700	132264907	208	98	12	122.89	32.62	20.25
chr1	132266753	132267119	367	196	13	88.78	18.13	14.84
chr1	132268632	132268977	346	242	19	75.8	10.98	12.21
chr1	132280631	132281060	430	215	16	91.45	15.69	15.43
chr1	132288009	132288828	820	272	203	2751.76	333.18	0
chr1	132292547	132292803	257	199	7	54.16	11.33	7.36
chr1	132292865	132293083	219	139	7	52.18	13.6	6.91
chr1	132306829	132307045	217	129	10	88.29	17.63	14.76
chr1	132315754	132316677	924	240	43	283.28	30.91	11.71
chr1	132322655	132323242	588	369	21	133.51	22.67	21.75
chr1	132331144	132331732	589	338	18	69.01	9.34	10.53
chr1	132333497	132333800	304	236	7	50.33	11.86	6.44
chr1	132335159	132335469	311	197	8	59.19	17.79	8.35
chr1	132341856	132342451	596	472	37	346.61	62.27	8.52
chr1	132353784	132354016	233	130	15	138.05	27.2	22.08
chr1	132375637	132375906	270	82	7	54.03	17.79	7.32
chr1	132391533	132392060	528	253	20	155.12	32.62	20.9
chr1	132417015	132417764	750	574	34	275.31	35.58	12.14
chr1	132431990	132432182	193	96	8	63.92	18.13	9.52
chr1	132470114	132470361	248	99	10	89.61	26.69	14.98
chr1	132470869	132471297	429	223	26	128.63	16.53	20.96
chr1	132476883	132477202	320	90	11	89.02	23.72	14.86
chr1	132514631	132514814	184	92	7	53.79	15.87	7.22
chr1	132541279	132541709	431	223	13	94.7	20.76	16.07
chr1	132542818	132543208	391	164	10	58.4	18.13	8.19
chr1	132654759	132655048	290	208	8	61.66	14.83	8.89
chr1	132707122	132707350	229	95	8	70.12	17.79	10.82
chr1	132742224	132742485	262	161	8	55.79	13.6	7.64
chr1	132758716	132759280	565	74	16	118.25	17.79	19.59
chr1	132771552	132771747	196	98	9	85.35	26.69	14
chr1	132802364	132802781	418	237	9	57.71	17.79	8.05
chr1	132833933	132834313	381	229	9	55.03	15.11	7.53
chr1	132850748	132851157	410	254	13	97.46	20.76	16.75
chr1	132853119	132853426	308	60	8	50.22	11.33	6.41
chr1	132879015	132879491	477	183	27	217.6	36.26	15.26
chr1	132879774	132880327	554	409	22	132.27	18.89	21.64
chr1	132880425	132880664	240	118	12	65.96	10.2	9.96
chr1	132888645	132889220	576	297	31	92.61	10.44	15.65
chr1	132899724	132900163	440	233	13	93.56	20.76	15.89
chr1	132918449	132918664	216	96	8	72.24	20.76	11.29
chr1	132981310	132981586	277	203	12	105.21	19.83	17.36
chr1	133024903	133025505	603	188	17	113.66	23.72	19.01
chr1	133027975	133028282	308	211	13	98.42	24.93	16.99
chr1	133033761	133034182	422	199	12	85.73	26.69	14.25
chr1	133046503	133046762	260	88	10	85.49	25.5	14.17
chr1	133047531	133048025	495	260	31	289.17	42.5	11.94
chr1	133083842	133084759	918	603	102	1094	123.4	0
chr1	133126339	133126581	243	155	7	57.36	14.83	7.98
chr1	133129351	133129735	385	235	16	71.44	10.2	11.1
chr1	133130826	133131565	740	187	33	93.11	7.56	15.81
chr1	133161794	133161972	179	89	8	74.5	18.13	11.91
chr1	133162071	133162377	307	99	10	68.55	18.13	10.45
chr1	133163753	133163989	237	85	9	65.57	16.48	9.9
chr1	133164675	133165024	350	150	10	63.01	15.87	9.35
chr1	133168787	133169064	278	86	9	59.39	14.42	8.41
chr1	133177510	133178205	696	146	20	110.54	15.87	18.43
chr1	133181689	133182024	336	210	11	86.69	20.76	14.43
chr1	133182432	133182784	353	98	10	62.65	15.87	9.3
chr1	133189916	133190362	447	353	23	200.8	31.16	16.36
chr1	133190456	133190965	510	368	23	166.49	20.4	20.76
chr1	133236869	133237538	670	370	33	279.28	29.65	11.62
chr1	133254206	133254538	333	229	13	94.11	20.4	16.02
chr1	133256607	133256831	225	157	7	58.36	14.17	8.18
chr1	133309923	133310381	459	238	12	68.13	15.87	10.36
chr1	133320390	133320673	284	205	9	62.24	11.33	9.02
chr1	133333059	133333426	368	222	12	79.06	20.4	12.63
chr1	133340478	133340735	258	62	7	55.47	14.83	7.58
chr1	133363231	133364000	770	331	44	310.44	26.44	10.99
chr1	133364316	133364718	403	222	21	89.98	10.05	15.08
chr1	133365076	133365358	283	99	10	72.04	18.13	11.23
chr1	133366885	133367256	372	173	19	150.75	24.93	20.78
chr1	133367474	133367782	309	212	9	58.99	11.33	8.31
chr1	133367872	133368180	309	113	8	50.11	11.33	6.39
chr1	133385345	133385993	649	97	21	148.13	17.79	22.53
chr1	133397502	133397960	459	225	18	144.16	35.58	22.34
chr1	133407357	133407593	237	135	8	56.71	17	7.85
chr1	133411478	133411747	270	124	10	66.26	15.11	10.03
chr1	133418220	133418517	298	149	11	75.17	14.42	12.08
chr1	133437936	133438304	369	215	8	53.23	14.83	7.12
chr1	133448456	133448882	427	198	10	54.79	13.6	7.48
chr1	133450988	133451138	151	75	7	74.5	15.87	11.91
chr1	133483725	133483968	244	146	7	52.09	15.11	6.89
chr1	133491396	133491710	315	176	10	67.46	13.6	10.22
chr1	133492386	133493798	1413	1154	119	1080.77	83.86	0
chr1	133527960	133528416	457	281	23	112.79	14.73	18.93
chr1	133530772	133531012	241	92	11	102.78	23.72	16.73
chr1	133547463	133547867	405	256	11	65.45	20.4	9.87
chr1	133609810	133610120	311	92	11	69.18	15.11	10.63
chr1	133661271	133661537	267	199	8	62.98	14.17	9.35
chr1	133664179	133664617	439	219	23	104.93	14.93	17.17
chr1	133741683	133742208	526	385	36	217.09	23.84	15.15
chr1	133742334	133742633	300	117	16	151.53	38.55	20.87
chr1	133744420	133744912	493	290	18	69.01	13.41	10.53
chr1	133745176	133745461	286	190	8	62.15	14.83	9
chr1	133749053	133749327	275	101	7	53.46	14.83	7.16
chr1	133777375	133777678	304	141	7	50.33	11.86	6.44
chr1	133777687	133778204	518	271	18	134.97	23.72	21.75
chr1	133856704	133857021	318	225	11	89.32	23.72	14.93
chr1	133857863	133858181	319	241	8	56.7	11.33	7.85
chr1	133858289	133858590	302	175	12	94.54	22.67	16.12
chr1	133883128	133883485	358	89	10	73.49	20.76	11.57
chr1	133885798	133886071	274	102	9	74.23	17.79	11.87
chr1	133887733	133888057	325	136	9	57.06	13.6	7.92
chr1	133888612	133888867	256	159	8	56.59	15.87	7.84
chr1	133890043	133890254	212	101	7	61.72	17.79	8.91
chr1	133898890	133899168	279	93	8	50.34	14.42	6.46
chr1	133907573	133908033	461	243	17	62.44	10.45	9.2
chr1	133950415	133950849	435	209	30	162.4	18.73	20.47
chr1	134006060	134006335	276	182	8	63.42	20.76	9.44
chr1	134045967	134046197	231	130	9	74.52	17.63	11.98
chr1	134046528	134046698	171	85	7	73.62	20.76	11.6
chr1	134055083	134055472	390	214	15	122.05	26.69	20.19
chr1	134060712	134061477	766	518	35	100.71	9.07	17.38
chr1	134083130	134083631	502	260	19	148.26	32.62	22.56
chr1	134092977	134093372	396	103	19	167.44	32.62	20.88
chr1	134093916	134094207	292	209	8	52.04	9.07	6.88
chr1	134177873	134178266	394	276	15	104.32	18.13	17.05
chr1	134189094	134189607	514	186	28	252.11	47.44	14
chr1	134193670	134194128	459	299	15	111.64	23.72	18.56
chr1	134217134	134217478	345	242	18	120.09	21.05	19.73
chr1	134235495	134235745	251	169	7	56.33	14.83	7.78
chr1	134239169	134239557	389	134	11	79.74	20.76	12.76
chr1	134240699	134241002	304	235	7	50.33	11.86	6.44
chr1	134244076	134244670	595	358	36	217.09	24.27	15.15
chr1	134244848	134245324	477	253	22	162.12	31.73	20.43
chr1	134263612	134263845	234	78	7	58.56	14.83	8.22
chr1	134278323	134278602	280	178	7	52.9	14.83	7.05
chr1	134326790	134327317	528	274	17	123.05	23.72	20.34
chr1	134332311	134332544	234	80	7	50.12	11.33	6.4
chr1	134344255	134344947	693	406	30	239.58	38.55	15.01
chr1	134361810	134362094	285	97	8	52.88	11.33	7.05
chr1	134384562	134384855	294	155	9	71.42	20.76	11.08
chr1	134385705	134385958	254	156	7	55.96	17.79	7.67
chr1	134399982	134400160	179	89	7	73.62	20.76	11.6
chr1	134405599	134406467	869	401	50	250.76	18.13	14.06
chr1	134415152	134415628	477	232	16	119.63	26.69	19.69
chr1	134419224	134419564	341	197	11	85.98	14.83	14.29
chr1	134419740	134420109	370	167	8	53.14	11.86	7.11
chr1	134422202	134422463	262	160	12	110.56	29.65	18.46
chr1	134423844	134424275	432	205	11	74.83	20.76	12.02
chr1	134455316	134455616	301	85	7	50.64	14.83	6.52
chr1	134494177	134495001	825	269	35	92.25	8.31	15.58
chr1	134495030	134495274	245	159	8	51.81	11.33	6.83
chr1	134500974	134501266	293	65	10	82.22	17.79	13.28
chr1	134501479	134501757	279	77	7	53.01	14.83	7.07
chr1	134513237	134513535	299	205	10	69.68	18.13	10.73
chr1	134513583	134513963	381	146	17	62.44	9.5	9.2
chr1	134535010	134535495	486	245	55	644.61	80.06	0
chr1	134535700	134535948	249	95	13	125.67	35.58	20.59
chr1	134536020	134536294	275	182	9	74.08	20.76	11.84
chr1	134549614	134550193	580	295	21	126.59	18.54	20.75
chr1	134555254	134555847	594	272	26	172.41	16.48	20.36
chr1	134555881	134556761	881	89	27	161.41	15.11	20.47
chr1	134559978	134560298	321	191	23	224.44	44.48	15.65
chr1	134563712	134564100	389	160	11	79.74	20.76	12.76
chr1	134565081	134565404	324	224	10	77.82	20.76	12.38
chr1	134570513	134570920	408	288	22	201.66	56.34	16.43
chr1	134646265	134646916	652	561	17	108.21	17.79	18.03
chr1	134646944	134647254	311	100	8	59.19	14.83	8.35
chr1	134701080	134701362	283	191	7	52.56	14.83	6.98
chr1	134741856	134742303	448	222	22	192.86	44.48	17.36
chr1	134747502	134747987	486	237	20	139.62	24.93	22.11
chr1	134757395	134757651	257	155	9	59.06	13.22	8.32
chr1	134940361	134940681	321	218	10	78.22	20.76	12.46
chr1	135074043	135074574	532	256	19	122.47	15.87	20.24
chr1	135105029	135105344	316	235	10	71.83	17.63	11.16
chr1	135108702	135109053	352	125	18	164.63	32.62	20.89
chr1	135132585	135132809	225	89	9	82.16	20.76	13.29
chr1	135146358	135146973	616	349	18	121.98	17.79	20.18
chr1	135154466	135154811	346	188	14	102.12	18.13	17.58
chr1	135179786	135180056	271	180	7	53.92	11.86	7.3
chr1	135180683	135181257	575	229	21	154.72	28.33	20.87
chr1	135185867	135186178	312	92	9	69.07	14.83	10.61
chr1	135195784	135196453	670	432	33	256.79	30.22	14.13
chr1	135198904	135199838	935	293	77	787.78	74.13	0
chr1	135217487	135218184	698	356	98	956.61	61.7	0
chr1	135248378	135248888	511	274	21	165.09	28.33	20.92
chr1	135250649	135251170	522	238	38	229.76	29.46	14.92
chr1	135258994	135259404	411	268	13	97.32	23.72	16.58
chr1	135282685	135282984	300	97	9	70.62	17.79	10.91
chr1	135283809	135284256	448	294	28	236.56	31.73	15.08
chr1	135313410	135313916	507	142	21	169.82	26.69	20.73
chr1	135348256	135348486	231	101	8	60.2	13.6	8.54
chr1	135364582	135364856	275	89	11	96.34	23.72	16.41
chr1	135368263	135368723	461	229	24	187.23	38.53	17.63
chr1	135374938	135375328	391	214	10	69.7	17.79	10.74
chr1	135430554	135431055	502	240	13	86.35	23.72	14.36
chr1	135466937	135467356	420	245	18	130.52	24.93	21.43
chr1	135472433	135472924	492	262	20	161.08	29.65	20.49
chr1	135475956	135476262	307	234	7	50.03	14.83	6.37
chr1	135507926	135508190	265	90	7	54.62	14.83	7.44
chr1	135524325	135524558	234	101	7	58.56	17.79	8.22
chr1	135532174	135532481	308	208	8	59.53	11.86	8.37
chr1	135537851	135538176	326	235	9	67.34	17.79	10.19
chr1	135540285	135540543	259	166	15	131.14	24.93	21.51
chr1	135600297	135600583	287	98	9	72.38	20.76	11.31
chr1	135616035	135616351	317	149	12	86.62	20.4	14.41
chr1	135631579	135631952	374	165	14	87.75	18.13	14.65
chr1	135632210	135632681	472	245	11	58.6	13.6	8.23
chr1	135637597	135637996	400	215	12	88.47	20.76	14.78
chr1	135668218	135668514	297	161	8	59.21	11.33	8.36
chr1	135675376	135676048	673	571	33	189.18	22.88	17.58
chr1	135678018	135678317	300	180	8	51.12	11.33	6.64
chr1	135687639	135687983	345	148	9	54.8	13.6	7.48
chr1	135698381	135698576	196	98	7	62.33	20.76	9.05
chr1	135700066	135700372	307	206	8	59.64	14.83	8.38
chr1	135700616	135700958	343	153	9	65.35	14.83	9.84
chr1	135719537	135719945	409	216	12	85.01	22.67	13.91
chr1	135728794	135729318	525	244	25	213.09	29.65	15.93
chr1	135729671	135730110	440	194	9	55.76	20.76	7.64
chr1	135752809	135753183	375	229	18	69.01	11.9	10.53
chr1	135755407	135755746	340	236	13	107.93	23.72	17.96
chr1	135765828	135766299	472	247	15	109.87	29.65	18.27
chr1	135778979	135779271	293	217	8	61.29	14.83	8.82
chr1	135788671	135789083	413	209	16	129.42	29.65	21.24
chr1	135792218	135792511	294	154	11	93.1	23.72	15.8
chr1	135793427	135793708	282	101	8	53.24	15.87	7.12
chr1	135805338	135805714	377	172	9	61.67	17.79	8.9
chr1	135807943	135808434	492	295	22	66.79	9.07	10.11
chr1	135812740	135813006	267	93	7	54.39	14.83	7.39
chr1	135818642	135819010	369	119	15	125.61	29.65	20.6
chr1	135820024	135820446	423	240	18	69.01	8.63	10.53
chr1	135857155	135857518	364	220	14	60.2	7.93	8.54
chr1	135892059	135892419	361	121	10	73.13	17.79	11.49
chr1	135892489	135892780	292	96	7	51.59	14.83	6.76
chr1	135906450	135906809	360	117	13	93.9	29.65	15.96
chr1	135941708	135941974	267	100	15	146.75	29.65	22.45
chr1	136008007	136008249	243	98	11	84.78	20.6	13.87
chr1	136086499	136086838	340	71	8	56.07	14.83	7.69
chr1	136105838	136106228	391	251	12	89.64	20.76	14.99
chr1	136118862	136119100	239	81	9	68.98	13.6	10.53
chr1	136130898	136131342	445	192	17	135.32	29.65	21.79
chr1	136131380	136131693	314	162	9	68.82	14.83	10.49
chr1	136133495	136133965	471	207	12	80.17	17.79	12.85
chr1	136136480	136136792	313	210	12	101.18	29.65	17.45
chr1	136173859	136174669	811	454	39	117.2	8.31	19.44
chr1	136178687	136179183	497	277	20	160.22	29.65	20.51
chr1	136216137	136216389	253	166	8	56.08	17.79	7.7
chr1	136231521	136232106	586	337	21	118.43	20.78	19.59
chr1	136233807	136234442	636	397	16	83.25	18.13	13.53
chr1	136260378	136260608	231	162	7	58.97	14.83	8.3
chr1	136345468	136345920	453	269	12	79.84	22.67	12.78
chr1	136394570	136394811	242	117	9	68.49	15.87	10.44
chr1	136405522	136405749	228	147	8	60.66	13.6	8.65
chr1	136414948	136415870	923	731	62	483.99	50.21	2.37
chr1	136427668	136427911	244	157	8	66.19	19.83	10.01
chr1	136457490	136457894	405	164	19	165.61	29.65	20.89
chr1	136466089	136466760	672	543	22	151.24	17	20.85
chr1	136470651	136470879	229	101	7	54.08	12.59	7.33
chr1	136480651	136480934	284	193	8	62.4	17.79	9.18
chr1	136534728	136535100	373	246	12	92.06	23.72	15.53
chr1	136551683	136551911	229	139	7	54.08	15.11	7.33
chr1	136570321	136570631	311	214	19	187.29	35.58	17.64
chr1	136596845	136597095	251	157	7	51.21	15.11	6.67
chr1	136598525	136598877	353	276	9	53.94	15.87	7.31
chr1	136613159	136613456	298	209	8	51.34	15.87	6.7
chr1	136624484	136625108	625	422	17	62.44	9.92	9.2
chr1	136658910	136659618	709	213	19	121.03	23.72	20.07
chr1	136671742	136672173	432	275	15	57.83	9.07	8.08
chr1	136690116	136690444	329	234	9	60.63	17.63	8.65
chr1	136692358	136692751	394	120	16	62.93	11.33	9.34
chr1	136694031	136694273	243	94	8	62.14	17.63	9
chr1	136694842	136695405	564	444	39	227.4	15.87	15.83
chr1	136695564	136696421	858	590	56	220.82	18.13	15.39
chr1	136698450	136698724	275	189	8	54.11	13.6	7.34
chr1	136698957	136699277	321	170	8	56.49	11.33	7.82
chr1	136732412	136732683	272	204	8	63.94	14.83	9.59
chr1	136732917	136733200	284	192	8	62.4	20.76	9.18
chr1	136939786	136940030	245	69	9	78.72	14.83	12.53
chr1	136949394	136949862	469	276	17	128.26	34	20.92
chr1	136951179	136951638	460	254	21	174.42	36.83	20.25
chr1	136952052	136952320	269	64	7	52.73	11.33	7.02
chr1	136952757	136953070	314	211	10	67.59	18.13	10.25
chr1	136953572	136954243	672	245	39	345.55	45.33	9.24
chr1	136991055	136991365	311	187	9	58.74	13.6	8.26
chr1	137005772	137005994	223	138	12	119.15	29.65	19.63
chr1	137173986	137174750	765	236	60	606.95	68.2	0.37
chr1	137203528	137203817	290	186	8	60.05	17	8.51
chr1	137204394	137204814	421	271	17	120.05	20.4	19.73
chr1	137695395	137695612	218	117	7	59.37	17	8.4
chr1	138044575	138044797	223	129	10	94.37	26.69	16.07
chr1	138248298	138248549	252	150	9	77.58	20.76	12.33
chr1	138499415	138499717	303	202	9	70.22	14.83	10.84
chr1	138592770	138593022	253	157	7	54.65	14.17	7.45
chr1	138603773	138604324	552	95	16	99.08	17.63	17.1
chr1	138831391	138831634	244	103	10	90.34	23.72	15.24
chr1	138848620	138849029	410	220	10	67.67	14.83	10.26
chr1	139422932	139423225	294	97	7	51.37	17.79	6.71
chr1	139455050	139455714	665	84	27	70.19	6.03	10.82
chr1	139494695	139495127	433	169	19	85.97	13.6	14.29
chr1	140188600	140188867	268	103	10	86.16	26.69	14.34
chr1	140245611	140245951	341	102	9	65.58	20.76	9.9
chr1	140429347	140429660	314	81	9	68.82	14.83	10.49
chr1	142742116	142742364	249	60	7	56.59	17.79	7.82
chr1	143557448	143557672	225	147	7	51.34	13.6	6.7
chr1	143702776	143702999	224	91	9	71.55	18.13	11.11
chr1	143720197	143720423	227	116	8	70.44	17.79	10.89
chr1	143776879	143777582	704	262	22	151.15	20.76	20.83
chr1	144109049	144109274	226	82	8	60.97	13.6	8.75
chr1	146322896	146323301	406	157	14	92.73	15.87	15.71
chr1	146426996	146427449	454	202	17	133.87	29.65	21.77
chr1	149463466	149463756	291	190	7	51.69	14.83	6.79
chr1	149582531	149582723	193	96	8	73.62	23.72	11.6
chr1	150165316	150165735	420	102	21	186.64	38.55	17.63
chr1	150392640	150393794	1155	224	47	327.72	31.41	9.74
chr1	150469841	150470123	283	101	7	52.56	17.79	6.98
chr1	150472567	150472833	267	95	7	54.39	17.79	7.39
chr1	150496944	150497253	310	86	8	59.3	14.83	8.38
chr1	150551830	150552116	287	185	9	72.38	20.76	11.31
chr1	151087720	151088092	373	103	12	78.39	22.67	12.5
chr1	151177804	151178092	289	102	10	71.14	11.33	11.02
chr1	151258965	151259384	420	250	13	81.48	22.67	13.16
chr1	151304968	151305275	308	222	10	69.58	26.69	10.7
chr1	151328723	151328990	268	93	8	64.46	14.83	9.7
chr1	151344112	151344574	463	238	14	100.78	26.69	17.39
chr1	151346643	151346852	210	94	8	63.58	15.87	9.47
chr1	151428263	151428877	615	263	35	276.79	36.26	12.32
chr1	151544060	151544333	274	102	10	85.18	20.76	13.95
chr1	151545231	151545595	365	129	9	52.68	15.87	7.02
chr1	151545629	151545977	349	175	16	56.09	8.7	7.71
chr1	151564413	151564711	299	125	16	151.76	32.62	20.88
chr1	151571245	151571616	372	164	9	51.97	11.33	6.86
chr1	151665074	151665336	263	85	11	98.51	20.76	16.99
chr1	151669857	151670055	199	99	7	62.33	20.76	9.05
chr1	151695098	151695337	240	78	8	58.85	15.87	8.29
chr1	151755298	151755491	194	97	7	60.87	19.83	8.71
chr1	151755531	151755805	275	96	10	83.01	22.67	13.5
chr1	151861376	151861655	280	82	7	52.9	14.83	7.05
chr1	151878363	151878730	368	86	12	92.76	14.83	15.72
chr1	151912020	151912306	287	96	9	70.57	14.17	10.9
chr1	151983526	151983686	161	80	7	85.35	20.76	14
chr1	152069730	152070084	355	259	9	64.01	20.76	9.61
chr1	152084688	152084915	228	149	7	59.39	14.83	8.4
chr1	152110818	152111138	321	195	27	184.4	26.07	18.19
chr1	152111254	152111481	228	140	9	70.85	13.6	10.97
chr1	152176797	152177076	280	206	8	62.9	14.83	9.34
chr1	152415511	152415810	300	200	8	58.85	17	8.29
chr1	152497822	152498110	289	197	7	51.91	14.83	6.84
chr1	152573553	152573894	342	151	10	75.47	20.76	12.11
chr1	152573973	152574290	318	160	9	68.32	17.79	10.4
chr1	152606287	152606559	273	70	8	54.36	11.33	7.38
chr1	152654735	152655257	523	264	30	275.16	50.41	12.13
chr1	152721621	152721944	324	184	9	67.58	14.83	10.25
chr1	152779216	152779582	367	118	11	69.94	15.87	10.78
chr1	152781497	152781747	251	91	12	112.84	26.69	18.93
chr1	152790407	152790714	308	173	10	63.18	15.11	9.4
chr1	152793551	152794243	693	340	73	810.41	93.49	0
chr1	152795361	152795607	247	160	8	67.39	17.79	10.2
chr1	152815067	152815455	389	287	17	62.44	9.7	9.2
chr1	152827329	152827843	515	316	17	124.83	23.72	20.6
chr1	152830635	152830941	307	94	7	50.03	14.83	6.37
chr1	152832424	152832625	202	101	7	53.79	15.87	7.22
chr1	152902867	152903312	446	210	29	269.06	53.37	12.67
chr1	152904580	152904818	239	157	10	79.37	18.13	12.69
chr1	152909580	152909840	261	127	7	55.1	11.86	7.53
chr1	152915766	152916175	410	126	19	164.61	29.65	20.88
chr1	152916821	152917298	478	275	24	210.78	53.37	16.5
chr1	152925803	152925950	148	74	7	85.35	20.76	14
chr1	152942898	152943289	392	204	12	89.51	20.76	14.96
chr1	152973844	152974119	276	101	7	53.35	17.79	7.14
chr1	153031412	153031753	342	150	14	118.93	32.62	19.63
chr1	153032039	153032447	409	200	11	77.38	20.76	12.3
chr1	153033235	153033878	644	448	48	480.02	85.99	2.31
chr1	153033910	153034118	209	118	7	62.18	17.79	9.01
chr1	153040021	153040350	330	100	10	75.04	19.83	12.05
chr1	153071524	153071869	346	133	9	54.69	15.87	7.45
chr1	153087831	153088125	295	92	16	134.07	24.93	21.78
chr1	153091680	153092632	953	423	33	104.62	9.72	17.1
chr1	153092681	153092836	156	78	9	72.96	10.2	11.46
chr1	153093024	153093669	646	467	19	75.8	8.79	12.21
chr1	153095300	153095784	485	271	20	139.79	27.2	22.14
chr1	153097241	153097587	347	174	10	74.84	17.79	12.02
chr1	153098522	153098828	307	225	11	91.02	23.72	15.38
chr1	153114449	153114706	258	178	9	76.64	17.79	12.45
chr1	153127119	153127527	409	245	15	101.98	20.4	17.57
chr1	153129231	153129773	543	263	28	94.89	15.11	16.12
chr1	153153680	153154045	366	154	11	82.62	20.76	13.35
chr1	153171992	153172308	317	221	8	58.52	14.83	8.21
chr1	153191331	153191731	401	135	13	98.69	26.69	17.01
chr1	153206989	153207268	280	182	10	82.22	25.5	13.29
chr1	153273560	153273842	283	199	9	72.94	14.83	11.45
chr1	153279073	153279351	279	180	8	63.03	17.79	9.35
chr1	153329420	153329648	229	90	8	70.12	20.76	10.82
chr1	153332530	153333534	1005	213	45	355.22	38.55	8.53
chr1	153376277	153376934	658	134	41	382.28	35.58	7
chr1	153379860	153380244	385	191	16	115.97	24.93	19.32
chr1	153385255	153385422	168	84	7	63.92	15.87	9.52
chr1	153424715	153425505	791	316	38	136.75	10.76	21.81
chr1	153487427	153487819	393	289	21	152.54	24.55	20.92
chr1	153490407	153490604	198	99	8	63.92	18.13	9.52
chr1	153493968	153494197	230	89	9	81.27	23.72	13.11
chr1	153500160	153500496	337	103	9	66.04	20.76	9.98
chr1	153532573	153533138	566	471	27	228.68	35.58	15.58
chr1	153549634	153550131	498	286	18	69.01	7.9	10.53
chr1	153595260	153595585	326	145	12	85.19	13.6	13.96
chr1	153677683	153677969	287	86	10	63.69	15.11	9.49
chr1	153682286	153682664	379	151	9	61.47	17.79	8.85
chr1	153693133	153693465	333	233	10	76.62	20.76	12.44
chr1	153697545	153698106	562	278	50	536.73	106.74	0.79
chr1	153704921	153705394	474	379	20	164.24	26.69	20.83
chr1	153740105	153740564	460	193	16	56.09	7.3	7.71
chr1	153869338	153869591	254	74	7	55.96	17.79	7.67
chr1	153899671	153900543	873	588	51	456.11	56.34	4.37
chr1	153952815	153953057	243	86	7	57.36	17.79	7.98
chr1	153969729	153969940	212	117	8	72.92	20.76	11.44
chr1	154034054	154034322	269	52	7	54.15	11.86	7.34
chr1	154080698	154081429	732	147	50	359.88	28.2	8.39
chr1	154081496	154081756	261	92	8	55.92	13.6	7.67
chr1	154100125	154100522	398	206	9	59.59	17.79	8.38
chr1	154148997	154149284	288	209	10	82.98	20.76	13.5
chr1	154205003	154205297	295	201	7	51.27	11.86	6.68
chr1	154256042	154256209	168	84	7	73.62	20.76	11.6
chr1	154418372	154418619	248	164	7	56.72	14.83	7.85
chr1	154726750	154727078	329	226	12	84.73	18.13	13.85
chr1	154814216	154814519	304	213	8	50.66	9.07	6.55
chr1	154995893	154996180	288	98	7	52.02	14.83	6.86
chr1	155001911	155002127	217	100	7	52.46	13.6	6.97
chr1	155040051	155040358	308	205	14	125.3	32.62	20.62
chr1	155052990	155053401	412	276	12	86.96	20.76	14.5
chr1	155055072	155055461	390	172	12	89.77	20.76	15.01
chr1	155056431	155056723	293	100	11	93.27	20.76	15.82
chr1	155059523	155059813	291	97	8	52.16	11.33	6.91
chr1	155083049	155083571	523	258	14	93.63	26.69	15.91
chr1	155083747	155084019	273	173	8	63.81	20.76	9.5
chr1	155158339	155158610	272	205	7	53.8	14.83	7.27
chr1	155224255	155224555	301	160	7	50.64	14.83	6.52
chr1	155236540	155237061	522	376	20	82.79	13.01	13.4
chr1	155244098	155244383	286	83	9	61.97	15.87	8.97
chr1	155351597	155351833	237	93	7	58.15	14.83	8.14
chr1	155717279	155717705	427	265	17	138.31	26.69	22.03
chr1	155728825	155729188	364	186	10	61.37	15.87	8.83
chr1	155742286	155742672	387	151	11	79.98	20.76	12.81
chr1	155751288	155751589	302	123	7	50.54	14.83	6.5
chr1	155972654	155972983	330	131	9	56.48	13.6	7.82
chr1	156035736	156036079	344	196	9	65.23	17.79	9.83
chr1	156036177	156036806	630	100	18	120.31	23.72	19.75
chr1	156037285	156037582	298	201	10	81.48	20.76	13.16
chr1	156040751	156041015	265	96	9	75.56	20.76	12.12
chr1	156072166	156072734	569	256	24	112.66	16.77	18.8
chr1	156073384	156073774	391	246	21	169.04	36.26	20.8
chr1	156075390	156075630	241	153	7	52.48	15.11	6.97
chr1	156089599	156089950	352	129	19	155.2	22.67	20.89
chr1	156094278	156094790	513	100	17	125.1	14.83	20.6
chr1	156108182	156108594	413	173	16	56.09	7.49	7.71
chr1	156204739	156204938	200	100	7	62.33	20.76	9.05
chr1	156229518	156229813	296	189	13	115.78	26.69	19.32
chr1	156258299	156258559	261	93	9	76.17	23.72	12.36
chr1	156272856	156273145	290	74	7	50.39	14.17	6.47
chr1	156318433	156318790	358	138	9	53.41	11.33	7.16
chr1	156420519	156421029	511	103	25	187.74	24.93	17.59
chr1	156421064	156421365	302	82	10	80.89	17.79	12.99
chr1	156450226	156450563	338	191	11	73.75	15.87	11.77
chr1	156558480	156558866	387	262	14	85.89	20.4	14.28
chr1	156578568	156578931	364	147	14	99.13	22.67	17.1
chr1	156615652	156616100	449	145	25	201.25	45.33	16.39
chr1	156625178	156625358	181	90	7	73.62	20.76	11.6
chr1	156626779	156627047	269	177	8	64.33	20.76	9.67
chr1	156654940	156655506	567	322	27	228.48	38.55	15.63
chr1	156660369	156660651	283	103	12	106.48	32.62	17.64
chr1	156660943	156661208	266	91	8	64.73	14.83	9.74
chr1	156661246	156661501	256	179	9	76.95	23.72	12.23
chr1	156666661	156666983	323	241	9	57.3	11.33	7.97
chr1	156667494	156667915	422	232	17	62.44	9.56	9.2
chr1	156669478	156670014	537	344	30	102.44	13.6	17.65
chr1	156673647	156673956	310	160	10	72.65	15.11	11.38
chr1	156697312	156697505	194	97	8	73.62	23.72	11.6
chr1	156718859	156719424	566	236	37	312.78	56.66	10.39
chr1	156770455	156770771	317	193	13	111.88	29.65	18.62
chr1	156812315	156812535	221	126	7	60.38	17.79	8.59
chr1	156836376	156836545	170	85	7	73.62	20.76	11.6
chr1	156845675	156845981	307	86	11	78.24	18.13	12.47
chr1	156937494	156937765	272	147	15	145.53	32.62	22.6
chr1	156938655	156939185	531	143	19	122.61	18.13	20.24
chr1	156939828	156940198	371	186	13	52.35	6.8	6.96
chr1	156956324	156956792	469	225	26	237.57	44.48	15.08
chr1	156971424	156971750	327	230	8	57.43	14.83	8
chr1	156983439	156983839	401	221	12	88.34	26.69	14.76
chr1	156987703	156987957	255	161	7	55.83	14.83	7.65
chr1	156997897	156998212	316	138	38	463.29	85.99	3.66
chr1	157073574	157073863	290	152	9	70.16	19.83	10.83
chr1	157077127	157077462	336	143	9	55.8	15.87	7.65
chr1	157086214	157086522	309	101	13	113.33	26.69	18.96
chr1	157101185	157101500	316	102	9	58.13	18.13	8.14
chr1	157426130	157426409	280	99	10	72.5	15.87	11.35
chr1	157434138	157434801	664	369	27	108.15	11.33	18.01
chr1	157439830	157440199	370	188	9	52.17	13.6	6.91
chr1	157443392	157443759	368	149	9	52.38	13.6	6.96
chr1	157458325	157458856	532	239	23	188.27	35.58	17.61
chr1	157552516	157552849	334	98	10	64.98	13.6	9.78
chr1	157560646	157561179	534	181	14	85.61	11.33	14.22
chr1	157821342	157821525	184	92	8	85.35	23.72	14
chr1	158611127	158611396	270	173	7	54.03	17.79	7.32
chr1	159231926	159232181	256	92	12	97.65	20.4	16.86
chr1	159391667	159391955	289	202	8	61.78	17.79	8.93
chr1	159419176	159419480	305	238	7	50.23	11.86	6.42
chr1	159812722	159813237	516	196	23	148.19	24.55	22.53
chr1	160044072	160044700	629	479	36	184.81	18.13	18.11
chr1	160145616	160145968	353	156	12	94.91	23.72	16.13
chr1	160184041	160184309	269	172	8	64.33	17.79	9.67
chr1	160209851	160210218	368	94	19	151.62	20.4	20.86
chr1	160212547	160213252	706	219	23	136.04	18.13	21.78
chr1	160309965	160310321	357	209	8	54.37	17.79	7.39
chr1	160651727	160652033	307	181	9	69.71	14.83	10.74
chr1	160734710	160735275	566	267	35	328.51	65.23	9.84
chr1	160809539	160809820	282	180	7	52.67	14.83	7
chr1	160906008	160906524	517	138	21	168.09	20.76	20.88
chr1	161034401	161034866	466	289	23	201.18	32.62	16.35
chr1	161034909	161035382	474	206	22	187.57	38.55	17.61
chr1	161035437	161035713	277	68	9	63.21	11.33	9.4
chr1	161070695	161071172	478	220	12	79.42	17.79	12.7
chr1	161131271	161131708	438	244	20	82.79	10.92	13.4
chr1	161142550	161142946	397	121	17	76.92	12.47	12.22
chr1	161160270	161160613	344	250	21	171.94	30.91	20.46
chr1	161180641	161181133	493	275	17	62.44	14.53	9.2
chr1	161237158	161237402	245	81	7	57.1	14.83	7.92
chr1	161237622	161238087	466	322	15	93.9	13.6	15.97
chr1	161247579	161248085	507	182	25	147.25	21.15	22.55
chr1	161250484	161250942	459	200	16	78.3	10.58	12.48
chr1	161257015	161257262	248	103	10	87.59	19.83	14.64
chr1	161274500	161274795	296	90	8	60.93	20.76	8.73
chr1	161766726	161766957	232	147	8	69.65	20.76	10.72
chr1	161876197	161876585	389	238	9	60.47	17.79	8.62
chr1	161876805	161877172	368	197	9	62.61	17.79	9.29
chr1	161968854	161969393	540	338	26	192.75	27.2	17.36
chr1	162120518	162120732	215	122	9	84.01	20.76	13.71
chr1	162477693	162478322	630	203	19	75.8	10	12.21
chr1	162570300	162570907	608	249	17	113.08	20.76	18.94
chr1	162740389	162740682	294	76	7	51.37	11.86	6.71
chr1	163994300	163994954	655	451	26	200.92	26.69	16.37
chr1	164005819	164006127	309	62	11	77.93	13.6	12.4
chr1	164018281	164018704	424	149	15	99.74	22.67	17.22
chr1	164063806	164064196	391	259	19	146.75	24.93	22.45
chr1	164142765	164142968	204	102	8	63.92	18.13	9.52
chr1	164248594	164249009	416	153	15	107.14	20.76	17.82
chr1	164316803	164317020	218	130	7	60.82	14.83	8.7
chr1	164366805	164367049	245	135	8	67.68	14.83	10.26
chr1	164377176	164377499	324	221	8	52.09	10.07	6.88
chr1	164418314	164418600	287	87	7	50.71	14.17	6.55
chr1	164460820	164461534	715	499	30	235.67	38.55	14.94
chr1	164490150	164490379	230	139	7	59.11	14.83	8.33
chr1	164494027	164494496	470	266	16	117.56	19.83	19.53
chr1	164503421	164503819	399	142	19	166.83	38.55	20.8
chr1	164537502	164537798	297	100	8	51.46	11.33	6.72
chr1	164544336	164544593	258	169	7	55.47	14.83	7.58
chr1	164895916	164896506	591	277	22	167.11	32.62	20.85
chr1	165035618	165035893	276	95	7	53.35	17.79	7.14
chr1	165061406	165061794	389	185	14	111.16	17.79	18.53
chr1	165193763	165194646	884	635	36	274.27	38.55	12.07
chr1	165236631	165237231	601	341	33	244.24	37.09	14.86
chr1	165274819	165275188	370	243	9	62.4	14.83	9.18
chr1	165282280	165282645	366	206	10	72.53	17.79	11.36
chr1	165312048	165312377	330	173	8	57.11	17.79	7.93
chr1	165312404	165312784	381	187	9	51.08	9.07	6.64
chr1	165313740	165314068	329	246	10	65.61	13.6	9.9
chr1	165386590	165386877	288	96	8	52.52	13.6	6.98
chr1	165401860	165402128	269	79	10	86	23.72	14.3
chr1	165459956	165460263	308	168	9	69.58	17.79	10.7
chr1	165609537	165609898	362	195	16	120.12	20.4	19.73
chr1	165634408	165634867	460	257	20	166.78	35.58	20.78
chr1	165652613	165652926	314	60	9	68.82	14.83	10.49
chr1	165701201	165701574	374	233	20	74.41	9.82	11.92
chr1	165702883	165703160	278	135	7	51.7	11.33	6.81
chr1	165840666	165840986	321	163	10	66.66	18.13	10.09
chr1	165845151	165845490	340	239	11	86.12	23.72	14.33
chr1	165880121	165880475	355	193	11	84.06	23.72	13.71
chr1	165911210	165911423	214	129	8	61.42	20.76	8.84
chr1	166002699	166003572	874	603	53	392.8	35.66	6.56
chr1	166056164	166056419	256	101	7	55.71	14.83	7.63
chr1	166098494	166098792	299	181	11	92.29	20.76	15.59
chr1	166125023	166125559	537	377	23	50.14	6.69	6.41
chr1	166127128	166127452	325	88	10	77.68	14.83	12.35
chr1	166130053	166130807	755	581	32	180.12	18.82	19.21
chr1	166135501	166135812	312	101	20	176.99	27.2	19.74
chr1	166142434	166142835	402	102	20	178.3	29.65	19.32
chr1	166157748	166157995	248	91	7	51.59	15.11	6.78
chr1	166215527	166215803	277	204	9	63.21	11.33	9.4
chr1	166238491	166238797	307	227	9	69.71	20.76	10.74
chr1	166253391	166253642	252	168	7	56.21	11.86	7.76
chr1	166282638	166283002	365	142	13	103.94	20.76	16.97
chr1	167000420	167000834	415	171	13	96.79	17.79	16.47
chr1	167001425	167001913	489	247	12	78.28	17.79	12.48
chr1	167046127	167046466	340	244	21	181.49	36.26	19.16
chr1	167059580	167060044	465	195	20	82.79	14.76	13.4
chr1	167189432	167189718	287	184	9	61.83	15.87	8.94
chr1	167220619	167220816	198	99	7	62.33	20.76	9.05
chr1	167222603	167223205	603	210	36	307.11	35.26	11.08
chr1	167224034	167224249	216	121	8	59.21	14.42	8.36
chr1	167249863	167250148	286	195	9	72.52	14.83	11.35
chr1	167264753	167265020	268	103	7	54.27	17.79	7.37
chr1	167265694	167265930	237	155	7	58.15	17.79	8.14
chr1	167268892	167269182	291	72	7	51.69	11.86	6.79
chr1	167270721	167271118	398	171	10	68.94	17.79	10.51
chr1	167279180	167279684	505	277	18	133.45	22.67	21.74
chr1	167282128	167282511	384	206	9	50.79	13.6	6.58
chr1	167283568	167284156	589	436	19	114.62	18.13	19.19
chr1	167284930	167285430	501	350	15	106.11	17.79	17.53
chr1	167287792	167288061	270	76	7	54.03	14.83	7.32
chr1	167289725	167290381	657	211	21	89.98	11.91	15.08
chr1	167308382	167308851	470	203	15	84.3	15.87	13.76
chr1	167349855	167350565	711	284	35	288.17	42.5	11.88
chr1	167374428	167374664	237	139	11	90.54	22.67	15.3
chr1	167379703	167379986	284	191	8	53	15.87	7.07
chr1	167382162	167382592	431	244	16	108.44	24.93	18.05
chr1	167382779	167383210	432	162	14	95.26	25.18	16.21
chr1	167393849	167394438	590	262	26	173.12	30.91	20.28
chr1	167448617	167448821	205	102	7	53.79	15.87	7.22
chr1	167498057	167498411	355	167	16	121.44	24.93	20.1
chr1	167551655	167551918	264	94	8	55.52	15.87	7.6
chr1	167602738	167603007	270	170	12	60.33	11.33	8.57
chr1	167635672	167636115	444	248	14	61.07	14.57	8.77
chr1	167652277	167652629	353	137	12	81.16	15.87	13.08
chr1	167803022	167803305	284	76	8	62.4	14.83	9.18
chr1	168072033	168072328	296	101	8	55.21	15.11	7.55
chr1	168131082	168131369	288	225	7	50.6	11.33	6.52
chr1	168210439	168210853	415	99	34	198.36	16.93	16.29
chr1	168214776	168215188	413	212	10	67.36	20.76	10.2
chr1	168312696	168313069	374	139	12	91.93	20.76	15.51
chr1	168316023	168316414	392	235	13	99.95	20.76	17.24
chr1	168323585	168323812	228	102	7	59.39	17.79	8.4
chr1	168367938	168368242	305	80	7	50.23	17.79	6.42
chr1	168395597	168396075	479	255	18	140.91	23.72	22.24
chr1	169370170	169370348	179	89	7	73.62	20.76	11.6
chr1	169421888	169422039	152	76	7	85.35	20.76	14
chr1	170102877	170103104	228	76	7	59.39	14.83	8.4
chr1	170147692	170148038	347	261	9	64.89	14.83	9.77
chr1	170169998	170170208	211	120	7	53.34	13.6	7.13
chr1	170174871	170175452	582	304	24	112.66	17.15	18.8
chr1	170393039	170393219	181	90	7	63.92	15.87	9.52
chr1	170410307	170410538	232	130	7	53.67	15.11	7.2
chr1	170426596	170426834	239	140	17	154.11	28.85	20.88
chr1	170477644	170477977	334	103	10	64.98	11.33	9.78
chr1	170521623	170522024	402	137	11	76.06	19.83	12.34
chr1	170562498	170562803	306	94	9	55.73	16.48	7.64
chr1	170632401	170632691	291	100	7	51.69	14.83	6.79
chr1	170644312	170644835	524	291	15	103.29	17.79	16.85
chr1	170694948	170695397	450	217	21	180.45	41.51	19.27
chr1	170867693	170867903	211	117	9	84.77	23.72	13.86
chr1	170868560	170868923	364	198	10	72.77	20.76	11.41
chr1	170871268	170871832	565	327	19	138.83	26.69	22.06
chr1	170884843	170885134	292	209	7	51.59	14.83	6.76
chr1	170894678	170894962	285	139	8	62.27	17.79	9.03
chr1	170918354	170918650	297	99	8	51.46	13.6	6.72
chr1	170962790	170963470	681	543	30	241.77	26.69	14.98
chr1	171088436	171088638	203	101	7	62.33	20.76	9.05
chr1	171101738	171102103	366	220	10	61.14	18.13	8.79
chr1	171102919	171103137	219	155	8	71.74	17.79	11.15
chr1	171193996	171194282	287	86	7	50.71	17	6.55
chr1	171246968	171247393	426	205	12	85.25	17.79	13.97
chr1	171257628	171257987	360	150	9	61.7	17	8.91
chr1	171270127	171270900	774	543	45	353.83	47.6	8.59
chr1	171287288	171287635	348	250	13	106.62	23.72	17.68
chr1	171294238	171294514	277	180	8	63.29	11.86	9.42
chr1	171329470	171329968	499	216	14	86.9	17.63	14.5
chr1	171345479	171345889	411	177	21	164.62	27.2	20.88
chr1	171361332	171361661	330	142	9	60.51	10.07	8.63
chr1	171375231	171375531	301	83	8	60.34	17.79	8.57
chr1	171378302	171378598	297	225	7	51.06	14.83	6.62
chr1	171387113	171387383	271	89	8	54.61	15.87	7.43
chr1	171389078	171389630	553	261	21	138.76	27.2	22.05
chr1	171389929	171390476	548	446	24	112.66	13.66	18.8
chr1	171411077	171411425	349	239	15	86.32	17.43	14.35
chr1	171413682	171414064	383	127	11	63.67	16.48	9.48
chr1	171419608	171420011	404	189	13	98.28	26.69	16.96
chr1	171437235	171437804	570	269	25	176.45	24.93	19.78
chr1	171443675	171443976	302	219	8	60.22	14.83	8.55
chr1	171460394	171460984	591	320	28	127.39	13.6	20.81
chr1	171465734	171466072	339	100	10	75.85	17.79	12.29
chr1	171476873	171477444	572	282	20	82.79	11.67	13.4
chr1	171477974	171478490	517	240	35	302.17	29.46	11.16
chr1	171561822	171562299	478	257	15	52.37	11.33	6.96
chr1	171566689	171567167	479	280	22	93.07	13.39	15.79
chr1	171956740	171957007	268	187	7	54.27	14.83	7.37
chr1	172009442	172009869	428	177	21	161.05	24.93	20.5
chr1	172024125	172024505	381	190	13	101.54	23.72	17.49
chr1	172052836	172053336	501	102	32	287.59	51	11.87
chr1	172061388	172061774	387	149	13	100.67	23.72	17.37
chr1	172062050	172062577	528	293	18	133.52	20.76	21.76
chr1	172065430	172065705	276	89	10	84.86	23.72	13.88
chr1	172283036	172283271	236	158	7	58.29	17.79	8.17
chr1	172304432	172304857	426	209	12	85.25	17.79	13.97
chr1	172310063	172310483	421	209	11	76.03	17.79	12.33
chr1	172311268	172311721	454	234	19	156.34	26.69	21.03
[truncated: 34,450 more rows]
