# Supplementary material for: Identifying TF-MiRNA Regulatory Relationships Using Multiple Features
Source: PLoS One. 2015 Apr 29;10(4):e0125156. doi: 10.1371/journal.pone.0125156 (PMC4414601; doi:10.1371/journal.pone.0125156)
Supplement: S2 Text — (ZIP) [file pone.0125156.s002.zip › peaks/oct4_peaks.txt]

# This file is generated by MACS version 1.4.1 20110627
# ARGUMENTS LIST:
# name = oct4
# format = BAM
# ChIP-seq file = oct4.bam
# control file = wce.bam
# effective genome size = 1.87e+09
# band width = 300
# model fold = 10,30
# pvalue cutoff = 1.00e-05
# Small dataset will be scaled towards larger dataset.
# Range for calculating regional lambda is: 1000 bps and 10000 bps
# tag size is determined as 25 bps
# total tags in treatment: 2551938
# total tags in control: 4895141
# d = 93
chr	start	end	length	summit	tags	#NAME?	fold_enrichment	FDR(%)
chr1	3343574	3343808	235	65	5	114.18	12.73	0.04
chr1	3482623	3482844	222	117	6	125.23	9.55	0.04
chr1	3482870	3483355	486	169	63	2430.06	127.35	0.51
chr1	3649015	3649354	340	224	15	429.22	28.65	0.08
chr1	3670749	3670945	197	109	5	85.34	6.14	0.08
chr1	3681531	3682090	560	90	40	1270.28	75.27	0.17
chr1	3913978	3914503	526	293	48	1678.12	114.61	0.26
chr1	3946996	3947236	241	165	5	101.97	7.77	0.04
chr1	4139179	4139367	189	97	5	125.86	12.73	0.04
chr1	4142583	4142802	220	70	5	117.7	12.73	0.04
chr1	4151057	4151207	151	75	5	168.07	15.92	0.04
chr1	4433720	4433953	234	77	6	139.71	15.92	0.04
chr1	4544331	4544554	224	81	5	86.65	5.38	0.07
chr1	4598405	4598656	252	75	5	89.96	8.6	0.06
chr1	4760367	4760532	166	83	6	141.7	10.71	0.04
chr1	4769859	4770155	297	225	7	84.47	6.39	0.08
chr1	4803012	4803375	364	150	7	136.5	13.79	0.04
chr1	4855432	4855814	383	99	15	235.31	8.24	0.05
chr1	4862823	4863066	244	112	6	125.23	10.49	0.04
chr1	4881967	4882208	242	111	9	247.67	19.1	0.05
chr1	4934084	4934441	358	162	14	292.99	14.34	0.06
chr1	4970574	4970965	392	189	38	933.36	27.96	0.11
chr1	4972182	4972730	549	289	66	2165.64	61	0.41
chr1	5022872	5023211	340	186	6	50.34	3.91	0.91
chr1	5024614	5024840	227	151	5	101.97	7.32	0.04
chr1	5134715	5135090	376	168	13	340.49	25.47	0.07
chr1	5158642	5158991	350	128	11	279.45	28.65	0.06
chr1	5232158	5232372	215	50	5	98.18	6.45	0.06
chr1	5232900	5233176	277	79	5	91.67	7.33	0.06
chr1	5261357	5261521	165	82	5	133.36	14.15	0.04
chr1	5262408	5262589	182	91	8	140.34	7.83	0.04
chr1	5303969	5304353	385	258	9	150.09	7.17	0.04
chr1	5588269	5588540	272	66	5	76.84	7.17	0.11
chr1	6059041	6059435	395	243	43	1592.68	85.96	0.24
chr1	6117484	6117885	402	201	8	162.91	12.73	0.04
chr1	6142737	6143120	384	209	24	713.93	37.63	0.08
chr1	6282255	6282574	320	217	16	300.97	14.91	0.07
chr1	6406281	6406567	287	73	6	125.23	9.26	0.04
chr1	6441709	6441999	291	201	12	242.32	15.65	0.05
chr1	6448147	6448643	497	254	18	358.81	12.47	0.08
chr1	6448677	6449328	652	436	57	1976.97	60.49	0.34
chr1	6457932	6458606	675	240	56	1739.57	72.58	0.28
chr1	6729240	6729635	396	184	8	131.91	10.65	0.04
chr1	6760869	6761058	190	101	10	284.88	24.19	0.06
chr1	6870313	6870752	440	319	46	1333.05	52.04	0.18
chr1	6930751	6931033	283	88	7	165.52	15.92	0.04
chr1	7020633	7020967	335	139	27	914.52	60.49	0.11
chr1	7047184	7047655	472	289	80	2528.17	52.02	0.55
chr1	7048337	7048596	260	91	7	118.72	9.22	0.04
chr1	7052340	7052731	392	154	18	358.81	14.05	0.08
chr1	7068735	7069028	294	83	7	162.69	15.92	0.04
chr1	7090245	7090417	173	86	6	120.18	9.22	0.04
chr1	7204879	7205103	225	147	6	142.14	12.73	0.04
chr1	7206212	7206522	311	111	6	122.23	12.73	0.04
chr1	7207202	7207490	289	80	10	240.99	21.51	0.05
chr1	7297896	7298138	243	132	5	112.4	9.55	0.04
chr1	7309617	7309810	194	73	5	94.05	7.17	0.06
chr1	7312613	7312813	201	77	5	113.5	10.75	0.04
chr1	7313420	7313772	353	235	44	1500.24	55.91	0.22
chr1	7319133	7319527	395	220	14	337.28	24.19	0.07
chr1	7451612	7451992	381	289	21	590.41	32.26	0.07
chr1	7494130	7494452	323	125	11	288.83	25.47	0.06
chr1	7542783	7543128	346	226	8	175.16	19.1	0.04
chr1	7543572	7543863	292	131	7	163.2	15.92	0.04
chr1	7591234	7591625	392	140	14	206.28	6.32	0.05
chr1	7671676	7672032	357	121	22	691.49	41.39	0.08
chr1	7732706	7733158	453	210	34	927.05	39.43	0.11
chr1	8098963	8099122	160	80	5	154	15.92	0.04
chr1	8496284	8496681	398	142	19	554.99	25.47	0.06
chr1	8581976	8582240	265	174	7	170.41	19.1	0.04
chr1	8936027	8936288	262	60	7	171.26	15.92	0.04
chr1	8940906	8941019	114	57	7	370.65	22.29	0.07
chr1	9056235	9056516	282	161	11	304.76	28.65	0.07
chr1	9319504	9319737	234	144	5	101.97	10.06	0.04
chr1	9324134	9324407	274	208	5	106.04	9.55	0.05
chr1	9442990	9443314	325	175	34	1254.81	79.59	0.17
chr1	9571972	9572426	455	273	12	274.71	19.1	0.06
chr1	9629926	9630183	258	168	13	313.28	19.71	0.07
chr1	9701935	9702342	408	144	30	748.96	20.47	0.09
chr1	9909116	9909485	370	154	12	242.32	11.94	0.05
chr1	9940987	9941394	408	212	8	100.8	8.77	0.04
chr1	9953010	9953270	261	175	9	224.17	21.51	0.05
chr1	9953571	9953855	285	196	6	61.74	5.11	0.47
chr1	9955069	9955245	177	88	21	562.59	19.98	0.06
chr1	9989978	9990285	308	218	7	130.63	12.9	0.04
chr1	10031610	10032096	487	252	20	543.77	31.84	0.06
chr1	10095153	10095427	275	141	10	118.04	5.17	0.04
chr1	10227041	10227282	242	91	5	105.01	11.03	0.05
chr1	10257225	10257419	195	107	5	115.11	10.75	0.04
chr1	10257604	10257801	198	117	5	101.97	8.52	0.04
chr1	10380869	10381172	304	165	9	225.76	19.1	0.05
chr1	10476792	10477108	317	87	12	319.84	25.47	0.07
chr1	10650606	10650930	325	195	12	316.71	22.29	0.07
chr1	10759648	10759853	206	84	7	112.08	5.54	0.04
chr1	10852781	10853428	648	276	37	1117.4	47.75	0.14
chr1	10854617	10854849	233	99	26	933.03	43.01	0.11
chr1	10878342	10878618	277	126	12	242.32	11.91	0.05
chr1	10879951	10880158	208	85	11	299.03	20.13	0.06
chr1	10880407	10880653	247	73	6	84.12	5.31	0.08
chr1	11024602	11024872	271	213	6	130.65	15.92	0.04
chr1	11082064	11082411	348	258	12	308.12	28.65	0.07
chr1	11096220	11096434	215	130	6	144.96	12.73	0.04
chr1	11096674	11096949	276	163	12	337.3	31.84	0.07
chr1	11097328	11097613	286	84	7	112.08	7.69	0.04
chr1	11147588	11147813	226	87	8	210.48	22.29	0.05
chr1	11151563	11151829	267	180	6	84.12	5.74	0.08
chr1	11251872	11252128	257	179	5	66.83	4.15	0.28
chr1	11277040	11277437	398	194	10	225.4	15.92	0.05
chr1	11277835	11278280	446	210	23	630.39	37.63	0.07
chr1	11330047	11330558	512	335	30	741.54	26.88	0.09
chr1	11395479	11395699	221	139	8	100.8	4.75	0.04
chr1	11396056	11396332	277	153	20	663.28	50.94	0.08
chr1	11427421	11427727	307	79	6	123.02	9.55	0.04
chr1	11461763	11462015	253	99	6	134.88	12.73	0.04
chr1	11501632	11502097	466	266	31	750.22	32.26	0.09
chr1	11657795	11658022	228	81	5	66.83	4.9	0.28
chr1	11747919	11748250	332	245	9	126.84	5.95	0.04
chr1	11748331	11748846	516	288	32	956.3	36.06	0.12
chr1	12025805	12026206	402	216	23	655.36	45.7	0.07
chr1	12055770	12055955	186	103	5	126.72	12.73	0.04
chr1	12296041	12296309	269	184	7	156.76	13.44	0.04
chr1	12580147	12580361	215	136	11	290.55	21.51	0.06
chr1	12613902	12614072	171	85	5	138.14	15.36	0.04
chr1	12636876	12637101	226	80	10	184.99	9.72	0.04
chr1	12644699	12644845	147	73	5	168.07	15.92	0.04
chr1	12679247	12679522	276	194	6	129.53	9.55	0.04
chr1	12683011	12683286	276	206	7	167.38	12.73	0.04
chr1	12691878	12692521	644	241	26	410.91	11.83	0.08
chr1	12693391	12693620	230	145	15	291.31	10.75	0.06
chr1	12710742	12710954	213	124	8	187.99	16.03	0.04
chr1	12718111	12718413	303	154	10	252.97	15.81	0.06
chr1	12744197	12745297	1101	470	144	3100	116.41	0.87
chr1	12754185	12754436	252	68	5	101.97	8.13	0.04
chr1	12763220	12763468	249	73	5	66.83	5.35	0.28
chr1	12763913	12764073	161	80	6	184.24	16.13	0.04
chr1	12782555	12782865	311	138	9	223.58	19.1	0.05
chr1	12791043	12791669	627	405	21	518.64	28.65	0.08
chr1	12795786	12795961	176	88	5	130.39	13.44	0.04
chr1	12807864	12808089	226	159	5	78.4	4.61	0.11
chr1	12810383	12810785	403	139	16	347.27	19.2	0.08
chr1	12814342	12814842	501	353	23	535.66	18.26	0.06
chr1	12814877	12815169	293	212	6	102.24	8.6	0.04
chr1	12835148	12835463	316	181	6	61.74	4.53	0.47
chr1	12836045	12836509	465	186	63	1884.74	56.45	0.31
chr1	12886639	12887084	446	316	16	220.68	8.63	0.05
chr1	12954171	12954548	378	214	15	412.27	31.84	0.08
chr1	12990095	12990563	469	276	17	194.07	6.48	0.04
chr1	12991025	12991377	353	222	19	363.01	15.05	0.08
chr1	12991504	12991816	313	233	7	122.67	9.78	0.04
chr1	12997944	12998183	240	148	6	138.14	15.92	0.04
chr1	13018488	13018771	284	166	7	165.26	15.92	0.04
chr1	13052139	13052383	245	165	6	109.42	8.12	0.04
chr1	13059701	13059990	290	151	14	402.16	30.72	0.07
chr1	13074277	13075228	952	320	143	3100	98.57	0.87
chr1	13077382	13077638	257	58	5	82.27	7.55	0.09
chr1	13084556	13085496	941	500	70	1911.97	47.16	0.32
chr1	13094518	13095008	491	246	27	694.79	43.01	0.08
chr1	13095019	13095295	277	87	6	120.52	13.79	0.04
chr1	13103939	13104417	479	323	12	115.92	4.29	0.04
chr1	13127965	13128354	390	201	19	309.11	8.96	0.07
chr1	13128749	13128923	175	87	7	144.18	9.41	0.04
chr1	13132067	13132436	370	79	21	548.02	25.81	0.06
chr1	13189094	13189252	159	79	5	75.27	4.27	0.13
chr1	13309005	13309324	320	233	6	84.12	5.16	0.08
chr1	13427241	13427494	254	187	5	80.28	5.38	0.11
chr1	13494649	13494890	242	163	5	103.67	8.06	0.04
chr1	13599931	13600171	241	88	13	278.47	14.25	0.06
chr1	13614706	13614921	216	143	5	66.83	4.65	0.28
chr1	13660607	13660928	322	205	18	273.5	9.32	0.06
chr1	13784417	13784689	273	154	9	163.2	10.27	0.04
chr1	13789278	13789510	233	90	5	94	8.6	0.06
chr1	13872573	13872746	174	87	7	211.8	22.29	0.05
chr1	13938297	13938658	362	226	15	419.18	35.02	0.08
chr1	14001071	14001495	425	174	25	763.79	35.02	0.09
chr1	14177046	14177437	392	245	10	168.85	8.96	0.04
chr1	14181928	14182357	430	217	6	92.82	10.75	0.06
chr1	14186625	14186901	277	151	6	84.12	4.47	0.08
chr1	14189665	14189896	232	144	7	180.35	19.1	0.04
chr1	14225450	14225837	388	217	15	408.11	31.84	0.08
chr1	14249654	14249969	316	120	6	121.26	12.73	0.04
chr1	14291906	14292202	297	205	7	109.38	9.22	0.04
chr1	14292321	14292619	299	149	32	789	22.48	0.09
chr1	14294390	14294601	212	91	5	98.92	8.6	0.05
chr1	14310166	14310412	247	173	5	90.99	8.6	0.06
chr1	14312324	14312948	625	365	30	748.96	35.84	0.09
chr1	14421026	14421460	435	175	21	598.44	44.57	0.07
chr1	14508744	14508985	242	157	6	137.63	12.73	0.04
chr1	14661262	14661507	246	174	5	101.97	7.94	0.04
chr1	14740164	14740300	137	68	5	182.41	15.92	0.04
chr1	14795824	14795962	139	69	5	129.48	7.47	0.04
chr1	15007729	15008004	276	79	7	167.38	12.73	0.04
chr1	15131376	15131716	341	222	23	603.02	27.5	0.07
chr1	15649753	15650120	368	279	12	230.31	12.54	0.05
chr1	15789156	15789579	424	203	12	242.32	15.96	0.05
chr1	15791667	15792195	529	215	71	1994.37	47.78	0.35
chr1	15794753	15795003	251	62	5	73.18	4.61	0.15
chr1	16112022	16112185	164	82	5	145.03	13.79	0.04
chr1	16116538	16116765	228	139	6	130.87	10.75	0.04
chr1	16129946	16130325	380	206	73	2243.15	49.03	0.44
chr1	16130448	16130773	326	150	15	278.56	12.85	0.06
chr1	16133244	16133460	217	103	8	187.99	11.67	0.04
chr1	16824096	16824405	310	160	6	61.74	4.44	0.47
chr1	17250778	17251053	276	195	7	162.17	11.87	0.04
chr1	17531324	17531539	216	138	5	118.68	12.73	0.04
chr1	17687153	17687409	257	80	9	163.2	11.05	0.04
chr1	18030258	18030480	223	105	10	285.83	25.47	0.06
chr1	18223448	18223717	270	121	5	101.97	8.71	0.04
chr1	18287268	18287709	442	228	20	564.18	38.2	0.06
chr1	18639304	18639768	465	267	21	583.81	31.84	0.07
chr1	18831063	18831510	448	181	12	135.5	5.78	0.04
chr1	19002433	19002674	242	59	6	137.63	15.92	0.04
chr1	19107219	19107757	539	271	22	595.7	44.57	0.07
chr1	19109669	19110070	402	210	8	149.24	16.13	0.04
chr1	19244646	19244957	312	164	30	876.74	33.55	0.1
chr1	20572908	20573177	270	186	5	106.82	12.73	0.04
chr1	20760333	20760529	197	126	9	163.2	8.47	0.04
chr1	20761289	20761859	571	316	33	802.94	39.43	0.09
chr1	20867393	20867956	564	126	50	1218.8	33.45	0.16
chr1	20868002	20868319	318	91	9	102.24	5.13	0.04
chr1	20896091	20896298	208	90	7	175.86	16.13	0.04
chr1	20907891	20908159	269	185	5	66.83	4.34	0.28
chr1	20908557	20908988	432	224	24	703.82	40.69	0.08
chr1	20933440	20933753	314	182	6	111.42	10.75	0.04
chr1	20939162	20939414	253	79	5	110.26	9.55	0.04
chr1	20954844	20955180	337	194	30	1056.66	60.49	0.13
chr1	20974594	20975251	658	407	32	920.62	44.57	0.11
chr1	21067645	21067863	219	144	9	257.32	22.29	0.06
chr1	21231745	21231994	250	124	11	318.95	19.1	0.07
chr1	21256461	21256838	378	224	27	673.8	30.72	0.08
chr1	21400088	21400363	276	148	5	105.66	9.55	0.05
chr1	21716970	21717168	199	117	5	66.83	4.28	0.28
chr1	21736228	21736502	275	188	7	167.65	15.92	0.04
chr1	22377240	22377655	416	194	40	1419.53	73.22	0.2
chr1	22378110	22378344	235	146	6	104.51	8.96	0.05
chr1	22509611	22509905	295	86	8	174.36	18.82	0.04
chr1	22519581	22519839	259	173	6	133.44	15.92	0.04
chr1	23162857	23163140	284	62	6	127.78	12.73	0.04
chr1	23255810	23256080	271	82	6	106.88	6.45	0.04
chr1	23372714	23373068	355	195	9	210.98	22.29	0.05
chr1	23538549	23538767	219	133	5	117.95	12.73	0.04
chr1	23949317	23949486	170	85	5	108.36	9.14	0.03
chr1	23962419	23962755	337	164	6	84.12	7.25	0.08
chr1	23979367	23979564	198	120	7	192.27	15.92	0.04
chr1	24043016	24043450	435	154	19	394.68	20.27	0.07
chr1	24164047	24164335	289	216	8	131.91	9.32	0.04
chr1	24171550	24171761	212	120	5	119.68	12.73	0.04
chr1	24433120	24433373	254	184	8	200.72	15.92	0.04
chr1	24633885	24634096	212	74	5	119.68	12.73	0.04
chr1	24649175	24649345	171	85	6	182.41	19.1	0.04
chr1	24677591	24677906	316	181	9	185	10.75	0.04
chr1	25178779	25179131	353	217	8	173.51	12.73	0.04
chr1	25180323	25180559	237	160	5	76.02	4.61	0.12
chr1	25181852	25182284	433	167	40	1330.98	56.45	0.18
chr1	25192124	25192373	250	85	6	125.23	10.75	0.04
chr1	25242472	25242838	367	150	13	278.47	13.81	0.06
chr1	25310108	25310506	399	131	22	665.52	44.57	0.08
chr1	25461419	25461584	166	83	5	140.21	15.92	0.04
chr1	25462583	25463080	498	275	16	300.97	17.85	0.07
chr1	26226432	26226645	214	65	5	119.18	9.55	0.04
chr1	26229741	26230080	340	210	25	676.89	40.22	0.08
chr1	26340663	26340825	163	81	6	182.41	19.1	0.04
chr1	26527889	26528275	387	142	13	336.51	25.47	0.07
chr1	26907911	26908191	281	127	9	233.29	22.29	0.05
chr1	27057908	27058288	381	146	12	296.79	25.47	0.06
chr1	28316897	28317145	249	161	7	162.17	16.06	0.04
chr1	28479985	28480203	219	85	6	143.82	12.73	0.04
chr1	28808782	28808962	181	90	5	126.72	15.92	0.04
chr1	29786435	29786710	276	76	7	167.38	19.1	0.04
chr1	30404733	30404886	154	77	6	196.99	19.1	0.04
chr1	30415066	30415360	295	80	12	307.63	21.51	0.07
chr1	30419899	30420100	202	144	5	101.97	6.52	0.04
chr1	30548476	30548667	192	73	5	125.01	12.73	0.04
chr1	30584932	30585274	343	123	14	357.86	24.19	0.08
chr1	30804916	30805308	393	214	18	403.15	25.09	0.07
chr1	30847788	30848067	280	115	15	323.56	12.1	0.07
chr1	30867753	30868183	431	225	14	266.63	12.54	0.06
chr1	30874532	30874851	320	77	8	77.16	3.31	0.11
chr1	30908825	30909052	228	80	5	115.79	12.73	0.04
chr1	30920773	30920934	162	81	5	154	15.92	0.04
chr1	31061383	31061685	303	199	9	171.97	8.96	0.04
chr1	31233624	31234074	451	272	36	945.93	32.26	0.11
chr1	32946452	32946691	240	183	5	66.83	5.16	0.28
chr1	33106351	33106628	278	197	15	434.37	34.95	0.08
chr1	33271428	33271806	379	220	10	213.06	16.13	0.05
chr1	33281485	33281665	181	90	6	168.07	19.1	0.04
chr1	33289035	33289300	266	80	8	164.58	12.9	0.04
chr1	33363681	33363930	250	179	7	162.17	13.44	0.04
chr1	33494545	33495126	582	475	31	914.04	41.39	0.11
chr1	33555606	33556128	523	262	21	531.05	33.74	0.08
chr1	33651039	33651308	270	181	6	130.88	12.73	0.04
chr1	33670613	33670875	263	181	8	100.8	6.6	0.04
chr1	33714929	33715168	240	160	5	101.97	7.74	0.04
chr1	33742559	33742941	383	214	9	136.75	9.22	0.04
chr1	33755733	33756061	329	249	10	82.3	2.95	0.09
chr1	33756558	33756796	239	71	6	84.12	5.14	0.08
chr1	33830574	33830866	293	205	13	375.06	35.02	0.07
chr1	33892783	33893071	289	197	6	92.34	8.96	0.06
chr1	33899224	33899432	209	119	6	125.23	11.24	0.04
chr1	33925291	33925567	277	217	6	122.1	11.32	0.04
chr1	33925642	33925914	273	88	5	100.04	8.49	0.04
chr1	33929796	33930035	240	75	5	104.11	10.75	0.05
chr1	33940530	33940748	219	81	9	187.82	12.29	0.04
chr1	33943810	33944079	270	217	5	80.68	5.76	0.1
chr1	33945002	33945306	305	87	8	99.57	5.38	0.05
chr1	33964540	33964841	302	66	7	84.47	4.33	0.08
chr1	33974356	33974554	199	91	6	97.34	6.72	0.06
chr1	34001406	34001623	218	91	5	111.91	11.32	0.04
chr1	34003050	34003409	360	89	15	341.25	21.29	0.07
chr1	34005697	34006024	328	152	9	96.94	4.96	0.06
chr1	34006887	34007385	499	270	86	2280.23	35.26	0.46
chr1	34009348	34009593	246	108	11	218.93	11.9	0.05
chr1	34036418	34036659	242	156	6	79.29	5.97	0.11
chr1	34065532	34065826	295	124	6	53.12	3.58	0.81
chr1	34066482	34066710	229	140	11	218.93	12.31	0.05
chr1	34070075	34070485	411	189	11	162.52	7.96	0.04
chr1	34072628	34072791	164	82	5	97.06	6.25	0.06
chr1	34073446	34074204	759	507	44	714.61	14.69	0.08
chr1	34074463	34074937	475	175	52	1466.22	33.51	0.21
chr1	34077318	34077567	250	84	6	57.53	2.48	0.67
chr1	34085616	34085856	241	154	5	75.19	6.14	0.13
chr1	34103109	34104196	1088	168	69	1498.04	29.9	0.22
chr1	34106665	34107539	875	503	33	614.42	15.68	0.07
chr1	34116415	34116678	264	91	7	93	5.38	0.06
chr1	34140154	34140543	390	208	14	245.8	8.39	0.05
chr1	34140805	34141093	289	90	7	151.48	13.44	0.04
chr1	34164803	34164947	145	72	5	156.79	13.44	0.04
chr1	34177080	34177450	371	134	13	224.57	13.3	0.05
chr1	34183616	34183773	158	79	7	187.08	11.89	0.04
chr1	34312386	34312502	117	58	5	226.84	15.92	0.05
chr1	34402191	34402488	298	90	6	124.83	15.92	0.04
chr1	34402644	34402851	208	87	7	134.67	9.22	0.04
chr1	34405250	34405479	230	124	5	115.33	9.55	0.04
chr1	34433286	34433512	227	148	6	125.23	9.76	0.04
chr1	34434886	34435110	225	141	5	78.62	4.61	0.11
chr1	34468500	34468815	316	189	23	754.51	57.31	0.09
chr1	34499570	34499923	354	106	9	211.25	15.92	0.05
chr1	34536756	34537093	338	194	8	79.91	3.63	0.11
chr1	34537292	34537501	210	138	5	59.93	3.91	0.59
chr1	34547147	34547363	217	113	17	557.93	37.63	0.06
chr1	34560718	34560896	179	89	5	126.72	15.92	0.04
chr1	34569878	34570064	187	85	6	143.12	13.44	0.04
chr1	34571800	34572074	275	147	9	235.37	15.92	0.05
chr1	34635090	34635299	210	88	5	120.19	12.73	0.04
chr1	34837964	34838280	317	207	9	163.2	10.23	0.04
chr1	34842308	34842559	252	168	5	66.83	5.42	0.28
chr1	34853144	34853317	174	87	5	127.58	12.8	0.04
chr1	34883768	34884010	243	171	7	176.88	19.1	0.04
chr1	34902612	34902828	217	126	6	125.23	9.33	0.04
chr1	34962360	34962572	213	88	6	101.2	7.68	0.04
chr1	35024926	35025155	230	73	5	115.33	12.73	0.04
chr1	35230984	35231204	221	143	5	66.83	4.75	0.28
chr1	35232437	35233119	683	429	80	2994.18	108.24	0.8
chr1	35233216	35233473	258	78	5	109.22	9.55	0.04
chr1	35385363	35385660	298	213	11	143	7.21	0.04
chr1	35435808	35436133	326	132	6	119.37	12.73	0.04
chr1	35682037	35682250	214	138	7	112.08	6.9	0.04
chr1	35697802	35698234	433	296	33	988.51	51.22	0.12
chr1	35749548	35749735	188	71	5	105.22	8.6	0.05
chr1	35750143	35750516	374	91	12	228.35	10.75	0.05
chr1	35822488	35822753	266	65	5	87.19	8.6	0.07
chr1	35822898	35823128	231	105	13	328.44	17.92	0.07
chr1	35825459	35825730	272	191	5	66.83	4.39	0.28
chr1	35841786	35842106	321	101	11	218.93	13.81	0.05
chr1	35870065	35870215	151	75	5	156.79	13.44	0.04
chr1	35931110	35931404	295	144	10	256.08	19.03	0.06
chr1	35941599	35941938	340	130	10	241.68	19.1	0.05
chr1	35943015	35943247	233	174	6	137.77	12.29	0.04
chr1	35944307	35944874	568	197	135	3100	212.22	0.87
chr1	35978727	35979133	407	299	17	266.87	8.8	0.06
chr1	35983966	35984156	191	109	5	108.79	9.35	0.04
chr1	35995870	35996225	356	153	10	184.99	11.48	0.04
chr1	36013717	36014406	690	207	29	556.02	17.81	0.06
chr1	36014518	36014684	167	83	13	379.94	19.97	0.07
chr1	36017248	36017562	315	183	11	239.51	14.2	0.05
chr1	36054616	36054871	256	146	16	385.37	15.36	0.07
chr1	36060097	36060514	418	81	17	316.56	8.06	0.07
chr1	36060636	36061655	1020	578	67	1226.65	23.3	0.16
chr1	36061766	36061982	217	66	5	67.99	3.58	0.26
chr1	36242107	36242309	203	86	6	136.51	13.11	0.04
chr1	36246754	36246987	234	76	6	95.67	7.68	0.06
chr1	36251507	36251782	276	199	16	475.28	22.64	0.07
chr1	36484376	36484648	273	153	29	707.19	25.44	0.08
chr1	36513723	36514092	370	164	8	64.62	3.98	0.35
chr1	36614541	36614734	194	102	9	250.3	20.98	0.06
chr1	36646078	36646360	283	76	8	173.76	10.24	0.04
chr1	36691310	36691573	264	189	5	53.71	3.23	0.78
chr1	36707945	36708233	289	169	8	131.01	6.14	0.04
chr1	36767532	36767742	211	120	7	115.72	7.17	0.04
chr1	36768653	36768897	245	155	11	173.8	8.78	0.04
chr1	36784699	36784949	251	129	8	201.71	15.92	0.04
chr1	36804063	36804538	476	159	28	576.82	19.12	0.06
chr1	36833244	36833520	277	77	6	113.23	12.22	0.04
chr1	36834117	36834507	391	119	14	303.22	18.92	0.07
chr1	36898893	36899139	247	115	13	278.47	13.28	0.06
chr1	36907283	36907539	257	165	10	170.5	8.36	0.04
chr1	36914494	36914723	230	80	7	162.17	12.37	0.04
chr1	36919036	36919288	253	178	5	80.48	5.38	0.1
chr1	36940182	36940557	376	234	14	214.68	8.6	0.05
chr1	36943615	36943922	308	164	8	100.8	5.52	0.04
chr1	36944092	36944532	441	220	10	118.04	7.11	0.04
chr1	36962678	36963274	597	244	16	167.34	5.38	0.04
chr1	36982514	36982988	475	175	30	748.96	27.24	0.09
chr1	36983618	36983892	275	88	7	84.47	3.94	0.08
chr1	36983913	36984304	392	209	8	88.89	4.78	0.06
chr1	36984465	36984816	352	128	7	88.67	5.38	0.06
chr1	36985685	36986285	601	384	151	3100	73.24	0.87
chr1	36986488	36987514	1027	635	42	851.39	15.61	0.1
chr1	36987714	36988329	616	285	51	1347.33	33.79	0.18
chr1	37001749	37001988	240	161	8	187.99	18.06	0.04
chr1	37049194	37049566	373	189	9	126.84	8.02	0.04
chr1	37064665	37064947	283	129	9	216.45	18.82	0.05
chr1	37083837	37084117	281	154	6	85.07	4.61	0.08
chr1	37085105	37085496	392	285	37	994.88	40.75	0.12
chr1	37101848	37102105	258	116	23	603.02	26.35	0.07
chr1	37130078	37130448	371	190	9	126.84	5.32	0.04
chr1	37212360	37212860	501	236	24	507.21	18.43	0.08
chr1	37299571	37299878	308	228	8	138.15	7.17	0.04
chr1	37505344	37505550	207	85	5	101.97	8.9	0.04
chr1	37542972	37543243	272	68	5	97.56	8.06	0.06
chr1	37644063	37644301	239	74	5	75.61	6.14	0.13
chr1	37671351	37671668	318	79	7	84.47	5.7	0.08
chr1	37890277	37890540	264	196	5	53.71	4.3	0.78
chr1	37956636	37956794	159	79	5	109.26	7.68	0.04
chr1	37997212	37997462	251	106	7	65.81	3.36	0.31
chr1	38058382	38058807	426	168	29	707.19	29.01	0.08
chr1	38074108	38074351	244	161	5	91.62	8.6	0.06
chr1	38255814	38256018	205	108	11	322.41	21.51	0.07
chr1	38291622	38291834	213	131	13	278.47	13.74	0.06
chr1	38319806	38320109	304	170	21	677.48	47.75	0.08
chr1	38506441	38506701	261	170	5	66.83	5.61	0.28
chr1	38618500	38618714	215	77	7	162.17	13.87	0.04
chr1	38621817	38622225	409	269	20	567.09	38.83	0.06
chr1	38630797	38631114	318	180	10	174.31	9.22	0.04
chr1	38795588	38795790	203	67	5	66.83	4.37	0.28
chr1	38796977	38797272	296	226	7	162.19	12.73	0.04
chr1	38823749	38824344	596	365	28	584.4	19.97	0.07
chr1	38869441	38869697	257	102	24	610.57	19.12	0.07
chr1	38904066	38904350	285	88	9	115.49	5.38	0.04
chr1	39005679	39006241	563	88	14	310.48	15.92	0.07
chr1	39010882	39011117	236	88	5	76.24	6.14	0.12
chr1	39070248	39070541	294	86	9	228.96	15.92	0.05
chr1	39122635	39122933	299	167	31	908.4	38.58	0.11
chr1	39264642	39264783	142	71	5	182.41	15.92	0.04
chr1	39281541	39281894	354	203	11	258.48	16.13	0.06
chr1	39284687	39284934	248	77	5	101.97	8	0.04
chr1	39429962	39430745	784	454	34	876.04	26.88	0.1
chr1	39463115	39463388	274	209	5	87.76	6.72	0.06
chr1	39466000	39466481	482	179	11	217.56	12.8	0.05
chr1	39501336	39501599	264	218	5	108.01	9.55	0.04
chr1	39527561	39527788	228	159	5	60.55	3.23	0.53
chr1	39528214	39528706	493	336	46	1524.34	68.19	0.22
chr1	39533999	39534360	362	156	14	361.38	23.25	0.08
chr1	39643352	39643558	207	132	5	120.96	12.73	0.04
chr1	39649743	39649909	167	83	7	179.1	12.57	0.04
chr1	39700661	39700883	223	91	24	896.28	70.04	0.11
chr1	39902744	39903428	685	182	60	1708.91	57.35	0.27
chr1	39923710	39924242	533	177	26	412.66	11.65	0.08
chr1	39949517	39949776	260	196	5	50.06	3.91	0.92
chr1	40052116	40052344	229	133	8	209.37	19.1	0.05
chr1	40306206	40306338	133	66	7	305	22.29	0.07
chr1	40316628	40316831	204	81	6	137.73	13.44	0.04
chr1	40357917	40358103	187	86	6	153.67	15.92	0.04
chr1	40395714	40396101	388	204	8	165.79	19.1	0.04
chr1	40665567	40666001	435	277	12	210.2	8.96	0.05
chr1	40680084	40680559	476	204	26	782.01	47.75	0.09
chr1	40790044	40790230	187	97	5	105.5	8.6	0.05
chr1	40790923	40791165	243	63	5	82.51	5.38	0.09
chr1	40903142	40903365	224	140	8	211.22	19.1	0.05
chr1	40929525	40929795	271	181	5	106.62	9.55	0.04
chr1	41131435	41131677	243	177	5	112.4	9.55	0.04
chr1	41140560	41140956	397	173	47	1238.8	28.81	0.16
chr1	41384721	41384978	258	167	5	109.22	12.73	0.04
chr1	41390329	41390707	379	147	26	722.05	40.75	0.08
chr1	41743315	41743530	216	71	5	97.94	8.6	0.06
chr1	41747380	41747562	183	91	5	126.72	15.92	0.04
chr1	41783684	41783942	259	176	5	66.83	4.18	0.28
chr1	42058475	42059061	587	223	57	1938.04	77.96	0.33
chr1	42167815	42168197	383	270	13	337.95	19.1	0.07
chr1	42186211	42186574	364	268	14	373.94	25.47	0.07
chr1	42578760	42578970	211	129	6	135.64	10.75	0.04
chr1	42654784	42654954	171	85	5	108.69	9.19	0.04
chr1	42713470	42713611	142	71	5	181.93	15.81	0.04
chr1	42724997	42725301	305	143	18	559.35	44.57	0.06
chr1	42726332	42726477	146	73	6	198.32	16.13	0.04
chr1	42888387	42888626	240	150	5	66.83	5.16	0.28
chr1	42913649	42913885	237	145	19	626.1	37.63	0.07
chr1	42917932	42918366	435	231	10	216.27	12.73	0.05
chr1	43094292	43094593	302	91	16	358.03	21.51	0.08
chr1	43139463	43139927	465	325	15	176.82	5.83	0.04
chr1	43188451	43188799	349	182	22	416.95	13.13	0.08
chr1	43299519	43299750	232	152	6	61.74	4.16	0.47
chr1	43338211	43338525	315	200	11	207.92	10.75	0.05
chr1	43446626	43446833	208	118	6	111.8	8.96	0.04
chr1	43484056	43484350	295	160	8	188.3	15.92	0.04
chr1	43571097	43571468	372	212	17	360.13	15.36	0.08
chr1	43785038	43785375	338	207	8	130.82	8.96	0.04
chr1	43820021	43820463	443	174	12	160.76	8.36	0.04
chr1	43820617	43821042	426	207	16	301.94	16.9	0.07
chr1	43856523	43856690	168	84	5	140.21	15.92	0.04
chr1	43899097	43899280	184	100	5	66.31	3.96	0.3
chr1	43933786	43933941	156	78	6	98.96	4.96	0.05
chr1	44041895	44042126	232	80	6	61.74	3.33	0.47
chr1	44568231	44568462	232	142	5	101.97	9.98	0.04
chr1	44613315	44613691	377	203	30	1020.7	73.22	0.12
chr1	44613734	44614106	373	171	10	232.09	19.1	0.05
chr1	44891572	44891984	413	338	15	398.16	19.1	0.07
chr1	45300587	45300833	247	164	6	136.36	12.73	0.04
chr1	45358127	45358329	203	144	5	122.01	9.55	0.04
chr1	45383653	45383995	343	202	8	175.87	19.1	0.04
chr1	45407644	45408020	377	190	20	597.78	41.39	0.07
chr1	45596396	45596634	239	167	5	113.28	9.55	0.04
chr1	45766260	45766428	169	84	5	140.21	15.92	0.04
chr1	45826955	45827248	294	81	12	257.69	12.54	0.06
chr1	45865865	45866272	408	330	15	338.15	19.35	0.07
chr1	45866818	45867004	187	88	5	117.35	10.75	0.04
chr1	45994532	45994794	263	171	7	170.98	15.92	0.04
chr1	46857550	46857803	254	128	5	110.05	9.55	0.04
chr1	46858280	46858653	374	205	9	206.04	19.1	0.05
chr1	46863401	46863856	456	324	25	676.89	26.97	0.08
chr1	46894236	46894616	381	225	12	275.74	24.19	0.06
chr1	46916347	46916646	300	161	12	326.78	28.65	0.07
chr1	46921456	46922022	567	231	16	374.36	19.1	0.07
chr1	46963992	46964341	350	181	13	350.39	25.47	0.08
chr1	47006841	47007466	626	424	20	491.25	38.2	0.07
chr1	47103061	47103349	289	143	16	487.46	35.02	0.07
chr1	47307100	47307312	213	77	5	119.43	12.73	0.04
chr1	47834113	47834427	315	193	10	249.62	12.73	0.06
chr1	48678430	48678658	229	59	5	101.97	9.85	0.04
chr1	48722899	48723164	266	177	5	98.72	10.75	0.05
chr1	51149793	51150038	246	76	5	111.75	9.55	0.04
chr1	51152734	51152979	246	90	13	399.44	28.65	0.07
chr1	51271926	51272287	362	104	10	235.18	22.29	0.05
chr1	51273632	51274010	379	190	8	153.98	13.44	0.04
chr1	51429769	51430027	259	142	5	66.83	4.18	0.28
chr1	51478556	51478850	295	213	8	100.8	5.29	0.04
chr1	51509098	51509466	369	216	8	79.91	3.97	0.11
chr1	51536001	51536609	609	186	105	3100	144.24	0.87
chr1	51548950	51549124	175	87	9	289	28.65	0.06
chr1	51572891	51573282	392	234	15	271.82	12.1	0.06
chr1	51573458	51573738	281	197	8	133.22	9.22	0.04
chr1	51624763	51625046	284	89	8	100.8	6.11	0.04
chr1	51636790	51636993	204	122	6	125.23	10.97	0.04
chr1	51644511	51644729	219	87	7	162.17	14.13	0.04
chr1	51742579	51742941	363	121	14	303.22	17.56	0.07
chr1	51747492	51747767	276	78	5	105.66	9.55	0.05
chr1	51845463	51845739	277	90	5	96.61	10.75	0.06
chr1	51906573	51906827	255	89	8	153.24	10.75	0.04
chr1	51931429	51932032	604	402	43	914.07	29.23	0.11
chr1	51937560	51937827	268	112	13	278.47	14.41	0.06
chr1	52008258	52008702	445	217	30	737.2	27.65	0.09
chr1	52008986	52009438	453	167	12	146.4	6.45	0.04
chr1	52051530	52051808	279	128	6	125.23	9	0.04
chr1	52080096	52080462	367	168	10	193.65	15.05	0.04
chr1	52080519	52080757	239	156	9	194.08	12.54	0.04
chr1	52149990	52150278	289	227	7	84.47	5.18	0.08
chr1	52233609	52233789	181	90	5	75.58	5.97	0.13
chr1	52353905	52354075	171	85	5	108.69	9.19	0.04
chr1	52527736	52528086	351	142	26	866.2	41.39	0.1
chr1	52598037	52598293	257	100	7	160.13	13.44	0.04
chr1	52631066	52631307	242	84	12	160.39	6.51	0.04
chr1	52656662	52656992	331	163	22	669.64	48.39	0.08
chr1	52758193	52758474	282	84	6	125.23	9.1	0.04
chr1	52864189	52864568	380	252	58	2072.59	85.81	0.38
chr1	52952036	52952480	445	66	11	102.02	3.19	0.04
chr1	52953130	52953903	774	575	132	3100	122.42	0.87
chr1	52955176	52955441	266	179	5	66.83	5.72	0.28
chr1	53056304	53056426	123	61	6	256.76	16.13	0.06
chr1	53191288	53191648	361	122	10	184.99	11.65	0.04
chr1	53210179	53210599	421	156	40	1342.86	64.52	0.18
chr1	53581338	53581622	285	61	7	162.17	18.39	0.04
chr1	53749951	53750309	359	131	20	608.15	47.75	0.07
chr1	53823674	53824103	430	267	53	1810.93	92.47	0.29
chr1	53838243	53838456	214	139	7	186.41	19.1	0.04
chr1	53866401	53866726	326	170	8	131.91	8.76	0.04
chr1	54052855	54053148	294	144	15	452.55	35.02	0.08
chr1	54119566	54119833	268	181	5	69.95	6.14	0.22
chr1	54237726	54237916	191	90	6	152.34	15.92	0.04
chr1	54262618	54262818	201	125	8	131.91	7.56	0.04
chr1	54399567	54399938	372	237	12	299.77	25.47	0.07
chr1	54443488	54444023	536	360	46	1002.79	28.82	0.12
chr1	54484548	54485476	929	423	143	3100	140.08	0.87
chr1	54498594	54498849	256	75	5	101.97	11.01	0.04
chr1	54507885	54508158	274	200	6	129.98	9.55	0.04
chr1	54555517	54555729	213	76	10	184.99	10.31	0.04
chr1	54570046	54570237	192	132	6	152.02	15.92	0.04
chr1	54585315	54585883	569	361	38	1218.88	60.49	0.16
chr1	54607025	54607273	249	170	7	162.17	13.39	0.04
chr1	54677055	54677267	213	91	5	110.41	8.06	0.04
chr1	54816895	54817300	406	199	6	106.17	12.73	0.05
chr1	54909315	54909608	294	212	6	125.23	12.65	0.04
chr1	55039968	55040347	380	189	9	163.2	10.22	0.04
chr1	55108567	55108821	255	122	40	1627.62	108.24	0.25
chr1	55130802	55131075	274	184	5	85.68	6.45	0.07
chr1	55131798	55132064	267	163	13	364.46	26.88	0.08
chr1	55186932	55187184	253	83	37	994.88	27.2	0.12
chr1	55198595	55199022	428	181	26	576.36	20.16	0.06
chr1	55205810	55206168	359	169	23	723.55	54.12	0.08
chr1	55226046	55226206	161	80	7	188.7	12.12	0.04
chr1	55383183	55383440	258	169	8	131.91	8.32	0.04
chr1	55491619	55491932	314	165	7	145.4	13.44	0.04
chr1	55575907	55576236	330	142	19	474.95	24.84	0.07
chr1	55856512	55856782	271	192	7	168.74	12.73	0.04
chr1	55900723	55901142	420	329	12	242.32	13.55	0.05
chr1	55966352	55966626	275	91	21	699.7	44.57	0.08
chr1	55974253	55974501	249	115	9	228.28	16.06	0.05
chr1	56684320	56684899	580	179	19	479.1	22.29	0.07
chr1	56697366	56697884	519	319	37	1138.02	64.52	0.14
chr1	56844519	56844977	459	182	20	316.61	11.85	0.07
chr1	56924006	56924115	110	55	5	242.08	15.92	0.05
chr1	56938533	56938823	291	111	18	536.04	29.57	0.06
chr1	56953610	56953882	273	81	9	126.84	4.89	0.04
chr1	57083175	57083414	240	149	6	138.14	15.92	0.04
chr1	57301149	57301436	288	216	8	187.99	15.48	0.04
chr1	57332050	57332274	225	80	5	61.18	3.23	0.49
chr1	57333689	57334038	350	150	14	303.22	16.94	0.07
chr1	57343574	57343999	426	270	13	278.47	16.03	0.06
chr1	57369175	57369432	258	124	13	278.47	13.87	0.06
chr1	57450051	57450264	214	75	11	218.93	10.35	0.05
chr1	57470380	57470787	408	160	41	851.91	16.82	0.1
chr1	57475051	57475286	236	172	5	101.97	10.15	0.04
chr1	57527531	57527812	282	106	9	195.67	10.75	0.04
chr1	57608210	57608451	242	120	5	66.83	3.9	0.28
chr1	57612184	57612633	450	185	20	409.08	15.36	0.08
chr1	57719198	57719576	379	121	12	297.44	25.47	0.06
chr1	57858088	57858310	223	138	8	211.59	22.29	0.05
chr1	57890205	57890470	266	101	7	117.11	6.14	0.04
chr1	57970237	57970550	314	88	20	600.68	43.01	0.07
chr1	57988937	57989326	390	167	19	480.02	23.66	0.07
chr1	57995682	57995861	180	90	5	65.73	4.89	0.31
chr1	57998311	57998575	265	112	5	98.92	8.06	0.05
chr1	58032952	58033164	213	59	5	119.43	9.55	0.04
chr1	58112797	58113171	375	178	7	84.47	5.38	0.08
chr1	58144648	58144842	195	105	5	85.86	6.14	0.07
chr1	58186765	58186916	152	76	6	198.32	16.13	0.04
chr1	58188510	58189104	595	243	38	733.14	17.6	0.09
chr1	58190935	58191352	418	89	12	242.32	13.48	0.05
chr1	58251113	58251303	191	77	6	152.34	12.73	0.04
chr1	58346170	58346451	282	214	6	125.23	12.13	0.04
chr1	58362337	58362730	394	194	8	154.99	11.32	0.04
chr1	58366748	58367220	473	234	13	179.69	7.17	0.04
chr1	58369667	58370012	346	254	21	648.86	50.94	0.07
chr1	58403849	58404092	244	118	9	228.28	18.37	0.05
chr1	58411409	58411565	157	78	5	143.45	13.44	0.04
chr1	58428645	58428815	171	85	6	182.41	19.1	0.04
chr1	58507267	58507566	300	114	7	161.2	12.73	0.04
chr1	58570529	58570869	341	111	39	1227.05	50.18	0.16
chr1	58577245	58577475	231	148	5	101.97	9.94	0.04
chr1	58689481	58689727	247	70	12	328.44	26.56	0.07
chr1	58712084	58712350	267	194	5	87	8.6	0.07
chr1	58769179	58769483	305	229	8	185.54	12.73	0.04
chr1	58957984	58958200	217	125	12	242.32	12.83	0.05
chr1	58959438	58959648	211	84	6	125.23	11.34	0.04
chr1	58961047	58961390	344	158	7	112.08	7.4	0.04
chr1	59119520	59119794	275	184	5	66.83	4.44	0.28
chr1	59247776	59247963	188	107	5	80.94	5.38	0.1
chr1	59315043	59315430	388	153	9	149.39	10.75	0.04
chr1	59375917	59376999	1083	708	90	2354.96	56.84	0.48
chr1	59394133	59394297	165	82	5	106.68	8.87	0.04
chr1	59399785	59400022	238	172	5	111.61	12.29	0.04
chr1	59422959	59423838	880	434	70	1923.49	78.85	0.33
chr1	59426882	59427321	440	156	53	1468.59	45.4	0.21
chr1	59438006	59438246	241	153	8	172.64	15.05	0.04
chr1	59448488	59449185	698	150	37	504.76	12.77	0.07
chr1	59450577	59450831	255	135	6	56.5	3.31	0.69
chr1	59456883	59457232	350	208	12	242.32	16.94	0.05
chr1	59469330	59469692	363	145	7	84.47	5.2	0.08
chr1	59472457	59472911	455	314	22	481.41	22.83	0.07
chr1	59472985	59473449	465	68	13	288.28	13.44	0.06
chr1	59481487	59481888	402	194	8	79.91	5.4	0.11
chr1	59485036	59485303	268	151	7	107.24	5.38	0.04
chr1	59487369	59487989	621	205	44	1021.23	30.72	0.12
chr1	59523438	59523698	261	64	6	61.74	3.74	0.47
chr1	59585097	59585330	234	146	7	150.6	12.9	0.04
chr1	59623442	59623681	240	90	5	66.83	3.87	0.28
chr1	59663444	59663698	255	120	18	593.63	44.57	0.07
chr1	59663850	59664005	156	78	6	196.99	19.1	0.04
chr1	59684735	59685069	335	198	9	126.4	4.78	0.04
chr1	59728554	59728838	285	134	11	143	4.6	0.04
chr1	59848433	59848600	168	84	9	305	28.65	0.07
chr1	59942061	59942315	255	90	5	60.24	3.58	0.58
chr1	59969363	59969588	226	87	8	210.48	19.1	0.05
chr1	60056417	60056734	318	81	10	248.63	25.47	0.06
chr1	60076539	60077116	578	118	12	242.32	15.54	0.05
chr1	60097567	60097799	233	163	5	84.64	7.17	0.08
chr1	60372210	60372365	156	78	5	114.55	8.39	0.04
chr1	60541419	60541617	199	116	5	123.08	9.55	0.04
chr1	60565311	60565539	229	145	6	76.47	4.3	0.12
chr1	60805173	60805436	264	172	5	64.2	4.03	0.37
chr1	60839182	60839514	333	128	27	559.35	16.11	0.06
chr1	60850779	60851515	737	334	79	2157.81	43.59	0.4
chr1	60852108	60852454	347	177	16	294.51	10.75	0.06
chr1	60852550	60852797	248	126	7	112.08	6.67	0.04
chr1	60853379	60853869	491	135	12	217.53	10.75	0.05
chr1	60860737	60860931	195	128	5	68.06	4.3	0.27
chr1	60868586	60868810	225	58	6	118.06	8.6	0.04
chr1	61095505	61095738	234	77	8	187.99	15.1	0.04
chr1	61408484	61408847	364	210	8	171	12.73	0.04
chr1	61418368	61418861	494	255	11	218.93	13.28	0.05
chr1	61481815	61482048	234	88	7	150.6	10.75	0.04
chr1	61528528	61528738	211	85	5	110.91	10.75	0.04
chr1	61763279	61763486	208	133	7	188.55	19.1	0.04
chr1	61933659	61933853	195	86	7	193.42	19.1	0.04
chr1	62173106	62173360	255	116	7	112.08	6.85	0.04
chr1	62181637	62182131	495	244	33	675.06	19.16	0.08
chr1	62185510	62185786	277	90	5	66.83	5.96	0.28
chr1	62398281	62398702	422	147	34	1159.8	66.86	0.15
chr1	62650601	62650940	340	103	15	429.22	22.29	0.08
chr1	62707624	62707893	270	183	6	79.75	5.38	0.11
chr1	62708459	62708811	353	264	11	233.15	12.9	0.05
chr1	62722607	62722789	183	91	5	96.23	8.96	0.06
chr1	62736514	62736792	279	193	7	66.05	3	0.3
chr1	62737782	62738167	386	220	10	104.74	6.27	0.05
chr1	62742038	62742363	326	192	6	89.36	5.76	0.06
chr1	62765388	62765590	203	137	6	129.42	11.69	0.04
chr1	62767367	62768004	638	267	45	1114.27	24.58	0.14
chr1	62772472	62772829	358	164	13	201.67	9.68	0.04
chr1	62773931	62774162	232	149	5	77.09	6.14	0.11
chr1	62783404	62783960	557	338	63	1570.71	37.93	0.23
chr1	62792870	62793138	269	63	5	95.6	10.24	0.06
chr1	62805994	62806173	180	90	9	215.84	13.82	0.05
chr1	62828380	62828632	253	166	7	157.68	12.8	0.04
chr1	62927515	62927822	308	103	13	289.16	14.34	0.06
chr1	62950175	62950551	377	166	11	266.66	24.58	0.06
chr1	62986443	62986647	205	115	7	112.08	6.61	0.04
chr1	63107843	63108207	365	204	16	286.41	10.75	0.06
chr1	63108735	63108982	248	189	5	66.83	5.33	0.28
chr1	63114605	63114911	307	87	7	52.66	3.96	0.82
chr1	63118413	63118870	458	269	12	193.69	6.57	0.04
chr1	63119091	63119366	276	209	8	100.8	3.96	0.04
chr1	63138020	63138385	366	153	48	1617.85	45.26	0.25
chr1	63138565	63138823	259	78	8	189.31	19.81	0.04
chr1	63176591	63176875	285	147	6	103.88	8.6	0.04
chr1	63181085	63181300	216	147	7	112.08	4.65	0.04
chr1	63201692	63202002	311	162	18	505.29	39.1	0.07
chr1	63204247	63204516	270	67	5	52.68	3.23	0.83
chr1	63204627	63204972	346	142	6	97.35	9.35	0.06
chr1	63205573	63205887	315	85	6	112.75	11.03	0.04
chr1	63210232	63210543	312	200	13	266.63	10.75	0.06
chr1	63213432	63213688	257	138	5	66.83	4.15	0.28
chr1	63213852	63214294	443	170	21	361.8	11.83	0.08
chr1	63237759	63238024	266	140	6	80.6	5.38	0.1
chr1	63243903	63244268	366	190	21	510.77	21.51	0.08
chr1	63247228	63248090	863	325	62	1452.47	34.95	0.2
chr1	63251476	63251712	237	59	5	76.02	4.61	0.12
chr1	63372277	63372526	250	167	5	101.97	10.75	0.04
chr1	63431984	63432211	228	140	7	162.17	9.81	0.04
chr1	63442073	63442534	462	384	16	364.49	19.55	0.08
chr1	63614698	63614959	262	51	5	64.57	4.03	0.35
chr1	63646235	63646512	278	87	8	187.99	17.94	0.04
chr1	63667634	63668233	600	115	28	794.74	38.2	0.09
chr1	63730396	63730763	368	244	9	118.25	5.97	0.04
chr1	63754293	63754491	199	73	5	102.23	8.6	0.04
chr1	63804528	63804662	135	67	5	90.12	3.63	0.06
chr1	63937692	63937928	237	149	8	206.5	22.29	0.05
chr1	63993412	63993725	314	207	7	145.4	13.44	0.04
chr1	64009078	64009481	404	177	14	358.66	22.29	0.08
chr1	64015396	64015647	252	61	5	110.47	12.73	0.04
chr1	64038324	64038579	256	84	8	200.07	22.29	0.04
chr1	64207233	64207537	305	84	8	153.5	15.05	0.04
chr1	64223674	64223942	269	86	5	69.77	4.61	0.23
chr1	64225994	64226280	287	204	7	94.47	4.78	0.06
chr1	64226397	64226579	183	91	6	111.66	8.06	0.04
chr1	64305484	64305922	439	239	18	306.83	12.98	0.07
chr1	64311433	64311847	415	194	18	306.83	12.27	0.07
chr1	64343677	64343920	244	81	7	176.57	19.1	0.04
chr1	64415876	64416284	409	182	15	309.41	16.13	0.07
chr1	64421155	64421459	305	169	6	123.42	12.73	0.04
chr1	64576643	64577116	474	230	22	535.03	21.51	0.08
chr1	64578609	64578817	209	78	5	120.45	12.73	0.04
chr1	64659404	64659677	274	86	7	167.92	15.92	0.04
chr1	64695193	64695463	271	182	13	373.23	23.25	0.07
chr1	64731254	64731741	488	250	15	176.82	7	0.04
chr1	64732107	64733248	1142	763	76	1474.11	25.42	0.21
chr1	64733346	64734214	869	347	79	1706.44	30.47	0.27
chr1	64738312	64738570	259	90	5	65.12	5.38	0.34
chr1	64738825	64739132	308	57	9	161.71	6.52	0.04
chr1	64803754	64803949	196	72	5	85.6	6.14	0.08
chr1	64884977	64885751	775	177	42	768.58	27.96	0.09
chr1	64916970	64917165	196	120	5	123.9	12.73	0.04
chr1	64918886	64919199	314	115	8	124.52	7.68	0.04
chr1	64954891	64955058	168	84	5	140.21	15.92	0.04
chr1	64958844	64959125	282	194	7	165.79	15.92	0.04
chr1	64982293	64982696	404	147	17	406.85	21.72	0.07
chr1	65012798	65013061	264	188	7	158.14	10.75	0.04
chr1	65040827	65041255	429	196	21	515.86	23.66	0.08
chr1	65067957	65068220	264	152	8	131.91	7.1	0.04
chr1	65112174	65112322	149	74	5	122.89	8.01	0.04
chr1	65118556	65118774	219	91	5	66.83	4.71	0.28
chr1	65179177	65179448	272	80	6	61.74	4.87	0.47
chr1	65186159	65186517	359	139	7	87.36	5.38	0.07
chr1	65292724	65293052	329	214	13	358.96	25.47	0.08
chr1	65370891	65371270	380	140	29	965.34	73.22	0.12
chr1	65448654	65448773	120	60	5	226.84	15.92	0.05
chr1	65684440	65684691	252	167	7	174.16	15.92	0.04
chr1	65728068	65728341	274	67	7	167.92	12.73	0.04
chr1	65800312	65800603	292	170	17	406.85	15.7	0.07
chr1	66266386	66266730	345	104	13	224.57	11.13	0.05
chr1	66365623	66365788	166	83	5	140.21	15.92	0.04
chr1	66427864	66428075	212	89	7	187.12	15.92	0.04
chr1	66442945	66443191	247	158	8	131.91	6.64	0.04
chr1	66700081	66700258	178	89	5	107.94	11.2	0.04
chr1	66837665	66837892	228	151	5	115.79	9.55	0.04
chr1	66960735	66961257	523	268	23	632.77	38.2	0.07
chr1	66963739	66963991	253	185	5	110.26	12.73	0.04
chr1	67133637	67133894	258	75	7	112.08	5.55	0.04
chr1	67307681	67307941	261	172	18	589.17	47.75	0.07
chr1	67411621	67411952	332	208	9	217.35	22.29	0.05
chr1	67599819	67600052	234	86	5	114.41	9.55	0.04
chr1	67702832	67703069	238	165	6	128.24	10.75	0.04
chr1	67934572	67934848	277	204	5	105.47	12.73	0.05
chr1	67935593	67936120	528	370	74	2795.17	120.97	0.69
chr1	67936190	67936602	413	112	13	224.57	8.88	0.05
chr1	67970211	67970477	267	153	9	238.2	22.29	0.05
chr1	68235212	68235429	218	49	5	118.19	9.55	0.04
chr1	68304411	68304978	568	347	21	540.11	25.47	0.06
chr1	68780013	68780390	378	266	13	278.47	16.26	0.06
chr1	69010188	69010501	314	118	10	249.95	25.47	0.06
chr1	69459926	69460291	366	167	9	208.09	15.92	0.05
chr1	69724099	69724319	221	133	6	108.17	7.17	0.03
chr1	69731194	69731294	101	50	5	273.17	15.92	0.06
chr1	69832263	69832422	160	80	6	56.92	2.58	0.68
chr1	69867847	69868174	328	171	10	184.99	8.82	0.04
chr1	70475498	70475748	251	75	9	244.15	15.92	0.05
chr1	70789880	70790128	249	121	6	77.68	4.78	0.11
chr1	70806610	70807150	541	309	52	1574.41	65.93	0.23
chr1	70862241	70862472	232	151	8	194.19	18.82	0.04
chr1	70910377	70910579	203	89	7	190.39	19.1	0.04
chr1	71018120	71018312	193	62	5	101.97	8.3	0.04
chr1	71035449	71035944	496	360	41	1083.37	32.26	0.13
chr1	71037053	71037308	256	170	9	163.2	9.63	0.04
chr1	71103620	71103894	275	84	9	198.03	15.05	0.04
chr1	71184004	71184262	259	81	9	241.13	25.47	0.05
chr1	71244788	71244972	185	79	6	154	15.92	0.04
chr1	71264010	71264180	171	85	5	140.21	15.92	0.04
chr1	71448651	71448785	135	67	5	184.24	13.44	0.04
chr1	71472667	71472947	281	190	7	162.17	18.13	0.04
chr1	71503782	71504031	250	193	5	110.89	9.55	0.04
chr1	71505093	71505352	260	178	5	99.91	10.75	0.05
chr1	71531077	71531342	266	122	6	125.23	11.44	0.04
chr1	71531631	71532002	372	160	18	433.81	24	0.08
chr1	71550764	71551128	365	204	8	170.78	19.1	0.04
chr1	71610291	71610698	408	160	14	332.58	16.13	0.07
chr1	71645961	71646304	344	173	60	2189.85	78.73	0.42
chr1	71648269	71648664	396	118	13	217.46	9.41	0.05
chr1	71650607	71651116	510	267	24	377.92	10.97	0.07
chr1	71653020	71653210	191	65	5	74.26	4.78	0.14
chr1	71653351	71653551	201	114	6	89.89	5.97	0.06
chr1	71672458	71672739	282	99	9	163.2	9.1	0.04
chr1	71673566	71673914	349	101	19	394.68	12.51	0.07
chr1	71692327	71692564	238	180	5	104.55	8.06	0.05
chr1	72005964	72006206	243	79	6	137.37	12.73	0.04
chr1	72057846	72058041	196	74	6	150.73	15.92	0.04
chr1	72121605	72121939	335	186	6	61.47	4.78	0.47
chr1	72141937	72142279	343	123	14	153.06	6.15	0.04
chr1	72171141	72171306	166	83	5	128.97	13.11	0.04
chr1	72172901	72173151	251	140	6	84.12	4.05	0.08
chr1	72175485	72175649	165	82	6	174.03	16.98	0.04
chr1	72194317	72194565	249	190	5	101.97	10.71	0.04
chr1	72205235	72205574	340	104	21	439.52	16.73	0.08
chr1	72207371	72207703	333	104	13	303.33	21.51	0.07
chr1	72212316	72212599	284	87	7	112.51	7.68	0.04
chr1	72214060	72214323	264	188	7	52.66	2.84	0.82
chr1	72219246	72219622	377	159	8	64.62	4.05	0.35
chr1	72226264	72226612	349	263	10	178.74	14.1	0.04
chr1	72226785	72227013	229	157	6	106.05	7.17	0.05
chr1	72228570	72228927	358	202	7	66.05	3.85	0.3
chr1	72228954	72229518	565	235	180	3100	120.49	0.87
chr1	72230204	72230490	287	81	6	61.74	4.11	0.47
chr1	72237076	72237384	309	85	9	156.05	7.68	0.04
chr1	72242709	72243162	454	208	49	1721.65	83.33	0.27
chr1	72244203	72244541	339	251	11	218.93	14.58	0.05
chr1	72255132	72255502	371	200	38	766.67	13.96	0.09
chr1	72265491	72265884	394	152	13	334.04	22.29	0.07
chr1	72312628	72313075	448	224	8	123.05	12.9	0.04
chr1	72313117	72313363	247	144	17	406.85	15.94	0.07
chr1	72313760	72314008	249	114	6	53.91	3.07	0.77
chr1	72490819	72491155	337	166	19	509.34	27.96	0.08
chr1	72574098	72574335	238	121	9	194.47	10.75	0.04
chr1	72577235	72577683	449	295	36	651.18	15.17	0.07
chr1	72583118	72583567	450	74	15	100	3.14	0.05
chr1	72671971	72672264	294	135	12	257.69	14.34	0.06
chr1	72672294	72672632	339	258	10	183.3	10.75	0.04
chr1	72674191	72674402	212	46	5	116.27	8.96	0.04
chr1	72712750	72712996	247	85	7	66.05	2.66	0.3
chr1	72718939	72719160	222	114	10	196.95	10.75	0.04
chr1	72797367	72797669	303	89	16	299.37	10.75	0.07
chr1	72805357	72805798	442	247	19	362.69	18.82	0.08
chr1	72805909	72806782	874	198	29	347.85	6.27	0.08
chr1	72811141	72811481	341	238	10	184.39	12.76	0.04
chr1	72813128	72813457	330	142	12	208.84	9.41	0.05
chr1	72827489	72827688	200	83	5	84.57	6.14	0.08
chr1	72827716	72828053	338	82	11	172.29	9.56	0.04
chr1	72828076	72828305	230	89	7	102.38	5.38	0.04
chr1	72877898	72878107	210	130	6	94.19	5.38	0.06
chr1	72949341	72949513	173	86	10	302.24	23.38	0.07
chr1	72956911	72957164	254	90	6	118.46	9.78	0.04
chr1	72960232	72960760	529	262	23	314.21	8.13	0.07
chr1	73023094	73023253	160	80	5	75.62	4.3	0.13
chr1	73088410	73088655	246	86	6	78.36	4.78	0.11
chr1	73221212	73221441	230	90	5	115.33	12.73	0.04
chr1	73263664	73263873	210	87	7	162.17	11.29	0.04
chr1	73405538	73405773	236	75	5	113.96	9.55	0.04
chr1	73500713	73501058	346	151	25	818.02	57.31	0.1
chr1	73642795	73643252	458	131	38	1306.81	85.96	0.18
chr1	73744502	73744751	250	161	6	125.23	13.44	0.04
chr1	73940958	73941106	149	74	5	122.89	8.01	0.04
chr1	73966625	73966976	352	270	10	139.91	5.97	0.04
chr1	74063601	74063763	163	81	5	154	15.92	0.04
chr1	74095290	74095512	223	68	5	97.33	6.58	0.06
chr1	74111343	74111595	253	140	28	679.64	19.95	0.08
chr1	74113857	74114123	267	81	9	163.2	8.61	0.04
chr1	74179711	74180113	403	84	19	473.46	27.96	0.07
chr1	74245493	74245844	352	171	13	203.84	6.45	0.04
chr1	74256847	74257153	307	223	7	107.08	7.68	0.04
chr1	74304869	74305149	281	151	9	205.94	16.73	0.05
chr1	74307262	74307546	285	123	11	289.68	19.81	0.06
chr1	74308381	74308625	245	131	9	191.75	10.75	0.04
chr1	74309695	74310069	375	205	7	144.79	12.73	0.04
chr1	74344027	74344784	758	314	29	707.19	24.45	0.08
chr1	74361919	74362143	225	145	6	107.1	8.96	0.04
chr1	74386887	74387140	254	122	13	202.53	6.91	0.04
chr1	74390078	74390286	209	71	5	52.39	3.31	0.84
chr1	74455651	74456019	369	174	15	341.25	17.85	0.07
chr1	74504831	74505001	171	85	5	91.25	6.72	0.06
chr1	74505744	74505988	245	69	6	58.58	3.31	0.63
chr1	74507858	74508053	196	105	10	256.08	18.97	0.06
chr1	74542471	74542855	385	207	9	124.54	5.38	0.04
chr1	74582632	74582937	306	133	17	454.89	32.26	0.08
chr1	74588143	74588428	286	181	6	84.12	6.15	0.08
chr1	74662452	74662822	371	163	9	163.2	7.98	0.04
chr1	74730629	74730846	218	119	8	180.88	10.75	0.04
chr1	74824671	74825379	709	465	119	3100	58.13	0.87
chr1	74830267	74830449	183	91	5	88.28	7.68	0.06
chr1	74851278	74851652	375	247	44	1068.96	31.36	0.13
chr1	74859291	74859583	293	176	7	52.66	3.15	0.82
chr1	74893182	74893481	300	81	6	61.74	5.38	0.47
chr1	74935449	74935696	248	161	8	170.3	15.05	0.04
chr1	75016928	75017109	182	91	6	51.95	2.94	0.85
chr1	75027039	75027451	413	123	30	866.6	47.31	0.1
chr1	75124613	75124934	322	84	6	58.01	4.3	0.64
chr1	75168464	75168638	175	87	6	97.66	6.45	0.06
chr1	75218122	75218463	342	160	6	50.05	3.91	0.92
chr1	75219185	75219503	319	170	7	51.47	2.69	0.88
chr1	75250637	75250771	135	67	5	154.07	8.96	0.04
chr1	75277293	75277475	183	91	5	66.05	4.92	0.3
chr1	75358745	75358912	168	84	5	126.22	12.5	0.04
chr1	75371473	75371688	216	149	6	84.12	5.81	0.08
chr1	75380990	75381398	409	209	11	140.67	7.53	0.04
chr1	75425825	75426042	218	80	6	99.83	7.68	0.05
chr1	75443138	75443407	270	132	20	419.04	13.55	0.08
chr1	75480767	75481012	246	141	7	112.08	5.29	0.04
chr1	75511419	75511653	235	145	6	84.12	6.32	0.08
chr1	75511743	75512389	647	376	29	503.29	15.07	0.07
chr1	75565588	75565951	364	166	8	131.91	7.83	0.04
chr1	75588788	75589228	441	213	53	1082.88	17.19	0.13
chr1	75598528	75598802	275	191	9	205.9	16.36	0.05
chr1	75601672	75602106	435	243	34	1006.99	36.56	0.12
chr1	75616582	75616779	198	108	6	139.58	13.44	0.04
chr1	75616847	75617083	237	119	27	949.9	53.52	0.11
chr1	75704572	75705274	703	267	19	363.84	17.2	0.08
chr1	75749198	75749459	262	88	8	184.12	13.44	0.04
chr1	75784454	75784717	264	163	8	197.51	19.1	0.04
chr1	75797713	75798050	338	258	15	430.16	28.65	0.08
chr1	75804401	75804843	443	242	87	2836.85	80.98	0.7
chr1	75846250	75846542	293	143	14	388.51	22.64	0.07
chr1	75862762	75863169	408	269	15	400.1	22.29	0.07
chr1	75888565	75889271	707	435	39	953.02	30.41	0.11
chr1	75901965	75902250	286	197	14	409.48	41.39	0.08
chr1	75981306	75981629	324	112	7	112.08	6.97	0.04
chr1	75997212	75997476	265	173	16	473.48	29.57	0.07
chr1	76028903	76029705	803	389	45	945.86	26.88	0.11
chr1	76036045	76036779	735	441	25	620.76	25.47	0.07
chr1	76276708	76276985	278	91	11	306.44	28.65	0.07
chr1	76654432	76654678	247	163	5	111.53	12.73	0.04
chr1	76691057	76691319	263	107	6	122.14	10.75	0.04
chr1	76907721	76907932	212	113	8	187.99	13.68	0.04
chr1	77057551	77057769	219	73	5	117.95	12.73	0.04
chr1	77093702	77093972	271	205	5	66.83	4.37	0.28
chr1	77219734	77220002	269	181	5	107.01	9.55	0.04
chr1	77373730	77374024	295	144	8	131.91	6.34	0.04
chr1	77413371	77413566	196	104	6	150.73	12.73	0.04
chr1	77440377	77440847	471	242	14	206.28	8.86	0.05
chr1	77442006	77442273	268	91	9	163.2	8.65	0.04
chr1	77447072	77447429	358	247	16	193.23	6.42	0.04
chr1	77451539	77451992	454	191	20	493.81	35.06	0.07
chr1	77452624	77453161	538	260	30	591.14	18.51	0.07
chr1	77453746	77454224	479	338	15	278.56	10.3	0.06
chr1	77456541	77457252	712	370	39	730.17	19.69	0.09
chr1	77461651	77462230	580	223	21	269.4	8.91	0.06
chr1	77472643	77472955	313	169	38	925.37	21.03	0.11
chr1	77473853	77474112	260	119	10	184.99	9.78	0.04
chr1	77475913	77476116	204	119	7	190.02	19.1	0.04
chr1	77494065	77494263	199	112	6	137.74	13.11	0.04
chr1	77496607	77497351	745	422	56	1570.21	30.04	0.23
chr1	77502648	77502980	333	148	7	141.12	10.75	0.04
chr1	77504796	77505256	461	212	11	247.52	19.1	0.05
chr1	77506158	77506428	271	86	6	84.12	5.83	0.08
chr1	77532402	77532547	146	73	5	120.18	7.68	0.04
chr1	77629544	77630346	803	497	55	1666.57	75.27	0.26
chr1	77634813	77635072	260	81	7	171.83	19.1	0.04
chr1	77658212	77658475	264	163	5	108.01	9.55	0.04
chr1	77673327	77673737	411	243	11	218.93	19.89	0.05
chr1	77696406	77696682	277	201	7	167.12	12.73	0.04
chr1	77713127	77713292	166	83	6	95.1	5.35	0.06
chr1	77972192	77972643	452	249	11	173.8	11.34	0.04
chr1	78013132	78013340	209	118	7	188.19	19.1	0.04
chr1	78096750	78096965	216	137	7	162.17	13.94	0.04
chr1	78110380	78110669	290	146	7	151.23	13.44	0.04
chr1	78119939	78120270	332	117	56	1980.02	62.47	0.34
chr1	78140485	78140694	210	134	6	125.23	11.29	0.04
chr1	78143446	78143835	390	180	11	266.86	19.1	0.06
chr1	78167970	78168324	355	139	25	676.89	24.81	0.08
chr1	78228663	78229063	401	202	10	224.62	19.1	0.05
chr1	78420378	78420630	253	112	11	317.54	25.47	0.07
chr1	78478856	78479074	219	157	5	117.95	9.55	0.04
chr1	78488999	78489337	339	248	14	176.57	8.75	0.04
chr1	78509698	78510009	312	126	18	555.02	38.2	0.06
chr1	78560272	78560415	144	72	5	168.07	15.92	0.04
chr1	78601665	78601860	196	125	6	115.38	8.96	0.04
chr1	78603572	78603747	176	88	5	72.43	4.73	0.17
chr1	78672136	78672332	197	91	5	102.76	8.6	0.04
chr1	79317895	79318192	298	214	6	81.73	4.61	0.1
chr1	79378457	79378816	360	162	10	195.59	12.9	0.04
chr1	79449987	79450277	291	110	14	349.28	23.66	0.08
chr1	79454172	79454457	286	209	10	259.7	25.47	0.06
chr1	79586458	79586631	174	87	5	140.21	15.92	0.04
chr1	79602589	79602861	273	103	13	224.57	8.81	0.05
chr1	79797213	79797385	173	86	5	109.35	9.3	0.04
chr1	79878263	79878506	244	90	5	112.18	9.55	0.04
chr1	80150745	80151106	362	173	13	224.57	12.97	0.05
chr1	80236206	80236596	391	118	18	480.01	26.88	0.07
chr1	80237339	80238112	774	290	92	3046.28	99.87	0.83
chr1	80315843	80316169	327	143	32	1158.77	63.67	0.15
chr1	80322844	80323204	361	104	9	163.2	11.65	0.04
chr1	80323263	80323673	411	192	11	260.01	18.98	0.06
chr1	80390955	80391216	262	184	5	108.41	12.73	0.03
chr1	80403410	80403865	456	296	35	898.41	26.11	0.11
chr1	80667699	80667898	200	128	7	191.51	15.92	0.04
chr1	80676652	80677114	463	220	13	311.9	25.47	0.07
chr1	81137818	81138150	333	127	9	217.06	22.29	0.05
chr1	81305179	81305352	174	87	5	140.21	15.92	0.04
chr1	81545380	81545616	237	159	5	104.77	10.75	0.05
chr1	81562774	81562980	207	88	5	101.97	8.9	0.04
chr1	81577650	81577924	275	187	12	328.44	23.66	0.07
chr1	81718222	81718723	502	259	18	464.8	22.29	0.07
chr1	81826446	81826645	200	84	7	191.51	19.1	0.04
chr1	82007834	82008164	331	156	7	153.94	12.73	0.04
chr1	82292848	82293123	276	73	5	62.08	4.03	0.46
chr1	82294079	82294441	363	117	9	163.2	7.81	0.04
chr1	82323838	82323991	154	77	5	118.55	8.96	0.04
chr1	82803688	82803946	259	174	5	100.11	10.75	0.04
chr1	82820348	82820648	301	210	8	131.91	9.71	0.04
chr1	82820797	82821006	210	86	7	187.83	15.92	0.04
chr1	82839200	82839426	227	80	5	65.8	4.78	0.31
chr1	82840920	82841268	349	204	21	383.03	14.07	0.07
chr1	82866871	82867256	386	261	15	346.84	23.66	0.08
chr1	82948602	82948853	252	164	11	272.02	21.51	0.06
chr1	83024378	83024612	235	187	5	114.18	12.73	0.04
chr1	83036803	83037157	355	292	10	203.28	11.44	0.04
chr1	83038247	83038949	703	292	37	624.46	16.06	0.07
chr1	83039047	83039380	334	253	8	131.75	10.75	0.04
chr1	83101953	83102212	260	91	5	108.81	12.73	0.04
chr1	83535106	83535422	317	134	7	112.08	8.52	0.04
chr1	83727244	83727369	126	63	5	211.8	15.92	0.05
chr1	84035186	84035557	372	193	7	145.38	9.55	0.04
chr1	84056914	84057039	126	63	5	180.67	10.75	0.04
chr1	84092806	84093036	231	161	5	115.1	12.73	0.04
chr1	84177029	84177409	381	249	48	1268.24	30.73	0.17
chr1	84214190	84214432	243	151	13	401.16	31.84	0.07
chr1	84217640	84218193	554	264	24	475.04	13.4	0.07
chr1	84270699	84271023	325	85	8	180.3	15.92	0.04
chr1	84271212	84271479	268	71	9	221.64	13.44	0.05
chr1	84405620	84405847	228	89	12	311.95	23.66	0.07
chr1	84549650	84549951	302	150	10	184.99	8.12	0.04
chr1	84631288	84631590	303	85	9	209.96	16.13	0.05
chr1	84637264	84637657	394	206	10	168.35	10.75	0.04
chr1	84640448	84640876	429	338	21	531.05	23.06	0.08
chr1	84697161	84697342	182	91	6	130.13	10.75	0.04
chr1	84731840	84732085	246	129	8	189.33	13.44	0.04
chr1	84860568	84861173	606	434	18	296.37	7.68	0.06
chr1	84867034	84867310	277	108	7	125.17	8.96	0.04
chr1	84868401	84868702	302	162	7	116.72	6.94	0.04
chr1	84869609	84869806	198	67	5	62.73	2.93	0.42
chr1	84871941	84872640	700	311	32	542.48	12.9	0.06
chr1	84882126	84882537	412	261	10	118.04	4.43	0.04
chr1	84888709	84888974	266	80	5	63.84	4.03	0.37
chr1	84890019	84890412	394	267	18	349.8	16.13	0.08
chr1	84890721	84890978	258	190	5	90.85	6.72	0.06
chr1	84961803	84961912	110	55	9	526.56	28.65	0.08
chr1	85305737	85305842	106	53	5	257.53	15.92	0.06
chr1	85756217	85756490	274	196	6	119.65	13.44	0.04
chr1	85794453	85794670	218	138	5	113.32	11.62	0.04
chr1	85853426	85853607	182	91	7	167.56	15.05	0.04
chr1	86007890	86008062	173	86	6	77.3	4.61	0.11
chr1	86024406	86024828	423	202	11	237.98	16.13	0.05
chr1	86032358	86032733	376	163	23	388.99	12.13	0.07
chr1	86059489	86059782	294	87	9	84.07	3.16	0.08
chr1	86062954	86063273	320	186	6	94.75	8.27	0.06
chr1	86064200	86064494	295	146	9	102.24	4.76	0.04
chr1	86072753	86073029	277	87	5	101.97	8.94	0.04
chr1	86182230	86182486	257	61	6	61.74	4.61	0.47
chr1	86187465	86187684	220	165	5	101.97	7.1	0.04
chr1	86187726	86188220	495	245	15	280.09	14.34	0.06
chr1	86189096	86189400	305	181	7	107.53	6.14	0.04
chr1	86201279	86201835	557	267	61	2203.43	101.82	0.43
chr1	86278208	86278512	305	112	7	159.98	12.73	0.04
chr1	86301241	86301504	264	88	5	66.83	5.68	0.28
chr1	86304731	86305003	273	186	6	91	6.62	0.06
chr1	86308317	86308603	287	204	9	90.89	4.03	0.06
chr1	86309170	86309733	564	260	77	2217.05	56.15	0.43
chr1	86310682	86311407	726	443	109	3100	73.38	0.87
chr1	86311563	86312057	495	341	34	920.02	32.64	0.11
chr1	86313447	86313691	245	87	5	82.1	7.17	0.09
chr1	86348835	86349244	410	214	20	316.61	7.94	0.07
chr1	86380903	86381076	174	87	5	71.83	4.68	0.18
chr1	86381138	86381313	176	88	8	167	10.75	0.04
chr1	86389270	86389565	296	216	7	66.05	3.98	0.3
chr1	86440349	86440827	479	391	15	122.53	4.01	0.04
chr1	86441108	86441379	272	76	6	61.74	4.87	0.47
chr1	86460381	86460576	196	125	5	123.9	12.73	0.04
chr1	86464711	86464916	206	58	5	112.19	10.75	0.04
chr1	86471368	86471709	342	251	6	82.66	8.96	0.09
chr1	86472411	86472673	263	174	6	68.82	4.3	0.25
chr1	86488397	86489116	720	556	49	1029.07	28.76	0.13
chr1	86492065	86492488	424	241	10	72.2	4.7	0.17
chr1	86494023	86494300	278	194	6	96.59	9.27	0.06
chr1	86498002	86498435	434	231	18	188.31	7	0.04
chr1	86501633	86501882	250	90	7	84.47	4.48	0.08
chr1	86502717	86502974	258	86	5	62.4	5.06	0.45
chr1	86503476	86503724	249	181	5	52.02	3.91	0.85
chr1	86505459	86505729	271	91	6	79.55	6.72	0.11
chr1	86509401	86509747	347	157	8	52.86	3.11	0.82
chr1	86524618	86524862	245	86	5	68.43	4.08	0.26
chr1	86525238	86525519	282	86	6	77.31	5.38	0.11
chr1	86530809	86531040	232	142	8	131.91	8.73	0.04
chr1	86550158	86550495	338	194	10	133.76	8.6	0.04
chr1	86582828	86583123	296	82	7	112.08	9.55	0.04
chr1	86586992	86587225	234	107	9	140.37	5.87	0.04
chr1	86719246	86719734	489	213	26	534.92	26.29	0.08
chr1	86752109	86752438	330	89	20	626.02	44.57	0.07
chr1	86758087	86758490	404	120	14	245.8	11.58	0.05
chr1	86918071	86918452	382	146	20	595	35.02	0.07
chr1	87217845	87218087	243	75	5	83.36	5.47	0.09
chr1	87224868	87225205	338	215	19	450.17	19.26	0.08
chr1	87226369	87226991	623	211	97	3172.8	56.04	0
chr1	87230269	87230482	214	151	5	54.98	2.69	0.74
chr1	87230590	87230916	327	167	32	826.14	26.28	0.1
chr1	87239159	87239390	232	77	7	151.23	10.75	0.04
chr1	87270305	87270564	260	178	10	145.13	7.46	0.04
chr1	87297522	87297714	193	80	7	164.81	12.9	0.04
chr1	87307787	87308061	275	191	7	167.65	15.92	0.04
chr1	87313102	87313616	515	232	44	1254.44	47.99	0.17
chr1	87313839	87314211	373	133	31	908.4	36.1	0.11
chr1	87380049	87380343	295	130	7	112.08	6.34	0.04
chr1	87512030	87512245	216	131	6	144.67	15.92	0.04
chr1	87614006	87614206	201	61	6	149.16	12.73	0.04
chr1	87648772	87648953	182	91	6	135.87	11.74	0.04
chr1	87658178	87658454	277	85	5	85.12	6.45	0.08
chr1	87673806	87674217	412	215	7	110.02	10.75	0.04
chr1	87676019	87676287	269	91	5	66.83	4.34	0.28
chr1	87722270	87722468	199	132	7	191.89	19.1	0.04
chr1	87728931	87729473	543	366	35	835.04	23.04	0.1
chr1	87755880	87756198	319	86	8	89.28	4.89	0.06
chr1	88263113	88263297	185	63	5	51.18	2.87	0.9
chr1	88277543	88277948	406	187	15	63.35	2.62	0.39
chr1	88278948	88279444	497	302	19	226.2	7.99	0.05
chr1	88284163	88284413	251	163	12	238.83	10.49	0.05
chr1	88432537	88432823	287	200	10	256.08	15.43	0.06
chr1	88453389	88453708	320	90	11	191.25	12.1	0.04
chr1	88466642	88466922	281	74	9	196	12.9	0.04
chr1	88467941	88468170	230	142	6	105.79	7.17	0.05
chr1	88562430	88562666	237	108	8	79.91	2.55	0.11
chr1	88608201	88608577	377	218	19	370.68	14.34	0.07
chr1	88608809	88609221	413	275	36	1119.38	55.51	0.14
chr1	88612928	88613362	435	155	26	611.86	29.62	0.07
chr1	88645810	88646044	235	163	5	105.22	10.75	0.05
chr1	88664926	88665261	336	147	7	133.57	7.33	0.04
chr1	88668439	88668679	241	171	5	82.93	5.38	0.09
chr1	88668742	88669500	759	296	92	2770.88	87.56	0.67
chr1	88669547	88669916	370	136	11	173.8	9.28	0.04
chr1	88702736	88703013	278	188	9	178.42	12.34	0.04
chr1	88774203	88774605	403	230	10	184.24	15.05	0.04
chr1	88800451	88800875	425	195	11	102.02	4.57	0.04
chr1	88806847	88807143	297	189	23	448.13	12.41	0.08
chr1	88807795	88808116	322	90	7	123.28	6.09	0.04
chr1	88809848	88810202	355	222	25	676.89	38.17	0.08
chr1	88813341	88813639	299	122	14	345.33	19.35	0.08
chr1	88839581	88839780	200	101	7	178.8	13.44	0.04
chr1	88924317	88924544	228	98	11	218.93	9.81	0.05
chr1	88949850	88950129	280	148	9	233.64	19.1	0.05
chr1	88957077	88957371	295	230	9	160.27	7.68	0.04
chr1	88957497	88957783	287	206	12	160.39	7.72	0.04
chr1	88964140	88964378	239	126	9	167.33	8.06	0.04
chr1	88995924	88996300	377	185	12	179.3	8.36	0.04
chr1	89003807	89004049	243	161	7	162.17	13.06	0.04
chr1	89015316	89015750	435	213	14	182.35	5.87	0.04
chr1	89025245	89025516	272	91	13	278.47	13.16	0.06
chr1	89034071	89034408	338	248	8	100.8	6.06	0.04
chr1	89072605	89072960	356	168	12	247.15	15.93	0.05
chr1	89078855	89079150	296	141	12	265.35	13.44	0.06
chr1	89088679	89088947	269	107	6	84.12	4.34	0.08
chr1	89095569	89095813	245	73	5	66.83	3.95	0.28
chr1	89102260	89102461	202	111	5	117.39	11.62	0.04
chr1	89109923	89110246	324	232	7	84.47	4.65	0.08
chr1	89183254	89183526	273	214	5	101.97	8.81	0.04
chr1	89183707	89183966	260	81	5	105.44	8.96	0.05
chr1	89189319	89189555	237	157	7	84.47	5.1	0.08
chr1	89191166	89191584	419	210	8	100.8	6.01	0.04
chr1	89282647	89282816	170	85	9	246.71	16.45	0.05
chr1	89288466	89288606	141	70	5	182.41	15.92	0.04
chr1	89465682	89465996	315	104	9	126.84	4.52	0.04
chr1	89513238	89513526	289	120	8	120.6	8.06	0.04
chr1	89646768	89647055	288	91	8	79.91	5.42	0.11
chr1	89672985	89673244	260	122	6	121.33	7.87	0.04
chr1	89756187	89756970	784	383	53	1623.62	73.06	0.25
chr1	89821480	89821682	203	112	12	342.7	26.88	0.08
chr1	89870240	89870462	223	134	5	66.83	4.8	0.28
chr1	89870607	89870987	381	232	16	362.5	17.92	0.08
chr1	89876307	89877057	751	231	73	2114.33	63.15	0.39
chr1	89878479	89878820	342	142	19	389.66	16.73	0.07
chr1	89885826	89886001	176	88	6	156.79	16.13	0.04
chr1	89927218	89927555	338	149	7	108.82	5.2	0.04
chr1	89931076	89931310	235	149	9	139.99	6.84	0.04
chr1	89933818	89934053	236	89	6	109.45	5.87	0.04
chr1	89934662	89935018	357	214	13	262.7	13.65	0.06
chr1	89935923	89936255	333	202	12	248.71	18.86	0.06
chr1	89940911	89941191	281	63	6	93.98	7.17	0.06
chr1	90060114	90060444	331	202	18	531.58	38.83	0.08
chr1	90202496	90203051	556	196	16	190.39	6.84	0.04
chr1	90203218	90203382	165	82	10	227.17	10.75	0.05
chr1	90203717	90204154	438	229	9	84.07	5.65	0.08
chr1	90221898	90222139	242	75	6	137.22	12.65	0.04
chr1	90284335	90284523	189	57	5	66.83	4.06	0.28
chr1	90336780	90337054	275	207	6	119.43	10.75	0.04
chr1	90353311	90353613	303	157	9	209.96	16.13	0.05
chr1	90405207	90405436	230	129	8	199.17	16.98	0.04
chr1	90427336	90427581	246	166	5	111.4	9.49	0.04
chr1	90460615	90460911	297	221	9	227.99	19.1	0.05
chr1	90505199	90505471	273	146	5	76.66	5.38	0.12
chr1	90519251	90519640	390	205	8	107.88	6.14	0.04
chr1	90524796	90525004	209	124	6	102.32	6.14	0.04
chr1	90527863	90528396	534	325	28	660.51	26.88	0.08
chr1	90543768	90544110	343	229	8	84.06	4.89	0.08
chr1	90590916	90591095	180	90	6	168.07	19.1	0.04
chr1	90621806	90622091	286	196	7	152.25	13.44	0.04
chr1	90729238	90729396	159	79	7	227.14	18.82	0.05
chr1	90733895	90734147	253	169	11	317.54	31.84	0.07
chr1	90901224	90901618	395	225	8	132.9	8.6	0.04
chr1	90973345	90973554	210	122	6	111.23	8.96	0.04
chr1	91038518	91038957	440	313	19	534.68	25.47	0.08
chr1	91043297	91043537	241	166	5	103.89	10.75	0.05
chr1	91044240	91044410	171	85	5	91.25	6.72	0.06
chr1	91088363	91088635	273	182	8	100.8	5.87	0.04
chr1	91249895	91250332	438	352	10	69.69	2.69	0.23
chr1	91311377	91311788	412	209	21	584.5	33.96	0.07
chr1	91413195	91413432	238	90	5	54.09	3.91	0.77
chr1	91508337	91508612	276	73	5	66.83	5.94	0.28
chr1	91537410	91537660	251	173	7	142.6	10.34	0.04
chr1	91538571	91538743	173	86	6	144.73	13.44	0.04
chr1	91540389	91540733	345	208	7	63.93	2.69	0.37
chr1	91547699	91547883	185	116	6	154	15.92	0.04
chr1	91765892	91766155	264	80	6	108.44	8.6	0.03
chr1	91778366	91778644	279	139	7	137.77	10.75	0.04
chr1	91920268	91920466	199	84	7	162.17	12.84	0.04
chr1	91962293	91962560	268	152	6	125.74	11.62	0.04
chr1	91993735	91994144	410	232	9	160.94	8.6	0.04
chr1	92070168	92070392	225	71	6	142.14	12.73	0.04
chr1	92113836	92114222	387	296	12	273.81	13.44	0.06
chr1	92119403	92119708	306	126	14	370.96	20.98	0.07
chr1	92163942	92164156	215	85	8	182.02	12.9	0.04
chr1	92183416	92183633	218	77	5	66.83	4.69	0.28
chr1	92232674	92232944	271	220	5	97.75	8.06	0.06
chr1	92348147	92348676	530	158	16	321.04	17.2	0.07
chr1	92365631	92365998	368	233	12	280.05	18.82	0.06
chr1	92432060	92432492	433	312	42	1240.08	44.8	0.16
chr1	92520090	92520373	284	158	17	468.35	27.96	0.07
chr1	92707504	92707784	281	195	17	541.6	31.84	0.06
chr1	92737752	92738128	377	178	8	122.29	8.96	0.04
chr1	92888981	92889187	207	82	6	112.09	8.96	0.04
chr1	92895150	92895349	200	72	5	101.97	6.45	0.04
chr1	93342728	93342986	259	107	10	184.99	8.35	0.04
chr1	93607701	93608043	343	123	8	107.5	6.72	0.04
chr1	93635579	93635876	298	212	7	109.14	9.22	0.04
chr1	94079184	94079515	332	83	11	102.02	5.35	0.04
chr1	94281351	94281724	374	140	10	231.81	15.92	0.05
chr1	94298359	94298650	292	205	8	131.91	10.99	0.04
chr1	94895567	94895764	198	110	10	256.08	19.16	0.06
chr1	94993472	94993698	227	108	23	835.12	47.75	0.1
chr1	95030637	95030938	302	164	17	528.44	31.84	0.08
chr1	95273283	95273530	248	172	7	175.36	19.1	0.04
chr1	95533614	95533874	261	178	5	108.61	9.55	0.03
chr1	95602072	95602490	419	209	19	544.57	38.2	0.06
chr1	95743152	95743444	293	205	15	453.1	31.84	0.08
chr1	95751184	95751464	281	191	7	166.05	15.92	0.04
chr1	96482917	96483276	360	182	24	647.12	34.84	0.07
chr1	96746624	96747125	502	333	23	642.61	41.39	0.07
chr1	96874525	96875046	522	348	21	531.05	25.26	0.08
chr1	96876084	96876423	340	173	12	242.32	14.62	0.05
chr1	97622568	97623276	709	409	43	1066.37	37.63	0.13
chr1	97630290	97630591	302	121	6	124.02	12.73	0.04
chr1	97802586	97802839	254	82	6	125.23	10.92	0.04
chr1	98072082	98072318	237	167	5	104.77	10.75	0.05
chr1	98073117	98073696	580	180	70	2658.43	108.24	0.61
chr1	98086419	98086846	428	211	51	1761.1	66.73	0.28
chr1	99623134	99623329	196	86	13	431.3	35.02	0.08
chr1	99625281	99625659	379	178	12	297.44	15.92	0.06
chr1	99709735	99710021	287	199	7	162.17	12.34	0.04
chr1	99710601	99710896	296	85	10	256.11	19.1	0.06
chr1	99907897	99908082	186	85	7	196.99	19.1	0.04
chr1	99970714	99971098	385	84	11	268.36	15.92	0.06
chr1	100505224	100505510	287	70	8	187.99	15.43	0.04
chr1	100878020	100878597	578	237	73	2666.77	102.15	0.62
chr1	101131240	101131409	170	85	5	108.36	9.14	0.03
chr1	101628449	101628926	478	192	27	813.15	35.02	0.1
chr1	101757240	101757442	203	128	5	122.01	9.55	0.04
chr1	101773543	101773891	349	196	16	455.54	35.02	0.08
chr1	101918976	101919241	266	132	7	170.13	15.92	0.04
chr1	101996902	101997091	190	71	5	125.57	12.73	0.04
chr1	102274342	102274638	297	77	9	163.2	9.58	0.04
chr1	102350652	102350822	171	85	5	140.21	15.92	0.04
chr1	102350979	102351214	236	144	9	250.09	22.29	0.06
chr1	103093959	103094314	356	146	23	725.59	47.75	0.09
chr1	103472522	103472857	336	181	11	284.22	25.47	0.06
chr1	104464426	104464796	371	136	13	342.34	22.29	0.08
chr1	104464866	104465132	267	197	5	107.41	12.73	0.04
chr1	104653789	104654273	485	181	16	367.17	18.25	0.07
chr1	104815330	104815581	252	130	12	348.81	25.47	0.08
chr1	104838019	104838465	447	226	15	385.59	22.29	0.07
chr1	104986383	104986574	192	63	5	125.01	12.73	0.04
chr1	104987593	104987785	193	75	8	223.73	22.29	0.05
chr1	105002590	105002882	293	141	7	162.95	12.73	0.04
chr1	105071067	105071430	364	150	28	943.26	57.31	0.11
chr1	105071772	105071940	169	84	6	142.94	10.9	0.04
chr1	105092280	105092546	267	147	6	112.76	7.01	0.04
chr1	105094971	105095418	448	241	46	1474.41	58.06	0.21
chr1	105491376	105491714	339	81	14	384.4	19.1	0.07
chr1	105522352	105522668	317	171	17	519.6	44.57	0.08
chr1	105815606	105815793	188	97	5	101.97	8.09	0.04
chr1	105903304	105903524	221	89	11	333.53	25.47	0.07
chr1	105983010	105983276	267	71	5	107.41	9.55	0.04
chr1	106058293	106058543	251	81	6	84.12	5.4	0.08
chr1	106109265	106109580	316	230	9	126.84	5.66	0.04
chr1	106171299	106171577	279	59	6	77.91	5.38	0.11
chr1	106176941	106177279	339	130	15	391.16	20.01	0.07
chr1	106199812	106200123	312	81	8	100.8	6.71	0.04
chr1	106222034	106222316	283	88	7	165.52	15.92	0.04
chr1	106344945	106345398	454	221	9	187.8	22.29	0.04
chr1	106564407	106564867	461	221	54	1806.95	58.06	0.29
chr1	106620412	106620625	214	143	8	182.4	15.05	0.04
chr1	106721955	106722458	504	263	18	305.41	16.13	0.07
chr1	106874851	106875141	291	88	8	189.43	15.92	0.04
chr1	106979667	106979936	270	156	6	125.23	11.61	0.04
chr1	107098736	107098893	158	79	5	154	15.92	0.04
chr1	107672893	107673156	264	174	5	66.83	4.26	0.28
chr1	107975933	107976146	214	123	7	143.8	10.75	0.04
chr1	107977734	107978190	457	218	13	216.2	9.22	0.05
chr1	107978347	107978877	531	282	48	1080.49	27.37	0.13
chr1	108384972	108385167	196	107	6	150.73	15.92	0.04
chr1	109387001	109387162	162	81	5	154	15.92	0.04
chr1	109942323	109942528	206	119	6	112.38	8.96	0.04
chr1	109994889	109995072	184	87	5	126.72	12.73	0.04
chr1	110774879	110775176	298	91	7	161.69	15.92	0.04
chr1	110790754	110791116	363	127	9	208.87	15.92	0.05
chr1	111864010	111864200	191	112	5	66.83	4.11	0.28
chr1	112299953	112300229	277	89	5	101.97	8.94	0.04
chr1	113103611	113103809	199	90	6	149.78	15.92	0.04
chr1	113878339	113878551	213	85	6	145.54	15.92	0.04
chr1	113964424	113964902	479	327	28	596.46	18.03	0.07
chr1	114234267	114234399	133	66	5	196.99	15.92	0.04
chr1	114638459	114638748	290	75	6	126.5	12.73	0.04
chr1	114641947	114642184	238	165	8	206.15	19.1	0.05
chr1	115931225	115931480	256	104	5	100.72	8.06	0.04
chr1	115932182	115932399	218	68	5	118.19	9.55	0.04
chr1	116070276	116070486	211	85	6	146.13	15.92	0.04
chr1	116366959	116367120	162	81	6	196.99	19.1	0.04
chr1	116582705	116582852	148	74	5	168.07	15.92	0.04
chr1	116987941	116988167	227	161	5	101.97	7.32	0.04
chr1	117054899	117055167	269	118	24	647.12	24.59	0.07
chr1	117290828	117291018	191	90	8	224.6	19.1	0.05
chr1	117313934	117314133	200	78	6	125.23	10.75	0.04
chr1	117459256	117459459	204	60	6	148.23	12.73	0.04
chr1	118321679	118321797	119	59	5	178.94	8.96	0.04
chr1	118342300	118342534	235	82	6	104.51	8.96	0.05
chr1	118343656	118343880	225	149	7	119.5	8.06	0.04
chr1	118362474	118362862	389	204	9	202.32	15.92	0.04
chr1	118367918	118368095	178	89	5	126.72	15.92	0.04
chr1	118388101	118388362	262	55	5	71.06	4.61	0.2
chr1	118388753	118389015	263	151	11	159.66	6.62	0.04
chr1	118411617	118411883	267	196	5	97.24	7.87	0.06
chr1	118459070	118459767	698	73	21	201.59	4.5	0.04
chr1	118501394	118501513	120	60	5	226.84	15.92	0.05
chr1	118589990	118590265	276	75	8	179.83	13.44	0.04
chr1	118625376	118625954	579	225	98	3100	107.53	0.87
chr1	118626468	118626610	143	71	5	131.36	7.68	0.04
chr1	118642617	118642979	363	153	24	692.73	44.41	0.08
chr1	118643066	118643302	237	75	5	93.12	6.45	0.06
chr1	118645667	118646090	424	213	12	160.39	7.98	0.04
chr1	118647967	118648412	446	233	60	1493.53	28.95	0.22
chr1	118663066	118663415	350	204	8	128.08	10.75	0.04
chr1	118674320	118674553	234	143	6	84.12	6.29	0.08
chr1	118684640	118684890	251	85	5	73.18	6.14	0.15
chr1	118689804	118690171	368	150	11	173.8	6.59	0.04
chr1	118759621	118759825	205	154	5	76.6	4.03	0.12
chr1	118776471	118776856	386	212	21	587.55	37.63	0.07
chr1	119003824	119004155	332	144	12	224.12	12.29	0.05
chr1	119048999	119049504	506	202	80	2340.61	54.41	0.47
chr1	119049964	119050384	421	266	10	69.69	2.59	0.23
chr1	119055439	119055635	197	91	5	98.73	7.96	0.05
chr1	119074970	119075325	356	203	8	69.82	3.31	0.23
chr1	119075503	119075777	275	193	9	126.11	6.84	0.04
chr1	119075963	119076433	471	300	66	2243.37	52.82	0.45
chr1	119076643	119076907	265	172	7	117.37	6.14	0.04
chr1	119076918	119077246	329	79	9	110.66	4.89	0.04
chr1	119147599	119147919	321	238	11	223.2	14.34	0.05
chr1	119157321	119157618	298	140	25	857.54	63.67	0.1
chr1	119167514	119167815	302	212	11	212.67	9.22	0.05
chr1	119176837	119177024	188	71	5	101.97	8.09	0.04
chr1	119299823	119300297	475	240	19	209.8	9.49	0.05
chr1	119305131	119305955	825	249	27	550.93	15.05	0.06
chr1	119329791	119330053	263	182	5	64.39	5.38	0.35
chr1	119330083	119330338	256	170	6	61.74	4.59	0.47
chr1	119347762	119348231	470	182	43	1407.39	73.28	0.19
chr1	119348327	119348892	566	343	44	1021.23	32.86	0.12
chr1	119388610	119389004	395	207	18	432.46	25.3	0.08
chr1	119398637	119398879	243	161	7	123.52	9.22	0.04
chr1	119399003	119399319	317	193	11	218.93	10.23	0.05
chr1	119407661	119407936	276	204	5	95.51	10.49	0.06
chr1	119424383	119424631	249	70	5	67.03	5.38	0.29
chr1	119451752	119452024	273	76	9	163.2	10.27	0.04
chr1	119453752	119454018	267	91	26	940.35	60.09	0.11
chr1	119470716	119471051	336	210	8	174.64	15.36	0.04
chr1	119497500	119497937	438	300	35	969.45	34.05	0.12
chr1	119498817	119499075	259	180	6	98.76	5.38	0.05
chr1	119548662	119549078	417	225	8	92.96	8.06	0.06
chr1	119565758	119566180	423	229	12	213.54	14.34	0.05
chr1	119624332	119624596	265	84	6	121.68	13.44	0.04
chr1	119634729	119635168	440	278	34	882.45	32.26	0.1
chr1	119837568	119837865	298	216	6	52.61	3.58	0.82
chr1	119859733	119860015	283	193	6	117.69	10.75	0.04
chr1	120042512	120042762	251	180	5	101.97	10.8	0.04
chr1	120080709	120080965	257	122	11	265.18	18.61	0.06
chr1	120089234	120089466	233	67	5	84.64	7.17	0.08
chr1	120093460	120093759	300	185	7	66.05	3.23	0.3
chr1	120114191	120114457	267	82	5	93.57	7.33	0.06
chr1	120354327	120354812	486	268	42	1443.35	60.49	0.2
chr1	120390473	120390603	131	65	5	136.49	7.04	0.04
chr1	120643960	120644763	804	91	37	799.37	19.02	0.09
chr1	120729098	120729260	163	81	8	115.41	4.67	0.04
chr1	120759330	120759780	451	266	34	928.63	44.8	0.11
chr1	120760129	120760351	223	78	6	132.24	13.44	0.04
chr1	121087187	121088070	884	159	74	1953.75	64.52	0.34
chr1	121097101	121097567	467	235	13	278.47	20.09	0.06
chr1	121123250	121123793	544	396	19	474.95	20.47	0.07
chr1	121292522	121292742	221	136	6	143.25	15.92	0.04
chr1	121419160	121419441	282	140	10	256.08	21.23	0.06
chr1	121567905	121568146	242	98	6	61.74	3.47	0.47
chr1	121842722	121843059	338	191	13	278.47	16.35	0.06
chr1	122357205	122357384	180	90	7	82.32	4.52	0.09
chr1	122453479	122453715	237	82	5	113.73	12.73	0.04
chr1	122455248	122455558	311	130	14	397.1	28.65	0.07
chr1	122607341	122607737	397	210	43	1590.36	63.67	0.24
chr1	123065245	123065621	377	132	28	932.78	50.94	0.11
chr1	123801564	123801837	274	83	12	316.9	24.19	0.07
chr1	123903403	123903522	120	60	5	152.19	6.45	0.04
chr1	124174775	124175297	523	190	53	1921.94	85.96	0.33
chr1	124408132	124408407	276	224	5	101.97	8.9	0.04
chr1	124692516	124692773	258	78	5	66.83	5.55	0.28
chr1	125203036	125203278	243	75	5	112.4	12.73	0.04
chr1	125424321	125424567	247	67	5	101.97	7.97	0.04
chr1	125424782	125425075	294	164	7	162.69	15.92	0.04
chr1	125638988	125639247	260	60	5	101.97	8.39	0.04
chr1	125687941	125688377	437	240	14	347.2	31.84	0.08
chr1	125897607	125897805	199	73	6	149.78	15.92	0.04
chr1	125972064	125972330	267	86	11	311.19	25.47	0.07
chr1	126072702	126072943	242	120	15	483.93	28.65	0.07
chr1	126129169	126129714	546	184	99	3100	202.55	0.87
chr1	126149229	126149487	259	189	5	109.02	12.73	0.04
chr1	126150156	126150458	303	156	7	112.08	6.52	0.04
chr1	126168182	126168553	372	192	8	131.91	8	0.04
chr1	126316905	126317158	254	179	6	84.12	5.46	0.08
chr1	126369564	126369795	232	140	7	162.17	14.97	0.04
chr1	126377647	126377972	326	196	15	435.96	28.65	0.08
chr1	126675138	126675545	408	148	16	333.96	17.92	0.07
chr1	126753636	126753876	241	154	13	402.32	38.2	0.07
chr1	126880853	126881121	269	180	6	125.23	11.57	0.04
chr1	126916526	126916831	306	136	12	203.81	8.36	0.04
chr1	127167598	127168045	448	247	17	248.45	10.6	0.05
chr1	127235095	127235467	373	178	9	206.29	19.1	0.05
chr1	127238897	127239285	389	244	11	135.96	5.87	0.04
chr1	127262123	127262591	469	236	17	248.45	9.08	0.05
chr1	127487285	127487456	172	86	5	140.21	15.92	0.04
chr1	127780917	127781280	364	132	10	145.13	9.13	0.04
chr1	127783823	127784421	599	441	23	429.12	12.29	0.08
chr1	127904805	127905097	293	160	13	375.06	25.47	0.07
chr1	128001098	128001279	182	91	6	168.07	19.1	0.04
chr1	128060975	128061296	322	169	13	361.94	25.47	0.08
chr1	128094292	128094553	262	180	5	101.97	11.27	0.04
chr1	128094760	128095104	345	111	47	1853.31	108.24	0.3
chr1	128109217	128109425	209	129	8	217.03	15.92	0.05
chr1	128157082	128157348	267	206	5	66.83	4.31	0.28
chr1	128244013	128244224	212	84	9	126.84	6.08	0.04
chr1	128344303	128344667	365	153	14	348.78	24.19	0.08
chr1	128392464	128392914	451	139	32	991.29	51.08	0.12
chr1	128398807	128399037	231	91	16	483.35	37.26	0.07
chr1	128400344	128400785	442	151	42	954.7	19.96	0.11
chr1	128592511	128592792	282	135	6	84.87	6.14	0.08
chr1	128640874	128641130	257	171	5	79.69	5.38	0.11
chr1	128652727	128652928	202	88	5	101.44	8.6	0.04
chr1	128859534	128860627	1094	726	66	1518.27	35.33	0.22
chr1	129001890	129002151	262	180	11	299.03	16.9	0.06
chr1	129107076	129107301	226	82	5	101.97	9.72	0.04
chr1	130300216	130300402	187	74	5	95.96	7.17	0.06
chr1	130351987	130352276	290	137	13	376.49	28.65	0.07
chr1	130513449	130513773	325	248	10	184.99	13.98	0.04
chr1	130723278	130723441	164	82	5	77	4.41	0.11
chr1	130731630	130731905	276	75	5	68.51	4.61	0.26
chr1	130741614	130741851	238	172	5	92.91	6.45	0.06
chr1	131020462	131020697	236	103	12	328.44	20.3	0.07
chr1	131020804	131021188	385	198	16	373.5	19.35	0.07
chr1	131139228	131139797	570	132	21	383.03	12.26	0.07
chr1	131150363	131150547	185	70	6	124.9	9.95	0.04
chr1	131180510	131180774	265	69	5	87.38	6.45	0.07
chr1	131290657	131290947	291	202	6	84.12	6.26	0.08
chr1	131338877	131339102	226	73	5	95.59	8.6	0.06
chr1	131427413	131427763	351	113	8	96.97	4.78	0.06
chr1	131462706	131463029	324	185	7	155.51	15.92	0.04
chr1	131473728	131473926	199	129	5	101.97	8.56	0.04
chr1	131478760	131479222	463	287	14	216.72	8.06	0.05
chr1	131498388	131498539	152	76	5	120.18	7.68	0.04
chr1	131501493	131501692	200	129	6	104.93	7.68	0.05
chr1	131552523	131552708	186	94	5	117.63	10.75	0.04
chr1	131708456	131708667	212	72	5	101.97	6.84	0.04
chr1	131719193	131719533	341	170	9	161.12	10.75	0.04
chr1	131745585	131745854	270	180	8	100.8	5.81	0.04
chr1	131747465	131747796	332	106	14	352.05	27.51	0.08
chr1	131820793	131821085	293	77	8	187.99	12.6	0.04
chr1	131866947	131867380	434	280	19	394.68	17.11	0.07
chr1	131886026	131886312	287	82	12	304.96	15.36	0.07
chr1	131890025	131890802	778	443	94	3100	128.51	0.87
chr1	131891497	131891929	433	195	12	232.69	17.2	0.05
chr1	131892892	131893142	251	81	5	101.76	10.75	0.04
chr1	131899841	131900149	309	236	6	122.62	12.73	0.04
chr1	131909730	131910000	271	184	19	395.92	11.73	0.07
chr1	131912360	131912598	239	152	8	131.91	8.99	0.04
chr1	132112053	132112302	250	176	5	90.37	8.6	0.06
chr1	132153462	132153605	144	72	6	130.12	5.87	0.04
chr1	132158823	132159110	288	77	7	94.23	4.78	0.06
chr1	132188541	132188731	191	72	7	140.85	7.68	0.04
chr1	132197679	132198009	331	90	16	350.15	12.84	0.08
chr1	132200894	132201279	386	182	32	836.14	27.61	0.1
chr1	132222251	132222495	245	119	23	816.49	50.94	0.1
chr1	132237682	132238080	399	208	38	837.6	24.03	0.1
chr1	132252910	132253154	245	77	5	110.07	12.29	0.04
chr1	132261136	132261345	210	90	7	112.08	6.77	0.04
chr1	132263582	132264022	441	184	22	416.95	11.85	0.08
chr1	132277157	132277496	340	210	10	219.18	17.92	0.05
chr1	132281540	132282300	761	537	33	536.67	12.9	0.06
chr1	132288168	132288754	587	303	55	1306.8	33.66	0.18
chr1	132306863	132307117	255	140	7	112.08	5.48	0.04
chr1	132322878	132323142	265	83	11	143	5.7	0.04
chr1	132333976	132334206	231	84	5	81.03	4.96	0.1
chr1	132355881	132356089	209	87	5	66.83	4.49	0.28
chr1	132367674	132367938	265	77	5	70.5	4.61	0.21
chr1	132417091	132417572	482	179	11	102.02	4.32	0.04
chr1	132470888	132471536	649	265	38	1008.43	25.81	0.12
chr1	132481333	132481604	272	190	5	91.45	7.17	0.06
chr1	132612902	132613202	301	150	6	84.12	6.47	0.08
chr1	132659642	132659881	240	149	5	104.11	10.75	0.05
chr1	132660432	132660737	306	228	7	157.1	9.22	0.04
chr1	132720252	132720444	193	73	5	124.73	12.73	0.04
chr1	132736097	132736442	346	173	13	278.47	13.02	0.06
chr1	132739074	132739346	273	91	10	118.04	4.4	0.04
chr1	132799400	132799645	246	73	5	66.83	5.29	0.28
chr1	132800190	132800601	412	97	14	298.98	12.9	0.06
chr1	132833985	132834332	348	269	11	143	5.61	0.04
chr1	132850764	132851352	589	274	98	2187.09	30.08	0.42
chr1	132855415	132855565	151	75	5	80.58	4.06	0.1
chr1	132878897	132879422	526	214	46	1504.84	53.76	0.22
chr1	132981216	132981655	440	226	54	1439.73	32.26	0.2
chr1	133012629	133012911	283	202	9	195.33	15.05	0.04
chr1	133019167	133019707	541	331	44	1021.23	30.25	0.12
chr1	133033659	133034002	344	170	20	412.6	13.14	0.08
chr1	133053097	133053365	269	82	6	107.32	10.75	0.04
chr1	133084365	133084616	252	89	5	66.45	5.38	0.3
chr1	133095376	133095743	368	250	18	491.47	29.57	0.07
chr1	133129289	133130046	758	273	24	285.05	8.15	0.06
chr1	133209124	133209420	297	91	37	994.88	30.87	0.12
chr1	133265522	133265680	159	79	7	178.41	10.75	0.04
chr1	133347076	133347422	347	166	18	397.65	15.36	0.07
chr1	133347602	133347805	204	73	5	83.57	6.14	0.09
chr1	133367491	133367945	455	98	13	184.57	5.97	0.04
chr1	133397627	133398087	461	139	76	2441.77	63.17	0.52
chr1	133411613	133411807	195	75	5	68.06	3.23	0.27
chr1	133432628	133432860	233	65	6	84.12	6.26	0.08
chr1	133448592	133448896	305	75	8	100.8	4.37	0.04
chr1	133487497	133487735	239	156	5	101.97	7.71	0.04
chr1	133491130	133491373	244	167	5	57.36	4.3	0.67
chr1	133492482	133492895	414	158	8	52.86	2.97	0.82
chr1	133493434	133493696	263	98	11	267.05	15.05	0.06
chr1	133506019	133506202	184	88	5	66.31	3.96	0.3
chr1	133661328	133661574	247	88	10	230.09	14.47	0.05
chr1	133667528	133668075	548	300	76	2376.46	54.51	0.49
chr1	133670456	133670729	274	75	5	56.86	3.58	0.68
chr1	133671984	133672278	295	75	6	74.79	5.38	0.13
chr1	133694317	133694976	660	311	78	1893.8	39.92	0.32
chr1	133695888	133696133	246	79	5	81.89	7.17	0.09
chr1	133710646	133711045	400	194	6	84.12	8.6	0.08
chr1	133741130	133741502	373	214	8	64.62	4.01	0.35
chr1	133742037	133742321	285	114	6	111.51	9.78	0.04
chr1	133778451	133778625	175	87	6	168.07	19.1	0.04
chr1	133852266	133852522	257	147	11	314.91	28.46	0.07
chr1	133856085	133856328	244	141	22	646.23	34.05	0.07
chr1	133863302	133863506	205	89	7	146.93	10.75	0.04
chr1	133955063	133955286	224	158	5	86.65	5.38	0.07
chr1	133973881	133974119	239	152	11	324.27	25.47	0.07
chr1	134053370	134053510	141	70	5	130.46	7.58	0.04
chr1	134061051	134061249	199	139	5	66.83	4.28	0.28
chr1	134062954	134063248	295	203	11	218.93	12.69	0.05
chr1	134099047	134099384	338	251	9	68.93	4.18	0.25
chr1	134110102	134110285	184	124	5	105.78	8.6	0.05
chr1	134142478	134142750	273	197	7	162.17	17.61	0.04
chr1	134151753	134151952	200	86	5	101.97	8.6	0.04
chr1	134188946	134189454	509	130	30	743.38	23.3	0.09
chr1	134270081	134270249	169	84	11	314.63	19.71	0.07
chr1	134285258	134285496	239	163	6	94.43	6.14	0.06
chr1	134381718	134382020	303	91	7	84.47	5.43	0.08
chr1	134399842	134400151	310	189	8	79.91	3.33	0.11
chr1	134414767	134414990	224	154	5	86.65	7.17	0.07
chr1	134419213	134419490	278	90	9	198.91	15.36	0.04
chr1	134492459	134492608	150	75	15	519.33	20.16	0.08
chr1	134501013	134501276	264	83	16	474.12	24.19	0.07
chr1	134535086	134535520	435	162	46	1488.71	53.76	0.21
chr1	134539294	134539544	251	182	5	66.83	5.4	0.28
chr1	134555397	134555670	274	81	9	102.24	4.42	0.04
chr1	134557136	134557344	209	125	5	93.77	5.76	0.06
chr1	134559923	134560259	337	237	11	200.36	10.75	0.04
chr1	134563636	134563847	212	136	7	178.27	16.98	0.04
chr1	134564016	134564248	233	154	5	94	8.6	0.06
chr1	134570581	134571160	580	241	34	627.77	19.55	0.07
chr1	134573694	134573910	217	133	11	299.03	23.33	0.06
chr1	134610699	134610951	253	175	6	134.88	12.73	0.04
chr1	134617747	134617917	171	85	6	131.36	9.22	0.04
chr1	134775024	134775413	390	184	18	512.53	44.57	0.08
chr1	134797567	134797827	261	132	7	171.54	15.92	0.04
chr1	134910559	134910804	246	161	5	91.2	8.6	0.06
chr1	134933546	134933769	224	158	6	142.42	15.92	0.04
chr1	134956007	134956226	220	88	6	61.74	3.15	0.47
chr1	135058386	135058584	199	82	6	149.37	12.65	0.04
chr1	135104596	135104836	241	83	6	111.55	10.34	0.04
chr1	135106060	135106335	276	82	6	61.74	4.95	0.47
chr1	135174605	135174803	199	118	6	134.8	12.5	0.04
chr1	135185888	135186446	559	334	33	614.42	13.02	0.07
chr1	135193442	135193675	234	78	7	162.17	15.1	0.04
chr1	135198473	135198630	158	79	10	174.66	5.66	0.04
chr1	135198983	135199178	196	117	5	78.85	5.38	0.11
chr1	135199217	135199486	270	205	5	66.83	4.35	0.28
chr1	135200430	135200643	214	132	5	93.47	7.82	0.06
chr1	135200709	135200962	254	77	6	103.99	9.6	0.05
chr1	135217555	135217932	378	253	12	115.92	5.42	0.04
chr1	135250670	135250945	276	213	5	83.31	6.2	0.09
chr1	135258340	135258849	510	242	16	220.68	9.87	0.05
chr1	135259201	135259367	167	83	5	69.69	4.49	0.23
chr1	135260981	135261287	307	110	11	173.8	7.7	0.04
chr1	135297313	135297668	356	179	7	136.28	10.75	0.04
chr1	135343411	135343583	173	86	7	211.8	22.29	0.05
chr1	135344091	135344397	307	217	11	294.78	25.47	0.06
chr1	135368238	135368662	425	170	12	115.92	5.33	0.04
chr1	135439927	135440106	180	90	5	126.72	15.92	0.04
chr1	135468482	135468649	168	84	5	107.69	9.03	0.04
chr1	135472555	135472934	380	176	10	143.85	8.06	0.04
chr1	135502175	135502458	284	194	9	177.97	12.54	0.04
chr1	135507764	135508135	372	176	39	726.38	13.02	0.09
chr1	135510375	135510642	268	70	5	74.37	5.04	0.14
chr1	135553735	135553979	245	89	8	100.8	5.27	0.04
chr1	135600383	135600562	180	90	11	332.7	25.71	0.07
chr1	135615946	135616235	290	150	6	61.74	4.16	0.47
chr1	135632244	135632586	343	184	43	1407.39	60.85	0.19
chr1	135637815	135638140	326	81	14	284.36	13.82	0.06
chr1	135639148	135639367	220	113	7	166.29	12.5	0.04
chr1	135655372	135655622	251	134	17	406.85	18.89	0.07
chr1	135675388	135675800	413	83	11	194.87	7.17	0.04
chr1	135675883	135676040	158	79	7	187.08	11.89	0.04
chr1	135676841	135677336	496	313	101	2842.63	54.1	0.7
chr1	135724005	135724549	545	159	11	164.45	7.17	0.04
chr1	135731949	135732241	293	67	6	95.57	9.6	0.06
chr1	135759610	135759973	364	179	8	125.02	5.38	0.04
chr1	135760219	135760511	293	180	6	82.69	6.14	0.09
chr1	135792232	135792530	299	220	9	159.04	7.68	0.04
chr1	136093804	136094008	205	150	6	84.12	4.41	0.08
chr1	136138967	136139443	477	242	18	306.83	19.23	0.07
chr1	136150993	136151212	220	72	5	108.7	10.75	0.04
chr1	136165635	136165859	225	153	6	118.06	8.6	0.04
chr1	136175392	136175585	194	113	6	84.12	5.22	0.08
chr1	136230244	136230527	284	154	6	89.61	6.72	0.06
chr1	136231665	136231847	183	91	5	75.58	5.97	0.13
chr1	136233140	136233499	360	235	24	475.04	18.39	0.07
chr1	136394627	136394821	195	116	5	66.83	4.19	0.28
chr1	136427544	136428114	571	204	57	1206.41	23.02	0.16
chr1	136470707	136470947	241	80	11	297.61	23.04	0.06
chr1	136551031	136551232	202	66	6	84.12	4.34	0.08
chr1	136561153	136561420	268	183	5	84.81	6.2	0.08
chr1	136565882	136566226	345	151	7	104.13	6.62	0.05
chr1	136569755	136570749	995	731	106	2457.51	44.8	0.52
chr1	136583949	136584306	358	171	8	64.62	4.62	0.35
chr1	136598399	136598664	266	58	5	53.36	3.23	0.79
chr1	136613230	136613628	399	145	38	1294.12	59.14	0.17
chr1	136646310	136646588	279	134	9	133.22	7.53	0.04
chr1	136661929	136662209	281	154	13	180.94	6.45	0.04
chr1	136665038	136665352	315	182	7	105.29	4.61	0.05
chr1	136665363	136665609	247	162	5	67.42	4.03	0.29
chr1	136670540	136670893	354	167	12	100.01	3.26	0.04
chr1	136674525	136675585	1061	401	124	2401.19	24.9	0.5
chr1	136680189	136680449	261	91	6	89.32	6.14	0.06
chr1	136690123	136690482	360	177	11	165.45	8.36	0.04
chr1	136695027	136695344	318	226	7	110.86	6.72	0.04
chr1	136695800	136696534	735	222	29	389.33	9.66	0.07
chr1	136698849	136699141	293	207	11	201.07	9.41	0.04
chr1	136727622	136728306	685	401	94	3107.38	78.85	0
chr1	136733324	136733536	213	149	5	98.67	6.45	0.05
chr1	136769027	136769250	224	86	6	84.12	6.02	0.08
chr1	136781791	136782101	311	89	19	474.95	25.08	0.07
chr1	136879627	136879905	279	178	10	262.29	25.47	0.06
chr1	136939641	136939938	298	227	6	124.83	15.92	0.04
chr1	136945322	136945698	377	236	18	358.81	14.86	0.08
chr1	136950727	136951031	305	123	8	116.45	6.72	0.04
chr1	136951272	136951625	354	163	13	187.54	8.56	0.04
chr1	136953475	136953983	509	360	31	760.83	34.69	0.09
chr1	136957483	136957913	431	142	18	267.46	8.34	0.06
chr1	137051664	137052021	358	100	18	528.8	41.39	0.08
chr1	137173950	137174786	837	231	30	385.52	7.17	0.07
chr1	137378397	137378917	521	377	63	2121.31	96.77	0.39
chr1	137387624	137387882	259	74	7	112.08	8.35	0.04
chr1	137390313	137390587	275	197	6	84.12	7.39	0.08
chr1	137436739	137436903	165	82	5	140.21	15.92	0.04
chr1	137657231	137657360	130	65	5	196.99	15.92	0.04
chr1	137738144	137738573	430	227	9	192.89	19.1	0.04
chr1	137738678	137738881	204	114	8	219.06	19.1	0.05
chr1	138154076	138154412	337	222	15	341.25	16.31	0.07
chr1	138205877	138206054	178	89	7	180.67	15.05	0.04
chr1	138267061	138267273	213	86	18	565.03	29.77	0.06
chr1	138547779	138547916	138	69	7	212.43	10.39	0.05
chr1	138550813	138551064	252	175	5	110.47	12.73	0.04
chr1	138571683	138571979	297	146	6	81.92	6.14	0.09
chr1	138603904	138604249	346	255	15	364.04	21.51	0.08
chr1	138620157	138620316	160	80	5	116.08	8.6	0.04
chr1	138929034	138929378	345	201	10	240.17	19.1	0.05
chr1	138930097	138930388	292	89	6	126.08	9.55	0.04
chr1	138938083	138938335	253	175	6	124.5	10.75	0.04
chr1	138956447	138957067	621	436	17	364.08	15.74	0.08
chr1	139194817	139195040	224	65	5	86.65	7.17	0.07
chr1	139391634	139391911	278	76	10	245.02	18.82	0.05
chr1	139425757	139426090	334	192	14	373.18	26.16	0.07
chr1	139494558	139495098	541	296	78	2698.58	79.5	0.64
chr1	139495460	139495742	283	76	7	162.17	9.13	0.04
chr1	139499827	139500407	581	380	20	471.6	21.51	0.07
chr1	140183557	140183808	252	136	6	125.23	10.84	0.04
chr1	140188612	140188832	221	96	12	365.48	31.84	0.08
chr1	140245393	140245729	337	248	20	500.55	32.26	0.07
chr1	140262600	140262734	135	67	5	196.99	15.92	0.04
chr1	140429241	140429815	575	252	77	3000.49	133.71	0.8
chr1	140434781	140435230	450	294	62	1804.99	49.6	0.29
chr1	140438174	140438475	302	190	10	239.05	16.54	0.05
chr1	140452077	140452320	244	142	5	112.18	9.55	0.04
chr1	140513381	140513953	573	269	44	1457.37	70.04	0.21
chr1	141097777	141098037	261	108	5	108.61	9.55	0.03
chr1	143073810	143074004	195	90	7	193.42	19.1	0.04
chr1	143217326	143217679	354	148	12	305.98	19.1	0.07
chr1	143265203	143265559	357	188	8	172.59	15.92	0.04
chr1	143311531	143311723	193	89	14	467.94	41.39	0.07
chr1	143555087	143555399	313	170	7	105.73	6.14	0.05
chr1	143555535	143555813	279	190	25	676.89	28.5	0.08
chr1	143730998	143731248	251	86	8	201.71	22.29	0.04
chr1	143731743	143732270	528	127	57	1789.73	73.81	0.29
chr1	143733966	143734425	460	233	68	2046.09	53.17	0.36
chr1	143820557	143820765	209	123	9	228.28	17.98	0.05
chr1	143837159	143837504	346	189	7	112.08	7.44	0.04
chr1	146498712	146498860	149	74	6	157.69	9.61	0.04
chr1	146653952	146654163	212	53	5	101.97	6.84	0.04
chr1	146929600	146929829	230	97	18	613.43	47.75	0.07
chr1	147457062	147457227	166	83	5	140.21	15.92	0.04
chr1	148853798	148854027	230	112	13	385.21	29.57	0.07
chr1	149074811	149075047	237	117	15	424.18	27.96	0.08
chr1	149219750	149219943	194	117	5	124.45	9.55	0.04
chr1	149253407	149253570	164	82	5	154	15.92	0.04
chr1	149430918	149431122	205	113	8	218.65	22.29	0.05
chr1	149786235	149786371	137	68	6	242.08	19.1	0.05
chr1	150115387	150115947	561	375	24	660.76	25.47	0.08
chr1	150198652	150198902	251	170	5	110.68	12.73	0.04
chr1	150392525	150392778	254	169	7	102.8	5.97	0.04
chr1	150396483	150396683	201	83	5	122.54	12.73	0.04
chr1	150496919	150497347	429	200	68	2546.2	110.71	0.56
chr1	150497423	150497580	158	79	5	143.45	13.44	0.04
chr1	150623138	150623405	268	88	6	61.74	4.8	0.47
chr1	150639604	150639752	149	74	7	257.53	22.29	0.06
chr1	150805536	150805752	217	128	11	299.03	23.33	0.06
chr1	150824666	150824849	184	98	9	273.17	25.47	0.06
chr1	151177368	151177958	591	273	47	903.81	17.48	0.11
chr1	151220207	151220443	237	83	15	487.3	41.39	0.07
chr1	151235569	151235813	245	136	13	278.47	14.49	0.06
chr1	151259203	151259368	166	83	6	131.36	9.22	0.04
chr1	151293570	151294167	598	271	27	749.71	35.02	0.09
chr1	151305064	151305279	216	68	5	97.94	8.6	0.06
chr1	151427105	151427578	474	384	15	176.82	4.25	0.04
chr1	151515667	151516111	445	295	27	638.78	31.9	0.07
chr1	151544030	151544367	338	185	7	152.4	15.92	0.04
chr1	151544583	151544952	370	243	12	300.45	22.29	0.07
chr1	151545681	151545899	219	135	10	145.13	6.28	0.04
chr1	151560636	151560879	244	86	8	131.91	6.56	0.04
chr1	151570661	151570891	231	144	5	66.83	4.97	0.28
chr1	151579770	151579945	176	88	5	140.21	15.92	0.04
chr1	151706134	151706458	325	78	11	288.11	19.1	0.06
chr1	151712807	151713067	261	134	10	251.59	18.82	0.06
chr1	151754858	151755124	267	191	5	53.19	4.3	0.8
chr1	151878272	151878775	504	369	15	234.13	8.06	0.05
chr1	151880713	151881172	460	166	11	203.19	8.6	0.04
chr1	151977626	151977914	289	121	6	126.71	12.73	0.04
chr1	151997927	151998173	247	157	8	187.99	18.59	0.04
chr1	152070469	152070833	365	184	51	2024.68	108.24	0.36
chr1	152076390	152076591	202	84	5	122.28	12.73	0.04
chr1	152102139	152102391	253	143	8	201.05	15.92	0.04
chr1	152116550	152116770	221	130	10	286.78	25.47	0.06
chr1	152413256	152413440	185	101	7	161.77	11.94	0.04
chr1	152414650	152414969	320	138	19	519.77	30.11	0.08
chr1	152525115	152525324	210	81	5	101.97	9.03	0.04
chr1	152565905	152566027	123	61	5	113.78	4.48	0.04
chr1	152573110	152573582	473	221	36	877.81	32.26	0.1
chr1	152574545	152574803	259	168	6	100.75	5.56	0.04
chr1	152603724	152604009	286	149	14	303.08	12.29	0.07
chr1	152739475	152739680	206	115	7	112.08	5.54	0.04
chr1	152767403	152767663	261	174	7	158.99	16.13	0.04
chr1	152790259	152790601	343	260	13	220.83	8.36	0.05
chr1	152792876	152793415	540	121	13	159.75	4.65	0.04
chr1	152793819	152794049	231	147	7	95.58	4.89	0.06
chr1	152811179	152811415	237	153	5	83.78	7.17	0.08
chr1	152815175	152815444	270	118	5	66.83	4.35	0.28
chr1	152817292	152817863	572	243	20	391.66	17.92	0.07
chr1	152832177	152832668	492	309	11	158.87	7.68	0.04
chr1	152837141	152837469	329	113	8	101.78	7.17	0.04
chr1	152845453	152845708	256	87	5	79.88	5.38	0.11
chr1	152872197	152872427	231	150	5	110.25	11.62	0.04
chr1	152900275	152900686	412	249	11	87.43	3.16	0.07
chr1	152915721	152916166	446	170	37	884.23	29.97	0.1
chr1	152917545	152918088	544	278	47	967.36	24.23	0.12
chr1	152942905	152943267	363	234	10	184.99	13.66	0.04
chr1	152973691	152974360	670	295	69	2284.37	81.24	0.46
chr1	152992326	152992602	277	140	10	245.39	16.13	0.05
chr1	152992768	152993011	244	69	6	84.12	3.94	0.08
chr1	153009341	153009592	252	64	8	159.77	9.6	0.04
chr1	153010418	153010684	267	69	7	116.84	6.14	0.04
chr1	153027690	153028059	370	130	10	205.78	14.66	0.05
chr1	153035538	153035750	213	68	5	88.38	7.05	0.06
chr1	153037346	153037708	363	162	7	78.89	3.58	0.11
chr1	153037729	153038083	355	112	44	1133.53	27.37	0.14
chr1	153040035	153040264	230	72	5	88.83	7.68	0.06
chr1	153040280	153040506	227	83	5	66.83	4.88	0.28
chr1	153043432	153043620	189	119	7	164.9	12.65	0.04
chr1	153057626	153057871	246	81	5	101.97	7.94	0.04
chr1	153073134	153073509	376	255	11	251.51	18.82	0.06
chr1	153077583	153077806	224	144	5	72.2	5.38	0.17
chr1	153093064	153093616	553	269	47	967.36	24.63	0.12
chr1	153094595	153094903	309	76	8	106.49	5.97	0.04
chr1	153095198	153095890	693	365	79	1889.96	33.15	0.32
chr1	153096153	153096534	382	130	11	120.03	4.93	0.04
chr1	153098653	153099017	365	186	7	84.47	5.23	0.08
chr1	153099420	153099693	274	96	5	66.83	4.42	0.28
chr1	153109072	153109287	216	160	5	101.97	6.97	0.04
chr1	153161378	153161565	188	65	5	105.22	8.6	0.05
chr1	153180264	153180435	172	86	7	208.95	21.51	0.05
chr1	153186009	153186183	175	87	5	69.59	4.48	0.23
chr1	153216490	153216757	268	80	18	433.81	18.73	0.08
chr1	153263979	153264239	261	189	5	66.83	4.21	0.28
chr1	153273656	153273837	182	91	8	140.34	7.83	0.04
chr1	153316362	153316576	215	128	14	303.22	10.4	0.07
chr1	153320644	153320973	330	159	17	357.72	12.1	0.08
chr1	153321713	153321980	268	61	5	66.83	4.32	0.28
chr1	153347767	153348143	377	250	21	504.36	23.3	0.07
chr1	153366792	153367196	405	180	8	148.65	10.75	0.04
chr1	153375361	153375624	264	90	5	83.65	7.96	0.08
chr1	153376329	153377102	774	396	41	959.57	19.71	0.12
chr1	153493473	153493789	317	89	12	242.32	17.04	0.05
chr1	153585571	153585798	228	103	6	125.03	9.78	0.04
chr1	153590144	153590622	479	221	41	1146.07	48.07	0.14
chr1	153740700	153741084	385	254	19	415.73	23.04	0.08
chr1	153749281	153749486	206	88	7	146.58	8.96	0.04
chr1	153766532	153766754	223	90	13	224.57	8.79	0.05
chr1	153788460	153788714	255	186	5	101.97	8.23	0.04
chr1	153899685	153899945	261	66	5	71.25	6.14	0.19
chr1	153986722	153986895	174	87	5	140.21	15.92	0.04
chr1	154076701	154076958	258	73	6	89.98	4.61	0.06
chr1	154080572	154081575	1004	247	55	1142.01	20.16	0.14
chr1	154383392	154383603	212	80	6	110.66	8.96	0.04
chr1	154559555	154559832	278	91	8	134.06	9.22	0.04
chr1	154722712	154722946	235	89	5	105.22	10.75	0.05
chr1	154786226	154786522	297	207	6	101.43	8.6	0.04
chr1	154957655	154957855	201	122	5	66.83	4.32	0.28
chr1	155001989	155002226	238	86	11	310.85	19.81	0.07
chr1	155035175	155035480	306	231	11	218.93	16.45	0.05
chr1	155052761	155053253	493	320	12	193.69	8.84	0.04
chr1	155056168	155056551	384	192	8	100.8	8.26	0.04
chr1	155073504	155073717	214	127	9	163.2	9.2	0.04
chr1	155111895	155112087	193	91	6	151.69	15.92	0.04
chr1	155224173	155224437	265	120	6	74.21	4.78	0.14
chr1	155240301	155240540	240	152	5	66.83	5.16	0.28
chr1	155368140	155368267	128	64	6	257.53	19.1	0.06
chr1	155424111	155424392	282	79	6	128.21	12.73	0.04
chr1	155438646	155438874	229	80	6	130.6	13.44	0.04
chr1	155484177	155484533	357	200	15	421.41	25.47	0.08
chr1	155557908	155558168	261	156	9	163.2	9.82	0.04
chr1	156066421	156066655	235	76	5	66.83	5.05	0.28
chr1	156073470	156073720	251	161	7	84.47	4.5	0.08
chr1	156076626	156076890	265	175	6	88.44	6.14	0.06
chr1	156393520	156393784	265	178	6	121.68	13.44	0.04
chr1	156418100	156418464	365	226	8	124.81	7.17	0.04
chr1	156420788	156420948	161	80	5	116.46	8.66	0.04
chr1	156421400	156421654	255	127	7	84.47	4.57	0.08
chr1	156474911	156475047	137	68	5	154.68	10.75	0.04
chr1	156512724	156512920	197	81	5	101.97	8.47	0.04
chr1	156565388	156565712	325	132	34	1046.34	41.22	0.13
chr1	156613926	156614175	250	72	9	221.37	17.5	0.05
chr1	156614262	156614628	367	143	12	268.58	17.11	0.06
chr1	156615777	156615996	220	144	6	73.4	4.89	0.15
chr1	156667634	156667808	175	87	10	272.17	17.92	0.06
chr1	156668583	156669162	580	341	34	696.88	17.92	0.08
chr1	156669743	156670063	321	223	15	341.25	15.53	0.07
chr1	156676323	156676540	218	83	7	112.08	5.86	0.04
chr1	156717824	156718066	243	188	5	91.83	6.45	0.06
chr1	156752348	156752694	347	172	11	173.8	8.71	0.04
chr1	156836072	156836505	434	216	9	155.75	15.05	0.04
chr1	156938748	156939009	262	175	9	223.8	18.82	0.05
chr1	156942301	156942463	163	81	7	226.84	22.29	0.05
chr1	156956413	156956776	364	115	11	229.64	10.75	0.05
chr1	156961431	156961690	260	144	23	706.68	43.01	0.08
chr1	156979840	156980112	273	85	12	242.32	13.21	0.05
chr1	156983255	156983882	628	536	31	510.89	11.58	0.08
chr1	156994828	156995190	363	167	21	556.59	30.72	0.06
chr1	156997979	156998208	230	138	8	52.86	2.06	0.82
chr1	157036630	157037035	406	89	10	184.99	8.73	0.04
chr1	157039145	157039407	263	51	5	87.77	6.45	0.06
chr1	157041270	157041563	294	213	6	82.49	7.68	0.09
chr1	157054623	157054867	245	76	5	101.97	10.54	0.04
chr1	157101126	157101368	243	153	7	112.08	7.84	0.04
chr1	157253517	157253824	308	85	13	278.47	13.25	0.06
chr1	157412464	157412761	298	222	6	124.43	15.81	0.04
chr1	157439947	157440224	278	89	8	146.31	8.96	0.04
chr1	157440446	157440690	245	181	5	66.83	5.27	0.28
chr1	157458404	157458597	194	102	5	68.31	4.3	0.27
chr1	157458957	157459435	479	183	39	1069.92	46.35	0.13
chr1	157466313	157466546	234	188	5	114.41	9.55	0.04
chr1	157745710	157745880	171	85	5	108.69	9.19	0.04
chr1	157804139	157804369	231	140	7	180.67	15.92	0.04
chr1	157940303	157940727	425	158	10	218.65	15.92	0.05
chr1	157983289	157983582	294	79	6	125.23	12.65	0.04
chr1	158147687	158147954	268	81	6	96.75	7.17	0.06
chr1	158203020	158203169	150	75	5	142.04	10.75	0.04
chr1	158204680	158205001	322	75	9	204.2	13.44	0.04
chr1	158238471	158238686	216	124	5	109.67	10.75	0.04
chr1	158294799	158295180	382	204	15	341.25	18.48	0.07
chr1	158356181	158356575	395	132	17	335.37	12.74	0.07
chr1	158361986	158362314	329	203	15	434.49	31.84	0.08
chr1	158386864	158387320	457	187	44	1562.76	95.51	0.23
chr1	158764758	158765029	272	191	5	101.97	11.7	0.04
chr1	159018174	159018512	339	247	10	241.99	19.1	0.05
chr1	159035836	159036231	396	207	7	112.08	8.52	0.04
chr1	159336369	159336580	212	125	6	121.68	8.6	0.04
chr1	159342389	159342656	268	163	17	550.26	31.84	0.06
chr1	159348073	159348252	180	90	5	126.72	15.92	0.04
chr1	159409591	159409819	229	70	8	209.37	22.29	0.05
chr1	159429917	159430172	256	84	8	200.07	19.1	0.04
chr1	159493931	159494260	330	170	11	286.32	19.1	0.06
chr1	159524172	159524490	319	103	8	131.91	10.29	0.04
chr1	159650524	159650783	260	116	5	79.1	5.38	0.11
chr1	160209727	160210275	549	312	49	1198.74	33.06	0.15
chr1	160218012	160218492	481	247	17	427.71	23.25	0.08
chr1	160309100	160309463	364	229	18	417.39	16.13	0.08
chr1	160309980	160310460	481	291	37	884.23	24.57	0.1
chr1	160311747	160312318	572	299	20	419.04	16.4	0.08
chr1	160363458	160363847	390	88	11	173.8	6.99	0.04
chr1	160378919	160379143	225	81	6	142.14	15.92	0.04
chr1	160400773	160401177	405	152	11	179.99	9.22	0.04
chr1	160416212	160416496	285	74	9	231.94	22.29	0.05
chr1	160651570	160652027	458	334	20	556.69	25.47	0.06
chr1	160655208	160655526	319	148	8	181.84	12.73	0.04
chr1	160734563	160735174	612	423	20	495.96	28.65	0.07
[truncated: 34,430 more rows]
