# Supplementary material for: Identifying TF-MiRNA Regulatory Relationships Using Multiple Features
Source: PLoS One. 2015 Apr 29;10(4):e0125156. doi: 10.1371/journal.pone.0125156 (PMC4414601; doi:10.1371/journal.pone.0125156)
Supplement: S2 Text — (ZIP) [file pone.0125156.s002.zip › peaks/sox2_peaks.txt]

# This file is generated by MACS version 1.4.1 20110627
# ARGUMENTS LIST:
# name = sox2
# format = BAM
# ChIP-seq file = sox2.bam
# control file = GFP.bam
# effective genome size = 1.87e+09
# band width = 300
# model fold = 10,30
# pvalue cutoff = 1.00e-05
# Small dataset will be scaled towards larger dataset.
# Range for calculating regional lambda is: 1000 bps and 10000 bps
# tag size is determined as 25 bps
# total tags in treatment: 7568119
# total tags in control: 1064277
# d = 130
chr	start	end	length	summit	tags	#NAME?	fold_enrichment	FDR(%)
chr1	3062867	3063196	330	108	13	86.97	19.01	7.69
chr1	3914081	3914383	303	159	19	171.21	30.41	18.38
chr1	3944593	3944803	211	105	9	88.35	17.11	7.9
chr1	4092914	4093261	348	125	9	56.25	13.3	3.48
chr1	4150790	4151158	369	242	10	62.77	17.11	4.31
chr1	4608767	4609128	362	235	11	57.71	9.54	3.66
chr1	4803080	4803379	300	186	12	91.87	20.91	8.38
chr1	4809522	4809856	335	229	9	57.7	15.21	3.65
chr1	4819418	4819759	342	244	9	56.91	13.3	3.57
chr1	4855263	4855983	721	329	45	375.86	57.02	8.8
chr1	4866128	4866527	400	117	11	53.35	9.54	3.11
chr1	5137133	5137473	341	204	11	75.53	15.21	6.14
chr1	5183465	5183793	329	204	9	58.39	11.4	3.73
chr1	5232777	5233151	375	228	15	110.41	22.81	10.55
chr1	5600223	5600555	333	124	9	57.93	11.4	3.68
chr1	5803877	5804332	456	217	11	62.23	15.21	4.22
chr1	5955186	5955506	321	117	9	59.33	15.21	3.83
chr1	6058923	6059553	631	360	22	74.62	11.18	5.98
chr1	6117662	6117892	231	115	10	88.35	19.01	7.9
chr1	6215153	6215484	332	102	10	67.23	17.11	4.97
chr1	6448716	6449411	696	231	60	233.8	13.17	19.27
chr1	6457937	6458448	512	186	31	261.67	34.21	18.81
chr1	6728151	6728436	286	128	10	73.62	15.21	5.88
chr1	6729198	6729621	424	188	18	108.69	19.08	10.4
chr1	6870364	6870836	473	167	14	86.63	17.11	7.63
chr1	7047265	7047617	353	129	19	132.2	19.08	13.34
chr1	7309277	7309629	353	224	13	93.49	17.11	8.57
chr1	7313284	7313833	550	343	27	107.97	12.74	10.26
chr1	7451683	7452065	383	212	23	198.7	30.41	19.53
chr1	7671475	7671943	469	341	16	105.96	26.61	10.04
chr1	7732619	7733201	583	267	23	158.27	28.51	16.56
chr1	7979756	7979902	147	73	9	133.96	17.11	13.54
chr1	8098870	8099257	388	187	12	62.47	10.9	4.26
chr1	8496314	8496683	370	172	18	51.15	6.56	2.88
chr1	8581841	8582276	436	310	13	64.57	14.99	4.62
chr1	9701953	9702366	414	224	31	289.53	39.91	16.31
chr1	9768969	9769314	346	252	9	56.47	15.21	3.5
chr1	9909098	9909405	308	158	31	328.83	49.42	10.99
chr1	10395647	10395943	297	82	9	62.33	15.21	4.23
chr1	10852989	10853178	190	95	9	99.3	17.11	9.29
chr1	10989658	10990027	370	121	13	63.64	10.22	4.48
chr1	10992011	10992313	303	181	9	61.56	15.21	4.11
chr1	10999051	10999424	374	206	12	80.62	15.21	6.86
chr1	11082066	11082463	398	238	20	132.56	21.8	13.39
chr1	11277745	11278271	527	255	33	152.9	16.52	15.74
chr1	11330160	11330526	367	262	9	54.25	9.5	3.21
chr1	11395437	11395902	466	163	23	179.65	32.31	18.87
chr1	11401219	11401508	290	118	11	83.15	19.01	7.22
chr1	11501548	11502007	460	334	19	111.69	14.99	10.76
chr1	11507942	11508363	422	156	10	57.2	11.4	3.6
chr1	11748495	11748855	361	118	12	82.41	11.4	7.13
chr1	12096069	12096391	323	117	10	68.39	13.3	5.17
chr1	12296087	12296458	372	114	14	81.35	13.63	6.98
chr1	12691821	12692405	585	129	19	56.72	6.38	3.53
chr1	12744545	12745377	833	657	81	808.44	47.52	3.65
chr1	12748498	12748957	460	266	10	53.69	11.4	3.15
chr1	12805643	12805954	312	139	11	79.69	17.11	6.76
chr1	12810439	12810741	303	129	9	61.56	15.21	4.11
chr1	12836034	12836573	540	188	34	160.85	21.34	17.03
chr1	12891133	12891491	359	124	9	55.08	15.21	3.34
chr1	12928639	12929009	371	147	9	53.84	9.5	3.16
chr1	12990787	12991345	559	350	36	177.11	19.81	18.6
chr1	13059694	13060202	509	148	15	91.38	15.21	8.31
chr1	13074446	13074857	412	236	23	191.58	34.21	19.33
chr1	13081837	13082134	298	112	11	66.41	13.63	4.86
chr1	13084723	13085478	756	428	69	673.91	66.52	3.52
chr1	13094633	13094874	242	121	10	77.75	19.01	6.43
chr1	13094932	13095180	249	124	13	110.56	24.71	10.57
chr1	13096045	13096312	268	154	11	71.27	13.63	5.54
chr1	13132091	13132414	324	129	11	77.92	17.11	6.55
chr1	13467874	13468237	364	248	11	72.49	15.21	5.7
chr1	13606686	13607071	386	76	9	52.35	11.4	2.97
chr1	13839906	13840252	347	260	9	56.36	13.3	3.49
chr1	14058284	14058621	338	167	10	52.7	9.54	3.02
chr1	14208166	14208700	535	218	14	79.62	20.91	6.75
chr1	14225281	14225853	573	412	33	270.27	36.11	18.21
chr1	14231189	14231644	456	225	12	70.76	15.21	5.47
chr1	14292162	14292741	580	263	24	169.05	30.41	18.12
chr1	14309893	14310168	276	120	11	61	12.27	4.03
chr1	14312332	14312979	648	337	25	168.14	30.41	17.92
chr1	14420960	14421356	397	169	11	68.5	17.11	5.2
chr1	15649764	15650105	342	127	9	56.91	15.21	3.57
chr1	15791629	15792088	460	212	12	70.33	17.11	5.42
chr1	16129844	16130453	610	315	40	344.79	60.82	10.48
chr1	16130478	16130763	286	164	10	68.91	15.33	5.26
chr1	16216958	16217428	471	177	13	60.66	12.27	3.97
chr1	16312109	16312488	380	98	9	52.94	9.5	3.04
chr1	16325861	16326136	276	154	15	108.75	19.08	10.42
chr1	16520555	16520887	333	265	19	56.72	7.71	3.53
chr1	16656943	16657281	339	211	11	60.61	13.63	3.97
chr1	16657325	16657610	286	129	10	59.52	12.27	3.85
chr1	16823943	16824447	505	263	15	91.86	20.91	8.38
chr1	17091501	17091865	365	116	9	50.36	10.22	2.84
chr1	17250751	17251079	329	117	12	87.13	20.91	7.71
chr1	17337888	17338114	227	113	9	77.75	17.11	6.43
chr1	17912377	17912705	329	254	10	67.61	11.4	5.09
chr1	18268942	18269174	233	116	11	99.3	20.91	9.29
chr1	18287331	18287681	351	189	20	62.49	7.65	4.26
chr1	19156739	19157064	326	106	9	58.74	15.21	3.77
chr1	20504870	20505185	316	189	12	72.43	14.99	5.69
chr1	20612544	20613102	559	310	11	53.26	15.21	3.09
chr1	20760225	20760785	561	238	17	103.28	15.21	9.84
chr1	20781664	20782052	389	98	9	52.06	9.5	2.93
chr1	20820099	20820580	482	279	12	68.05	15.21	5.14
chr1	20867168	20867999	832	338	49	293.03	32.88	15.3
chr1	20868051	20868495	445	148	18	105.18	17.72	9.98
chr1	20908557	20908893	337	173	22	198.8	30.41	19.56
chr1	20982606	20982951	346	99	9	56.47	11.4	3.5
chr1	21231513	21232067	555	363	26	159.57	23.17	16.81
chr1	22225694	22226037	344	122	10	65.72	15.21	4.76
chr1	22285334	22285768	435	123	14	91.46	17.11	8.32
chr1	22466697	22467066	370	247	12	64.74	9.54	4.63
chr1	24246564	24246901	338	243	9	57.36	11.4	3.62
chr1	25165264	25165596	333	212	9	57.93	13.3	3.68
chr1	25181794	25182191	398	192	13	86.93	17.11	7.67
chr1	26373180	26373601	422	129	11	65.72	15.21	4.76
chr1	26900456	26900773	318	110	9	59.7	13.3	3.87
chr1	26907890	26908245	356	215	16	124.45	20.91	12.5
chr1	29816209	29816559	351	255	10	64.87	13.3	4.64
chr1	30804852	30805501	650	342	24	65.97	12.27	4.8
chr1	30847493	30848001	509	385	23	139.88	19.08	14.42
chr1	31233520	31234168	649	336	37	149.45	14.99	15.83
chr1	31342734	31343092	359	254	9	55.08	11.4	3.34
chr1	33621991	33622500	510	298	16	79.2	12.27	6.71
chr1	34005522	34006109	588	325	18	51.15	10.42	2.88
chr1	34065191	34065541	351	116	9	55.93	13.3	3.44
chr1	34065670	34066100	431	187	29	218.62	27.26	20.38
chr1	34074419	34074921	503	191	24	172.31	27.26	18.44
chr1	34103662	34104145	484	296	43	363.79	40.88	9.17
chr1	34106987	34107368	382	290	9	52.74	13.3	3.02
chr1	34140185	34141104	920	645	35	225.88	26.61	20.75
chr1	34193465	34193801	337	239	9	53.33	10.22	3.1
chr1	34258136	34258538	403	297	10	54.61	10.22	3.27
chr1	34432702	34433082	381	262	11	70.39	13.3	5.43
chr1	34468505	34468884	380	173	67	747.77	80.41	4.43
chr1	34547060	34547383	324	187	15	119.72	20.91	11.79
chr1	34710160	34710538	379	274	9	53.04	11.4	3.06
chr1	34902423	34902812	390	170	10	60.46	13.3	3.95
chr1	35108556	35109015	460	318	15	77.47	14.99	6.39
chr1	35115027	35116190	1164	696	461	3100	209.87	0
chr1	35232525	35233133	609	293	42	196.91	14.99	19.65
chr1	35396806	35397052	247	123	9	54.7	12.27	3.29
chr1	35697670	35698327	658	390	45	141.03	10.76	14.52
chr1	35750187	35750584	398	269	13	74.76	16.66	6.04
chr1	35869595	35870150	556	202	25	183.87	32.31	18.45
chr1	35944329	35944890	562	233	23	151.42	27.26	16
chr1	36013561	36014408	848	199	29	120.54	10.22	11.9
chr1	36017096	36017552	457	275	16	74.72	14.76	6.04
chr1	36025873	36026385	513	295	17	109.47	19.01	10.46
chr1	36042165	36042387	223	111	10	88.35	19.01	7.9
chr1	36060529	36060792	264	163	10	77.09	15.21	6.35
chr1	36060860	36061593	734	428	38	291.25	34.21	15.9
chr1	36063185	36063611	427	180	11	50.55	10.9	2.85
chr1	36064798	36065177	380	191	19	126.43	14.99	12.75
chr1	36077121	36077397	277	165	9	60.79	13.63	4
chr1	36085118	36085550	433	126	11	64.56	15.21	4.62
chr1	36121790	36122178	389	129	10	60.56	11.4	3.96
chr1	36149467	36149809	343	224	10	65.84	11.4	4.78
chr1	36240030	36240654	625	282	20	96.68	14.99	9.08
chr1	36501403	36501797	395	120	11	53.9	9.54	3.18
chr1	36556907	36557307	401	264	16	77.84	12.58	6.54
chr1	36632992	36633355	364	244	10	63.34	11.4	4.4
chr1	36759147	36759465	319	196	11	63.33	12.27	4.39
chr1	36829584	36829937	354	116	13	75.38	13.63	6.13
chr1	36938648	36939005	358	111	9	55.18	11.4	3.35
chr1	36944424	36944806	383	280	10	56.69	11.92	3.52
chr1	36962830	36963387	558	129	30	197.92	24.53	19.7
chr1	36982557	36982844	288	159	11	83.48	13.3	7.25
chr1	36985400	36986353	954	616	195	2523.82	256.59	0
chr1	36986905	36987238	334	129	16	128.79	22.81	12.94
chr1	36987819	36988367	549	277	14	60.02	13.63	3.9
chr1	37100940	37101313	374	282	9	53.54	13.3	3.12
chr1	37677943	37678311	369	205	9	54.04	11.4	3.19
chr1	37871600	37871890	291	128	9	50.49	9.54	2.85
chr1	38058451	38058865	415	113	15	83.59	13.63	7.26
chr1	38291392	38291902	511	288	18	95.3	19.08	8.91
chr1	38506393	38506696	304	122	10	57.01	12.27	3.58
chr1	38628817	38629192	376	126	9	53.34	11.4	3.1
chr1	38796813	38797168	356	124	9	55.39	11.4	3.38
chr1	38873322	38873673	352	258	9	55.82	9.5	3.43
chr1	39010723	39011081	359	122	11	73.13	13.3	5.81
chr1	39122683	39123140	458	134	20	148.47	28.51	15.67
chr1	39527385	39527725	341	148	10	52.34	9.54	2.97
chr1	39528267	39528739	473	290	32	284.39	49.42	17.26
chr1	39563275	39563643	369	113	9	54.04	11.4	3.19
chr1	39884762	39885074	313	166	22	205.77	30.41	20.12
chr1	39902791	39903103	313	184	9	60.3	13.3	3.93
chr1	39936298	39936673	376	284	9	53.34	9.5	3.1
chr1	40610980	40611347	368	256	9	50.06	10.22	2.83
chr1	40797273	40797699	427	310	12	74	15.21	5.93
chr1	41131499	41131816	318	123	9	59.7	13.3	3.87
chr1	41140451	41140893	443	283	45	255.62	21.73	19.02
chr1	41390199	41390820	622	290	22	142.36	24.71	14.69
chr1	42058325	42059047	723	367	60	565.12	79.83	3.65
chr1	42186297	42186646	350	225	11	74.31	17.11	5.95
chr1	42369626	42369912	287	106	9	63.66	15.21	4.49
chr1	42472562	42472877	316	177	10	55.42	9.54	3.39
chr1	42850858	42851275	418	197	10	57.59	11.4	3.64
chr1	43094185	43094579	395	212	25	219.76	34.21	20.34
chr1	43264565	43264823	259	129	10	77.75	19.01	6.43
chr1	43446666	43446956	291	128	9	50.49	10.9	2.85
chr1	44568239	44568558	320	201	10	68.79	17.11	5.24
chr1	44613340	44613698	359	158	10	63.92	15.21	4.53
chr1	45357924	45358435	512	290	22	159.96	26.61	16.91
chr1	45359706	45360003	298	170	11	81.86	19.01	7.03
chr1	45407660	45408055	396	182	12	77.75	17.11	6.42
chr1	45622444	45622721	278	107	9	64.9	13.3	4.65
chr1	46853558	46854017	460	222	19	137.56	26.61	14.13
chr1	47076374	47076813	440	198	28	232.13	43.72	19.2
chr1	47709216	47709520	305	199	9	61.3	13.3	4.07
chr1	47834120	47834478	359	118	19	130.88	21.8	13.23
chr1	49675330	49675628	299	191	9	62.07	13.3	4.19
chr1	51187509	51187913	405	104	21	140.99	21.8	14.52
chr1	51229868	51230124	257	128	11	88.35	20.91	7.9
chr1	51230261	51230740	480	117	23	176.8	28.51	18.54
chr1	51478139	51478526	388	193	12	78.77	11.4	6.65
chr1	51486139	51486739	601	334	18	107.51	20.91	10.21
chr1	51508466	51508826	361	129	22	192.33	38.01	19.33
chr1	51535963	51536553	591	233	22	74.62	11.28	5.98
chr1	51636854	51637232	379	196	9	53.04	9.5	3.06
chr1	51879428	51879878	451	335	11	62.72	13.3	4.3
chr1	51915118	51915466	349	227	10	65.11	13.3	4.69
chr1	51931528	51931944	417	309	12	75.17	17.11	6.09
chr1	52009050	52009410	361	120	10	50.06	6.81	2.83
chr1	52049808	52050198	391	267	12	78.39	17.11	6.6
chr1	52233334	52233815	482	202	27	221.76	28.51	20.54
chr1	52243049	52243312	264	142	10	62.86	12.27	4.33
chr1	52758212	52758691	480	173	20	144.56	28.51	15.05
chr1	52864126	52864570	445	296	42	228.53	21.23	20.94
chr1	52946683	52946942	260	146	9	67.52	15.21	5
chr1	52953221	52953872	652	439	38	309.92	49.42	13
chr1	53049658	53049962	305	203	9	61.3	11.4	4.07
chr1	53210033	53210515	483	341	24	187.28	34.21	18.77
chr1	54066989	54067338	350	120	9	56.04	9.5	3.45
chr1	54214307	54214671	365	235	9	54.45	13.3	3.24
chr1	54250302	54250810	509	280	14	82.44	17.11	7.13
chr1	54399647	54399923	277	159	9	65.04	13.3	4.67
chr1	54484529	54485387	859	645	82	811.73	77.93	3.79
chr1	54585371	54585861	491	346	22	74.62	12.04	5.98
chr1	55027365	55027700	336	216	12	69.42	12.27	5.31
chr1	55108536	55108927	392	119	22	184.62	30.41	18.52
chr1	55186919	55187286	368	115	9	54.14	13.3	3.2
chr1	55196563	55197026	464	236	10	53.34	15.21	3.11
chr1	55198648	55199071	424	135	23	156.93	16.35	16.37
chr1	55205822	55206218	397	182	24	196.01	35.77	19.65
chr1	55212838	55213160	323	125	11	78.06	15.21	6.57
chr1	55213574	55213942	369	246	10	62.77	15.21	4.31
chr1	55966278	55966571	294	125	15	125.98	22.81	12.66
chr1	55974325	55974678	354	117	9	51.5	11.92	2.91
chr1	56670614	56670989	376	125	10	61.98	11.4	4.18
chr1	56697498	56697815	318	167	14	99.27	19.01	9.29
chr1	56723384	56724001	618	492	24	152.78	19.01	15.74
chr1	56844523	56844782	260	117	10	77.75	17.11	6.43
chr1	56851625	56851953	329	228	9	58.39	11.4	3.73
chr1	56938501	56938849	349	146	33	339.67	57.02	10.54
chr1	56953376	56953907	532	260	18	116.43	19.01	11.41
chr1	57281579	57281936	358	267	9	55.18	9.5	3.35
chr1	57341094	57341446	353	126	9	51.6	10.22	2.91
chr1	57470122	57470767	646	414	39	202.34	23.77	19.96
chr1	57567881	57568389	509	140	24	182.03	22.81	19.06
chr1	57572044	57572422	379	122	9	53.04	13.3	3.06
chr1	57606959	57607269	311	188	23	186.58	28.62	18.63
chr1	57612110	57612543	434	269	22	175.16	26.61	18.45
chr1	57613135	57613511	377	205	9	53.24	11.4	3.08
chr1	57890349	57890764	416	164	12	64.17	12.11	4.57
chr1	58290000	58290430	431	122	19	56.72	8.81	3.53
chr1	58366840	58367264	425	242	11	65.4	13.3	4.72
chr1	58447700	58448080	381	218	9	52.84	11.4	3.03
chr1	58570480	58570911	432	164	43	444.91	66.52	6.93
chr1	58761566	58761918	353	106	9	55.71	9.5	3.42
chr1	58889896	58890137	242	121	11	88.35	20.91	7.9
chr1	59155826	59156077	252	126	12	82.18	16.35	7.08
chr1	59192247	59192590	344	111	10	61.12	11.92	4.05
chr1	59375943	59376577	635	259	22	74.62	11.25	5.98
chr1	59414243	59414552	310	200	11	64.62	10.9	4.62
chr1	59422980	59423665	686	400	40	210.97	21.5	20.28
chr1	59433126	59433500	375	249	15	110.41	20.91	10.55
chr1	59448455	59448867	413	267	10	58.09	11.4	3.7
chr1	59448927	59449760	834	225	35	168.92	20.46	18.02
chr1	59472843	59473194	352	239	9	51.71	11.92	2.91
chr1	59515899	59516279	381	255	12	63.34	10.9	4.39
chr1	59608901	59609311	411	200	12	75.89	11.4	6.19
chr1	59728366	59728742	377	252	10	57.33	15.33	3.61
chr1	59907709	59908068	360	100	10	63.8	13.3	4.51
chr1	59910024	59910243	220	110	9	77.75	17.11	6.43
chr1	60056384	60056832	449	115	17	118.83	22.81	11.7
chr1	60180031	60180355	325	219	10	68.13	13.3	5.15
chr1	60426558	60426798	241	120	12	99.3	22.81	9.29
chr1	60541384	60541678	295	199	12	75.84	13.63	6.19
chr1	60853345	60853879	535	286	24	135.29	20.44	13.8
chr1	60898484	60898832	349	227	9	56.15	13.3	3.46
chr1	61635831	61636193	363	102	10	63.46	9.5	4.41
chr1	61669282	61669614	333	180	11	76.63	17.11	6.28
chr1	61733349	61733729	381	129	9	52.84	15.21	3.03
chr1	61989032	61989365	334	205	10	66.97	15.21	4.93
chr1	62181675	62182159	485	274	40	383.48	58.92	8.23
chr1	62398291	62398604	314	186	17	144.55	22.81	15.04
chr1	62564109	62564792	684	332	26	172.55	36.11	18.46
chr1	62665096	62665543	448	178	18	112.36	13.63	10.83
chr1	62717285	62717679	395	158	11	68.73	11.4	5.24
chr1	62737678	62738354	677	392	68	692.02	70.33	3.7
chr1	62743162	62743655	494	305	18	121.91	24.71	12.05
chr1	62767506	62768099	594	279	31	228.36	27.26	20.9
chr1	62772339	62772697	359	239	23	80.95	8.81	6.9
chr1	62777366	62777873	508	312	15	61.32	12.49	4.08
chr1	62783398	62784089	692	323	37	94.74	9.43	8.81
chr1	62828150	62828610	461	294	15	88.11	20.91	7.85
chr1	62832362	62832639	278	153	11	85.16	17.11	7.45
chr1	63137867	63138180	314	77	10	69.6	11.4	5.34
chr1	63181071	63181392	322	221	10	68.53	15.21	5.21
chr1	63200122	63200847	726	422	40	315.78	30.41	11.99
chr1	63204215	63204670	456	301	15	98.15	20.91	9.18
chr1	63247152	63247680	529	415	18	116.85	17.11	11.47
chr1	63325420	63325795	376	274	9	53.34	13.3	3.1
chr1	63339060	63339396	337	191	12	85.9	13.3	7.53
chr1	63563985	63564321	337	129	9	57.48	13.3	3.63
chr1	63597329	63597577	249	124	9	51.13	11.15	2.87
chr1	63937685	63938121	437	274	16	110.65	19.01	10.66
chr1	64009009	64009327	319	204	10	59.57	17.11	3.86
chr1	64122033	64122570	538	242	26	100.98	13.2	9.53
chr1	64415978	64416250	273	115	12	79.72	13.63	6.77
chr1	64524648	64524876	229	114	9	77.75	17.11	6.43
chr1	64655507	64655719	213	106	9	77.75	17.11	6.43
chr1	64733245	64733830	586	444	24	157.28	22.15	16.39
chr1	64738183	64738536	354	231	10	50.84	10.9	2.86
chr1	64779802	64780098	297	200	9	62.33	13.3	4.23
chr1	64850062	64850437	376	112	12	71	13.3	5.5
chr1	64916902	64917229	328	210	29	279.28	42.59	17.96
chr1	64945354	64945605	252	126	10	67.95	15.14	5.12
chr1	64958784	64959075	292	165	11	82.82	19.01	7.16
chr1	64982162	64982505	344	216	10	65.72	17.11	4.76
chr1	65037424	65038060	637	256	29	211.67	38.01	20.35
chr1	65048904	65049212	309	181	11	64.77	10.9	4.64
chr1	65067836	65068190	355	229	13	93.18	15.21	8.56
chr1	65148840	65149251	412	165	12	75.77	15.21	6.18
chr1	65213438	65213766	329	199	9	58.39	13.3	3.73
chr1	65422541	65422956	416	206	17	124.25	28.51	12.45
chr1	65466343	65466713	371	257	9	53.84	11.4	3.16
chr1	65800134	65800607	474	286	41	400.78	66.52	7.44
chr1	66704542	66704863	322	207	12	88.23	17.11	7.87
chr1	66912281	66912662	382	155	19	126.02	19.08	12.67
chr1	66960778	66961281	504	356	17	110.71	17.11	10.67
chr1	67970203	67970493	291	162	26	266.12	39.91	18.97
chr1	69459848	69460448	601	296	17	91.14	20.44	8.29
chr1	70806632	70807076	445	263	26	218.92	34.21	20.41
chr1	70903572	70903916	345	234	9	56.58	13.3	3.51
chr1	71035491	71035863	373	250	16	121.28	19.01	11.96
chr1	71405915	71406298	384	199	11	55.12	9.54	3.35
chr1	71507272	71507483	212	106	10	93.6	17.04	8.6
chr1	71610302	71610556	255	127	10	59.52	12.39	3.85
chr1	71645823	71646316	494	253	16	102.54	22.81	9.76
chr1	71673393	71673918	526	370	21	118.83	20.44	11.7
chr1	71778220	71778588	369	248	9	54.04	15.21	3.19
chr1	72205127	72205512	386	296	12	79.03	13.3	6.69
chr1	72212308	72212555	248	124	9	67.52	17.11	5
chr1	72213901	72214315	415	292	18	134.98	32.31	13.75
chr1	72226318	72226583	266	146	14	107.04	19.69	10.17
chr1	72226652	72227016	365	107	12	67.34	11.92	4.98
chr1	72229022	72229372	351	169	105	905.66	43.61	4.12
chr1	72230173	72230560	388	260	16	111.28	20.44	10.72
chr1	72242708	72243029	322	141	9	59.22	13.3	3.82
chr1	72244078	72244593	516	321	24	180.66	32.31	18.94
chr1	72255097	72255863	767	148	50	220.62	13.63	20.54
chr1	72256832	72257240	409	301	13	79.56	11.92	6.74
chr1	72266268	72266641	374	203	11	71.24	15.21	5.53
chr1	72300861	72301137	277	114	9	52.32	9.54	2.97
chr1	72307190	72307658	469	239	21	68.46	10.23	5.18
chr1	72384197	72384563	367	262	9	50.16	8.52	2.84
chr1	72635159	72635524	366	249	9	54.35	15.21	3.23
chr1	72676234	72676552	319	243	9	59.57	11.4	3.86
chr1	72739471	72739787	317	119	11	78.94	15.21	6.68
chr1	72793131	72793737	607	266	30	187.75	35.43	18.85
chr1	72811105	72811592	488	129	18	51.15	7.98	2.88
chr1	72827938	72828489	552	253	19	56.72	9.78	3.53
chr1	72849099	72849479	381	104	9	52.84	11.4	3.03
chr1	72949168	72949589	422	292	20	62.49	8.63	4.26
chr1	72960254	72960744	491	278	21	68.46	8.7	5.18
chr1	73479757	73480139	383	260	11	70.15	17.11	5.4
chr1	73642810	73643033	224	112	11	99.3	20.91	9.29
chr1	73862643	73863020	378	100	10	61.76	17.11	4.14
chr1	73947685	73948110	426	225	13	65.75	13.63	4.77
chr1	74092298	74092570	273	157	9	65.61	11.4	4.75
chr1	74111281	74111829	549	198	24	79.6	11.58	6.75
chr1	74179643	74179991	349	233	14	104.4	22.81	9.94
chr1	74386966	74387289	324	178	12	87.91	15.21	7.82
chr1	74506603	74506941	339	210	13	95.72	19.01	8.97
chr1	74582380	74582790	411	283	11	66.92	11.4	4.92
chr1	74601376	74601755	380	106	11	55.58	8.18	3.41
chr1	74824857	74825391	535	252	62	670.86	87.43	3.47
chr1	74828662	74829039	378	104	9	53.14	11.4	3.07
chr1	74929173	74929463	291	179	9	50.49	10.9	2.85
chr1	74971586	74972013	428	181	13	83	17.11	7.2
chr1	75026960	75027399	440	210	15	90.8	15.21	8.25
chr1	75143950	75144195	246	123	9	54.7	12.27	3.29
chr1	75173828	75174060	233	116	9	77.75	17.11	6.43
chr1	75226884	75227385	502	259	14	83.23	15.21	7.23
chr1	75227582	75228160	579	249	34	160.85	20.52	17.03
chr1	75380967	75381363	397	190	14	96.8	19.01	9.09
chr1	75532108	75532484	377	187	9	53.24	9.5	3.08
chr1	75593752	75594144	393	108	12	53.33	7.95	3.1
chr1	75662707	75663031	325	109	9	58.86	13.3	3.79
chr1	75667578	75668373	796	472	23	129.39	19.01	13.02
chr1	75704689	75705194	506	202	18	120.13	15.21	11.83
chr1	75804470	75804868	399	203	33	320.75	49.42	11.66
chr1	75888524	75889074	551	263	20	106.45	13.63	10.11
chr1	75997089	75997651	563	310	19	113.3	22.15	10.93
chr1	76028945	76029323	379	100	10	61.65	13.3	4.13
chr1	76042299	76042629	331	225	12	75.35	12.11	6.12
chr1	77156951	77157313	363	250	9	54.66	11.4	3.27
chr1	77440485	77440758	274	167	20	106.88	10.9	10.15
chr1	77447069	77447439	371	246	11	66.6	13.63	4.88
chr1	77452668	77453214	547	223	43	222.54	19.76	20.59
chr1	77453657	77454395	739	408	42	228.53	25.18	20.94
chr1	77467378	77467698	321	124	10	54.79	9.54	3.32
chr1	77472542	77473120	579	307	14	69.15	15.33	5.28
chr1	77502569	77502869	301	118	11	81.38	19.01	6.98
chr1	77502942	77503190	249	124	9	67.52	17.11	5
chr1	77504806	77505132	327	233	11	67.87	19.01	5.11
chr1	77629715	77630368	654	365	28	115.11	15.15	11.17
chr1	78097250	78097564	315	194	9	60.06	13.3	3.9
chr1	78119934	78120242	309	179	45	538.05	70.33	3.64
chr1	78168057	78168313	257	128	11	83.13	18.74	7.22
chr1	78298985	78299306	322	128	12	71.51	13.63	5.57
chr1	78509713	78510065	353	197	15	53.31	8.18	3.1
chr1	78654410	78654794	385	275	11	55.01	10.9	3.34
chr1	78976323	78976668	346	155	9	56.47	11.4	3.5
chr1	79454139	79454829	691	433	24	151.9	19.01	15.61
chr1	79602403	79603002	600	318	21	135.81	26.61	13.83
chr1	79739476	79739764	289	213	10	63.48	10.6	4.43
chr1	79837932	79838252	321	232	10	68.66	17.11	5.22
chr1	79874789	79875196	408	119	10	58.59	15.21	3.75
chr1	80235949	80236589	641	343	18	102.86	20.91	9.79
chr1	80237256	80238109	854	384	82	813.75	104.54	3.82
chr1	80249207	80249585	379	292	10	61.65	13.3	4.13
chr1	80262063	80262387	325	117	10	68.13	15.21	5.15
chr1	80403379	80403911	533	260	39	354.7	39.91	9.42
chr1	80424719	80425032	314	121	10	64.95	11.92	4.66
chr1	81548833	81549284	452	288	15	98.69	19.01	9.23
chr1	82007807	82008309	503	222	17	110.85	22.81	10.69
chr1	82327913	82328492	580	276	19	119.43	22.81	11.76
chr1	82475819	82476182	364	214	9	54.55	11.4	3.26
chr1	82771197	82771723	527	375	17	92.05	10.6	8.43
chr1	82866846	82867303	458	300	17	117.43	20.91	11.54
chr1	82948659	82948955	297	112	10	71.99	17.11	5.62
chr1	83076141	83076514	374	124	14	90.32	20.91	8.21
chr1	83535174	83535421	248	124	9	67.52	17.11	5
chr1	84129822	84130204	383	172	9	52.64	11.4	3.01
chr1	84176979	84177482	504	275	15	66.65	9.91	4.89
chr1	84631274	84631628	355	158	9	55.5	13.3	3.39
chr1	84839372	84839816	445	118	10	55.03	11.4	3.34
chr1	84848666	84849162	497	244	17	111.69	15.21	10.76
chr1	84851671	84852035	365	239	12	72.37	17.11	5.68
chr1	84866907	84867509	603	345	18	83.76	10.9	7.29
chr1	84872075	84872454	380	107	9	52.94	9.5	3.04
chr1	85273015	85273269	255	127	9	67.52	17.11	5
chr1	85277673	85278003	331	211	20	175.96	28.51	18.48
chr1	85794317	85794838	522	204	15	70.1	17.72	5.39
chr1	86032360	86032700	341	149	11	75.53	17.11	6.14
chr1	86187855	86188231	377	230	54	403.23	28.62	7.56
chr1	86201191	86201791	601	315	39	202.34	22.93	19.96
chr1	86218003	86218349	347	222	10	60.76	13.63	3.99
chr1	86250736	86251174	439	193	11	59.04	10.22	3.8
chr1	86309294	86309835	542	139	68	756.33	89.33	4.52
chr1	86310900	86311556	657	204	68	700.66	72.23	3.83
chr1	86348737	86349292	556	430	19	122.7	15.21	12.27
chr1	86464568	86464952	385	191	18	115.75	13.63	11.33
chr1	86468383	86468846	464	226	10	53.34	15.21	3.11
chr1	86472504	86472884	381	178	10	61.43	13.3	4.1
chr1	86473079	86473408	330	121	12	86.97	15.21	7.69
chr1	86488794	86489225	432	168	32	296.68	34.21	15.15
chr1	86509256	86509958	703	404	48	372.15	53	9.03
chr1	86510820	86511142	323	238	10	54.53	9.54	3.26
chr1	86526483	86526834	352	128	55	590.02	70.87	3.94
chr1	86858911	86859172	262	135	11	87.99	19.01	7.83
chr1	86918023	86918376	354	226	14	103.56	17.11	9.86
chr1	87226141	87226902	762	397	46	377.35	43.72	8.72
chr1	87230505	87231131	627	275	38	264	35.43	18.79
chr1	87265121	87265498	378	213	10	61.76	11.4	4.14
chr1	87288661	87289011	351	225	9	55.93	13.3	3.44
chr1	87313842	87314201	360	208	12	57.39	10.22	3.62
chr1	87565007	87565239	233	116	9	77.75	17.11	6.43
chr1	87676143	87676569	427	99	13	83.12	13.3	7.21
chr1	87677164	87677494	331	207	10	67.35	13.3	4.98
chr1	88088776	88089134	359	235	11	73.13	15.21	5.81
chr1	88237292	88237937	646	478	21	61.78	6.41	4.15
chr1	88278928	88279524	597	276	18	51.15	8.95	2.88
chr1	88466758	88467208	451	194	24	194.19	34.21	19.58
chr1	88608157	88608584	428	161	20	154.15	26.61	16.01
chr1	88608867	88609186	320	110	9	59.45	11.4	3.84
chr1	88684635	88685002	368	122	10	62.88	13.3	4.33
chr1	88705754	88706184	431	290	13	82.62	13.3	7.15
chr1	88757176	88757695	520	277	15	90.07	17.11	8.2
chr1	88774257	88774606	350	238	10	60.4	13.63	3.94
chr1	88792426	88792867	442	188	11	58.74	11.92	3.77
chr1	88800589	88800921	333	122	10	57.59	13.63	3.64
chr1	88949937	88950300	364	112	24	182.29	29.98	19.03
chr1	89092714	89093154	441	233	13	81.39	17.11	6.98
chr1	89136438	89136779	342	222	9	56.91	9.5	3.57
chr1	89189254	89189564	311	121	16	126.19	18.74	12.7
chr1	89525846	89526177	332	204	12	70.01	10.9	5.38
chr1	89870520	89870946	427	244	17	122.39	22.81	12.13
chr1	90023596	90023968	373	263	9	53.64	9.5	3.14
chr1	90059854	90060411	558	269	15	85.8	15.21	7.52
chr1	90202527	90202968	442	118	15	90.54	19.01	8.22
chr1	90329182	90329555	374	269	11	56.27	8.18	3.49
chr1	90404944	90405343	400	115	11	53.35	8.18	3.11
chr1	90412215	90412755	541	362	16	96.6	15.21	9.06
chr1	90424106	90424482	377	253	9	53.24	13.3	3.08
chr1	90505147	90505433	287	170	9	63.66	11.4	4.49
chr1	90519355	90519711	357	273	10	64.16	11.4	4.56
chr1	90527958	90528407	450	192	13	62.96	13.63	4.34
chr1	90547479	90547762	284	171	9	64.07	13.3	4.55
chr1	90756275	90756724	450	230	22	141.56	19.08	14.62
chr1	91024538	91024765	228	114	9	77.75	17.11	6.43
chr1	91251273	91251661	389	265	9	52.06	13.3	2.93
chr1	91326415	91326760	346	253	9	56.47	13.3	3.5
chr1	91465221	91465496	276	153	9	65.18	13.3	4.69
chr1	91600845	91601160	316	197	10	55.42	12.27	3.39
chr1	91625949	91626357	409	128	11	67.14	15.21	4.95
chr1	91765809	91766154	346	119	9	56.47	11.4	3.5
chr1	92119324	92119774	451	175	18	91.26	15.9	8.3
chr1	92365657	92366020	364	249	9	54.55	15.21	3.26
chr1	92432177	92432620	444	163	12	56.11	12.27	3.46
chr1	92888967	92889409	443	225	11	63.53	13.3	4.47
chr1	93017021	93017409	389	277	10	56.05	10.22	3.46
chr1	93093087	93093436	350	229	10	64.99	13.3	4.66
chr1	93101423	93101762	340	120	15	116.64	22.81	11.43
chr1	93210814	93211181	368	102	10	53.52	12.11	3.12
chr1	93245285	93245630	346	123	10	65.48	13.3	4.73
chr1	93343371	93343747	377	164	14	80.6	14.99	6.86
chr1	93349679	93350223	545	255	14	78.57	15.21	6.64
chr1	93633801	93634160	360	126	10	50.17	9.54	2.84
chr1	93635990	93636374	385	241	9	52.45	13.3	2.98
chr1	93731875	93732159	285	89	10	73.77	13.3	5.9
chr1	94062273	94062564	292	173	9	62.99	11.4	4.35
chr1	95030694	95030958	265	121	13	109.49	22.81	10.46
chr1	95273302	95273671	370	129	11	71.74	15.21	5.6
chr1	95451827	95452207	381	119	9	52.84	9.5	3.03
chr1	95602064	95602593	530	259	20	136.36	30.41	13.91
chr1	96482781	96483198	418	195	20	128.55	19.08	12.92
chr1	96874697	96874960	264	141	10	62.86	12.27	4.33
chr1	96875933	96876384	452	324	15	98.69	22.81	9.23
chr1	97622655	97623316	662	327	23	146.35	26.61	15.38
chr1	97775020	97775486	467	158	14	87.36	15.21	7.72
chr1	98073189	98073748	560	220	20	131.84	24.71	13.32
chr1	98084727	98085190	464	179	12	54.07	8.18	3.2
chr1	98086312	98086880	569	336	35	295.01	58.92	15.09
chr1	98714476	98714861	386	264	9	52.35	11.4	2.97
chr1	99395660	99396168	509	307	18	95.58	17.72	8.95
chr1	99937613	99937944	332	121	10	67.23	15.21	4.97
chr1	100787804	100788171	368	143	11	71.99	13.3	5.63
chr1	100877998	100878673	676	238	62	609.3	77.93	3.72
chr1	101628545	101628910	366	121	18	144.53	30.41	15.03
chr1	101757214	101757487	274	104	10	75.47	17.11	6.14
chr1	101996838	101997268	431	119	13	82.62	20.91	7.15
chr1	103093756	103094275	520	342	16	99.18	19.01	9.28
chr1	103471565	103471963	399	210	12	61.13	12.27	4.05
chr1	104987591	104987898	308	120	13	82.8	12.27	7.16
chr1	105012535	105013022	488	285	22	164.35	26.61	17.53
chr1	106109292	106109688	397	119	11	68.5	19.01	5.2
chr1	106344873	106345228	356	249	12	83.11	19.01	7.21
chr1	106514339	106514595	257	128	24	189.73	25.16	19.07
chr1	106564497	106564774	278	159	9	60.65	13.63	3.97
chr1	106721988	106722369	382	237	11	55.35	8.18	3.38
chr1	106759886	106760177	292	109	9	62.99	13.3	4.35
chr1	107150263	107150585	323	101	9	59.1	13.3	3.81
chr1	107978428	107978790	363	184	24	115.82	14.31	11.34
chr1	108548751	108549046	296	128	15	125.54	26.61	12.61
chr1	108985060	108985330	271	149	9	65.9	15.21	4.78
chr1	110774869	110775188	320	194	11	78.5	19.01	6.62
chr1	113503073	113503438	366	186	10	63.11	11.4	4.36
chr1	113574588	113574852	265	122	9	66.77	15.21	4.9
chr1	113964486	113964796	311	181	10	70.01	13.3	5.38
chr1	114641926	114642259	334	164	12	86.36	17.11	7.6
chr1	114849625	114850122	498	217	29	241.39	43.72	18.78
chr1	115843648	115844006	359	274	11	73.13	11.4	5.81
chr1	116029661	116030160	500	255	16	101.74	19.01	9.66
chr1	116338405	116338782	378	294	9	53.14	9.5	3.07
chr1	116366819	116367218	400	184	15	106.33	19.01	10.09
chr1	117054922	117055139	218	109	11	110.56	20.91	10.57
chr1	118380218	118380593	376	265	10	61.98	11.4	4.18
chr1	118388769	118389108	340	219	9	57.14	11.4	3.59
chr1	118389989	118390369	381	256	10	61.43	13.3	4.1
chr1	118458957	118459511	555	281	28	115.11	15.88	11.17
chr1	118481307	118481681	375	159	16	98.8	14.99	9.25
chr1	118487244	118487603	360	117	10	63.8	17.11	4.51
chr1	118625406	118625966	561	239	28	189.51	19.69	19.06
chr1	118642474	118643424	951	629	36	52.42	5.91	2.98
chr1	118645624	118646218	595	326	18	58.07	9.09	3.69
chr1	118689774	118690179	406	157	23	193.01	34.21	19.38
chr1	118712532	118712896	365	242	11	72.37	15.21	5.68
chr1	118787596	118787937	342	121	9	56.91	13.3	3.57
chr1	118865308	118865695	388	286	9	52.16	9.5	2.94
chr1	118947203	118947711	509	292	14	58.99	8.67	3.8
chr1	119048978	119049572	595	227	39	282.88	38.16	17.4
chr1	119093836	119094036	201	100	11	102.13	14.99	9.7
chr1	119167466	119167836	371	209	21	177.9	34.21	18.76
chr1	119305157	119305771	615	306	33	245.58	42.59	19.1
chr1	119313724	119314106	383	126	9	52.64	11.4	3.01
chr1	119347649	119348324	676	294	40	327.63	49.42	11.14
chr1	119348458	119348935	478	193	20	117.72	16.35	11.58
chr1	119453704	119454074	371	167	41	403.87	51.48	7.59
chr1	119497448	119497925	478	250	28	234.47	26.61	19.32
chr1	119592058	119592466	409	280	11	67.14	17.11	4.95
chr1	119634892	119635171	280	101	11	84.81	19.01	7.42
chr1	119662602	119662934	333	94	9	57.93	9.5	3.68
chr1	119868861	119869244	384	262	11	65.03	11.92	4.67
chr1	119954707	119955056	350	129	13	93.96	20.91	8.63
chr1	120085710	120085963	254	127	11	72.67	14.99	5.73
chr1	120283164	120283528	365	238	9	54.45	11.4	3.24
chr1	120342241	120342664	424	214	12	74.35	15.21	5.95
chr1	120374898	120375256	359	103	10	63.92	15.21	4.53
chr1	120643933	120644314	382	110	18	141.27	22.81	14.57
chr1	120759352	120759797	446	187	22	172.63	34.21	18.47
chr1	120763285	120763585	301	178	10	71.41	15.21	5.55
chr1	121087080	121087537	458	316	26	215.76	36.11	20.48
chr1	121431517	121431936	420	124	12	74.82	15.21	6.04
chr1	121842670	121843234	565	282	22	151.01	28.51	15.93
chr1	122328411	122328695	285	117	13	105.39	22.81	10
chr1	122357104	122357420	317	119	12	89.03	19.01	8.08
chr1	122607255	122607715	461	167	20	147.92	20.91	15.6
chr1	124408175	124408469	295	110	12	92.74	20.91	8.52
chr1	125434361	125434653	293	123	9	50.23	9.54	2.84
chr1	125715387	125715837	451	167	19	139.13	24.71	14.31
chr1	125744696	125745127	432	264	18	51.15	9.42	2.88
chr1	126129063	126129602	540	272	42	332.61	38.16	10.65
chr1	126377740	126377972	233	116	13	122.12	24.71	12.06
chr1	126386612	126387088	477	254	11	60.22	15.21	3.92
chr1	126619355	126619660	306	116	9	61.18	15.21	4.05
chr1	127208253	127208608	356	100	10	64.27	13.3	4.58
chr1	127280281	127280607	327	202	12	87.44	17.11	7.72
chr1	127313658	127314128	471	258	13	60.66	9.54	3.97
chr1	127530812	127531160	349	152	9	56.15	11.4	3.46
chr1	127621348	127621733	386	81	9	52.35	9.5	2.97
chr1	127904801	127905035	235	117	12	110.56	22.81	10.57
chr1	127938881	127939263	383	110	9	52.64	11.4	3.01
chr1	127943590	127944111	522	202	14	81.01	15.21	6.93
chr1	127951200	127951492	293	126	10	58.52	9.54	3.75
chr1	128032237	128032617	381	306	9	52.84	11.4	3.03
chr1	128233765	128234112	348	122	9	56.25	13.3	3.48
chr1	128344309	128344630	322	142	15	120.12	22.81	11.83
chr1	128392280	128392857	578	276	27	164.7	24.53	17.6
chr1	128400972	128401261	290	177	10	73.02	15.21	5.8
chr1	128406890	128407141	252	126	21	179.94	28.62	18.84
chr1	128457317	128457674	358	242	9	55.18	13.3	3.35
chr1	128459425	128459764	340	215	19	135.16	20.44	13.78
chr1	128859958	128860355	398	274	17	119.61	23.85	11.78
chr1	129278687	129278938	252	126	9	63.24	15.33	4.38
chr1	130550223	130551055	833	303	31	60	6.24	3.9
chr1	130745421	130745988	568	279	17	102.42	20.91	9.74
chr1	130971790	130972164	375	115	9	53.44	15.21	3.11
chr1	131127345	131127721	377	273	11	70.87	11.4	5.49
chr1	131139208	131139807	600	223	17	98.67	13.3	9.23
chr1	131181805	131182345	541	253	15	68.05	13.63	5.15
chr1	131350441	131350792	352	194	9	55.82	13.3	3.43
chr1	131365877	131366150	274	113	16	142.42	28.51	14.69
chr1	131471571	131472012	442	273	16	109.89	24.71	10.5
chr1	131478747	131479246	500	194	15	72.59	9.54	5.71
chr1	131733367	131733739	373	261	9	53.64	13.3	3.14
chr1	131745357	131745657	301	125	10	71.41	15.21	5.55
chr1	131890200	131890886	687	215	68	687.8	72.23	3.66
chr1	131922042	131922305	264	129	10	62.86	12.27	4.33
chr1	131937716	131938050	335	122	11	61.14	10.9	4.05
chr1	131981161	131981522	362	104	9	54.76	11.4	3.3
chr1	132200632	132201481	850	474	48	314.53	34.07	12.29
chr1	132237608	132238006	399	278	16	116.74	26.61	11.44
chr1	132322676	132323268	593	318	29	180.88	14.99	18.97
chr1	132391840	132392185	346	116	9	56.47	15.21	3.5
chr1	132476760	132477193	434	271	14	91.6	13.3	8.34
chr1	132525867	132526266	400	191	18	112.94	17.72	10.87
chr1	132540920	132541249	330	216	10	67.48	13.3	5
chr1	132565259	132565630	372	77	11	56.51	12.27	3.51
chr1	132594466	132594865	400	121	12	77.25	13.3	6.37
chr1	132612175	132612563	389	289	9	52.06	9.5	2.93
chr1	132759008	132759332	325	155	9	58.86	11.4	3.79
chr1	132850835	132851166	332	206	21	187.86	32.31	18.9
chr1	132878961	132879497	537	229	18	91.8	13.63	8.37
chr1	132908986	132909237	252	126	9	67.52	17.11	5
chr1	132919187	132919842	656	318	21	128.22	17.11	12.86
chr1	132940411	132940722	312	187	9	60.43	15.21	3.94
chr1	132981134	132981788	655	279	22	128.08	18.74	12.83
chr1	133012695	133012993	299	115	9	62.07	15.21	4.19
chr1	133095463	133095838	376	255	10	61.98	15.21	4.18
chr1	133129361	133129834	474	356	16	75.71	14.99	6.17
chr1	133209003	133209357	355	231	9	55.5	13.3	3.39
chr1	133333131	133333379	249	124	11	72.67	14.99	5.73
chr1	133340391	133340859	469	128	25	201.62	38.01	19.86
chr1	133386387	133386673	287	144	9	63.66	13.3	4.49
chr1	133397544	133398069	526	333	118	1586.15	133.05	4
chr1	133411570	133412019	450	182	32	222.49	29.53	20.58
chr1	133434192	133434766	575	279	21	139.45	24.71	14.37
chr1	133448198	133448710	513	281	13	67.67	13.63	5.1
chr1	133492293	133493014	722	388	105	1170.57	110.73	5.45
chr1	133493182	133493744	563	337	79	611.45	49.87	3.75
chr1	133530768	133531079	312	123	16	133.46	28.51	13.49
chr1	133619323	133619796	474	272	12	68.86	17.11	5.26
chr1	133667690	133667982	293	170	18	51.15	6.39	2.88
chr1	133670289	133670573	285	155	14	116.55	20.91	11.42
chr1	133694249	133694930	682	384	69	213.03	13.63	20.41
chr1	133695954	133696250	297	128	10	71.99	17.11	5.62
chr1	133799040	133799402	363	273	9	50.56	10.22	2.86
chr1	133863634	133864020	387	276	9	52.26	11.4	2.96
chr1	134076837	134077194	358	152	10	64.04	9.5	4.54
chr1	134189161	134189536	376	173	24	200.5	39.91	19.7
chr1	134307489	134307861	373	124	9	53.64	11.4	3.14
chr1	134405618	134406063	446	299	13	63.42	8.18	4.41
chr1	134458345	134458615	271	145	16	143.18	26.61	14.81
chr1	134500975	134501358	384	195	10	61.1	11.4	4.04
chr1	134535062	134535618	557	200	194	2955.52	290.8	0
chr1	134570585	134571206	622	191	21	132.73	15.21	13.41
chr1	134573078	134573341	264	129	10	77.09	17.11	6.35
chr1	134577633	134578019	387	295	9	52.26	9.5	2.96
chr1	134609269	134609489	221	110	13	133.96	24.71	13.54
chr1	134941146	134941514	369	128	10	62.77	11.4	4.31
chr1	135044641	135044977	337	126	9	57.48	15.21	3.63
chr1	135082500	135082992	493	251	12	56.14	12.11	3.46
chr1	135140778	135141143	366	110	10	63.11	13.3	4.36
chr1	135169344	135169625	282	185	9	51.65	10.9	2.91
chr1	135181752	135182053	302	201	9	57.48	10.22	3.63
chr1	135185762	135186482	721	372	34	249.67	28.51	18.9
chr1	135198949	135199636	688	349	69	701.39	96.93	3.85
chr1	135217568	135218047	480	172	36	282.67	29.98	17.38
chr1	135248427	135248854	428	129	10	52.18	11.92	2.95
chr1	135263290	135263697	408	122	10	58.59	13.3	3.75
chr1	135368279	135368772	494	263	12	51.21	10.9	2.89
chr1	135507794	135508338	545	206	36	313.6	45.62	12.58
chr1	135510432	135510838	407	106	12	60.19	9.54	3.92
chr1	135553705	135554200	496	125	26	161.35	24.78	17.22
chr1	135632108	135632667	560	306	28	177.77	27.26	18.73
chr1	135655379	135655789	411	119	12	75.89	19.01	6.19
chr1	135675470	135676180	711	208	37	185.41	13.57	18.47
chr1	135676972	135677308	337	212	33	152.9	12.4	15.74
chr1	135678969	135679290	322	107	9	50.64	10.6	2.86
chr1	135700672	135701019	348	218	9	56.25	13.3	3.48
chr1	135724123	135724590	468	181	15	68.58	14.99	5.22
chr1	135735456	135735898	443	121	13	63.76	10.9	4.5
chr1	135782876	135783288	413	201	11	66.7	15.21	4.89
chr1	135794755	135795146	392	113	11	54.23	10.9	3.21
chr1	135805368	135805709	342	111	10	65.97	17.11	4.8
chr1	135934165	135934549	385	67	9	52.45	9.5	2.98
chr1	136042758	136043134	377	282	10	61.87	9.5	4.16
chr1	136043761	136044107	347	149	9	56.36	11.4	3.49
chr1	136105594	136106042	449	202	11	62.92	13.3	4.34
chr1	136209326	136209641	316	203	10	69.33	15.21	5.3
chr1	136231665	136231973	309	165	14	81.54	12.49	7
chr1	136280341	136280697	357	234	9	55.29	11.4	3.37
chr1	136427523	136427917	395	265	11	63.76	13.63	4.5
chr1	136566375	136566703	329	95	11	77.2	11.4	6.36
chr1	136570249	136570739	491	275	20	142.68	24.71	14.74
chr1	136613180	136613666	487	223	23	143.97	16.35	14.97
chr1	136675121	136675533	413	161	11	56.54	10.6	3.51
chr1	136680219	136680694	476	200	30	129.82	16.87	13.16
chr1	136690133	136690592	460	166	14	75.34	13.63	6.12
chr1	136694873	136695310	438	314	21	134.27	20.44	13.65
chr1	136698798	136699122	325	200	10	63.5	15.33	4.43
chr1	136758737	136759097	361	121	10	63.69	13.3	4.49
chr1	136768192	136768570	379	266	9	53.04	11.4	3.06
chr1	136939719	136939999	281	156	9	64.48	15.21	4.6
chr1	137173917	137174474	558	290	36	310.03	32.31	12.91
chr1	137239043	137239388	346	238	9	56.47	11.4	3.5
chr1	137378594	137378940	347	144	34	354.45	58.92	9.39
chr1	137387516	137387940	425	261	20	154.74	28.51	16.06
chr1	137390313	137390703	391	239	19	73.05	9.54	5.8
chr1	137418393	137418755	363	122	14	102.07	20.91	9.69
chr1	137657215	137657568	354	124	9	55.61	15.21	3.41
chr1	138571667	138572019	353	248	9	55.71	11.4	3.42
chr1	138603994	138604376	383	145	10	51.91	9.09	2.92
chr1	139212479	139212846	368	106	9	54.14	9.5	3.2
chr1	139480162	139480567	406	127	11	52.71	8.18	3.02
chr1	139494486	139495077	592	329	26	85.48	10.22	7.48
chr1	140429143	140429782	640	369	72	765.87	102.64	4.67
chr1	140513340	140513799	460	262	18	127.23	28.51	12.73
chr1	143366621	143366833	213	106	9	77.75	17.11	6.43
chr1	143555438	143555802	365	257	12	72.37	13.3	5.68
chr1	143644235	143644556	322	236	9	59.22	13.3	3.82
chr1	143923528	143923908	381	273	9	52.84	9.5	3.03
chr1	144112482	144112868	387	129	9	52.26	9.5	2.96
chr1	144311461	144311786	326	206	9	58.74	11.4	3.77
chr1	145098433	145098796	364	116	9	54.55	13.3	3.26
chr1	145113181	145113535	355	124	11	73.65	19.01	5.88
chr1	146322881	146323238	358	122	12	66.33	10.9	4.85
chr1	149919270	149919600	331	118	11	76.92	19.01	6.32
chr1	150115339	150115911	573	231	25	180.76	24.71	18.95
chr1	150496937	150497275	339	224	15	116.83	17.11	11.46
chr1	150805501	150805792	292	177	10	58.67	10.9	3.76
chr1	151002280	151002585	306	212	9	61.18	13.3	4.05
chr1	151177427	151177777	351	144	11	74.18	15.21	5.93
chr1	151214124	151214490	367	115	9	54.25	9.5	3.21
chr1	151235453	151235900	448	261	28	242.13	47.52	18.74
chr1	151501057	151501470	414	126	10	57.99	13.3	3.68
chr1	151515727	151516240	514	287	15	70.99	9.54	5.5
chr1	151555703	151556081	379	280	11	70.63	15.21	5.45
chr1	151705891	151706430	540	299	17	83.43	14.99	7.25
chr1	151778644	151778960	317	193	11	78.94	17.11	6.68
chr1	151878381	151878926	546	246	62	665.48	72.23	3.38
chr1	151880757	151881319	563	242	29	213.34	35.77	20.51
chr1	151921158	151921580	423	267	14	74.15	13.63	5.93
chr1	152069752	152070118	367	169	11	72.11	13.3	5.64
chr1	152070466	152070920	455	188	36	290.67	38.16	16.06
chr1	152086869	152087175	307	197	9	61.05	13.3	4.04
chr1	152130413	152130764	352	111	12	67.15	14.99	4.96
chr1	152238096	152238398	303	99	9	61.56	13.3	4.11
chr1	152573187	152573503	317	109	15	121.13	24.71	11.95
chr1	152746446	152746796	351	125	12	83.83	17.11	7.29
chr1	152779104	152779447	344	106	9	56.69	11.4	3.52
chr1	152792894	152793260	367	160	13	73.48	13.63	5.86
chr1	152793631	152794219	589	321	24	135.32	25.89	13.81
chr1	152862413	152862830	418	185	12	58.94	12.27	3.79
chr1	152904521	152904844	324	197	20	149.6	21.8	15.82
chr1	152915640	152916126	487	223	20	143.36	30.41	14.84
chr1	152973674	152974020	347	244	9	56.36	11.4	3.49
chr1	153033030	153033578	549	321	18	114.12	20.91	11.06
chr1	153037577	153038002	426	288	43	264.54	25.21	18.83
chr1	153040014	153040560	547	295	81	838.54	83.13	4.24
chr1	153093070	153093545	476	288	23	80.95	9.73	6.94
chr1	153121315	153121666	352	247	10	64.75	11.4	4.63
chr1	153148759	153149140	382	128	9	52.74	11.4	3.02
chr1	153172471	153172812	342	186	13	95.23	19.01	8.9
chr1	153180579	153180925	347	106	11	74.71	15.21	6.03
chr1	153197743	153198164	422	237	19	144.42	24.71	15.02
chr1	153326407	153326621	215	107	9	77.75	17.11	6.43
chr1	153376334	153377024	691	328	29	201.99	41.82	19.88
chr1	153452075	153452361	287	205	11	83.64	17.11	7.27
chr1	153453646	153454012	367	198	11	72.11	13.3	5.64
chr1	153554508	153554808	301	125	11	81.38	15.21	6.98
chr1	153560709	153561402	694	321	43	184.08	20.44	18.48
chr1	153578550	153579001	452	161	12	71.19	11.4	5.53
chr1	153590118	153590750	633	249	22	74.62	10.35	5.98
chr1	153677626	153677905	280	154	14	87.16	14.76	7.71
chr1	153740899	153741270	372	91	11	71.49	15.21	5.56
chr1	153749150	153749671	522	309	19	95.08	14.87	8.87
chr1	153903118	153903344	227	113	11	99.3	20.91	9.29
chr1	154074054	154074419	366	266	9	54.35	9.5	3.23
chr1	154080492	154080902	411	184	13	85.18	15.21	7.45
chr1	154080996	154081674	679	330	24	87.46	10.18	7.74
chr1	154100881	154101371	491	252	14	78.28	13.63	6.59
chr1	154157388	154157862	475	240	13	60.24	10.9	3.92
chr1	154535323	154535570	248	124	9	67.52	17.11	5
chr1	154623152	154623484	333	211	9	57.93	13.3	3.68
chr1	154682399	154682594	196	98	12	112.53	16.35	10.84
chr1	155055119	155055362	244	122	9	67.52	17.11	5
chr1	155082906	155083215	310	206	10	56.21	10.9	3.47
chr1	155086218	155086782	565	302	18	88.26	17.72	7.88
chr1	156003158	156003518	361	116	9	54.87	13.3	3.32
chr1	156014781	156015064	284	165	10	59.81	12.27	3.87
chr1	156058674	156059203	530	160	20	136.36	20.91	13.91
chr1	156229549	156229823	275	102	9	65.32	15.21	4.71
chr1	156565354	156565615	262	165	9	67.22	15.21	4.96
chr1	156580553	156580888	336	86	10	57.22	10.6	3.6
chr1	156606623	156606965	343	92	10	65.84	15.21	4.78
chr1	156669414	156670007	594	471	33	86.07	7.27	7.56
chr1	156770569	156770931	363	260	9	54.66	9.5	3.27
chr1	156956594	156956961	368	145	10	62.88	11.4	4.33
chr1	156961494	156961835	342	126	12	85.15	17.11	7.45
chr1	156979794	156980260	467	122	25	167.62	29.98	17.95
chr1	156983013	156983994	982	674	57	453.1	51.32	6.24
chr1	156997998	156998312	315	128	17	144.32	30.41	15.01
chr1	157079439	157079809	371	104	11	71.61	13.3	5.58
chr1	157101101	157101498	398	270	12	72.06	15.33	5.63
chr1	157440394	157440761	368	106	10	58.33	10.22	3.73
chr1	157443312	157443658	347	184	14	85.32	13.63	7.47
chr1	157458840	157459414	575	281	24	137.6	23.17	14.13
chr1	157741290	157741660	371	259	9	53.84	11.4	3.16
chr1	157832886	157833261	376	75	12	71	13.3	5.5
chr1	157937760	157938195	436	276	15	100.94	17.11	9.51
chr1	158356025	158356545	521	279	22	158.37	30.41	16.59
chr1	158386782	158387225	444	282	14	81.02	22.81	6.93
chr1	159210842	159211122	281	171	9	64.48	13.3	4.6
chr1	159415806	159416178	373	87	9	53.64	9.5	3.14
chr1	159429956	159430321	366	238	11	57.22	10.9	3.6
chr1	159557587	159557942	356	92	9	55.39	9.5	3.38
chr1	159813149	159813593	445	194	18	51.15	7.88	2.88
chr1	159865771	159866217	447	253	15	99.38	15.21	9.39
chr1	160087029	160087380	352	102	11	54.76	9.91	3.3
chr1	160128982	160129305	324	116	9	58.98	13.3	3.8
chr1	160169522	160169906	385	288	10	60.99	17.11	4.02
chr1	160209799	160210290	492	128	22	133.63	21.8	13.52
chr1	160212888	160213267	380	269	9	52.94	11.4	3.04
chr1	160308956	160309431	476	229	18	124.68	22.81	12.51
chr1	160310067	160310388	322	201	14	109.21	22.81	10.43
chr1	160734466	160735308	843	485	32	207.86	32.31	20.28
chr1	161034848	161035219	372	247	9	53.74	13.3	3.15
chr1	161070579	161071068	490	231	18	98.28	20.44	9.19
chr1	161181548	161181880	333	222	10	67.1	15.21	4.95
chr1	161247634	161247947	314	195	13	60.66	9.99	3.97
chr1	161254316	161254596	281	121	12	69.24	12.49	5.29
chr1	161379627	161379990	364	159	9	54.55	11.4	3.26
chr1	161442839	161443289	451	270	16	86.92	16.35	7.67
chr1	161452745	161453041	297	116	10	71.99	17.11	5.62
chr1	161823719	161824082	364	209	9	54.55	9.5	3.26
chr1	161916214	161916595	382	202	14	71.39	12.27	5.55
chr1	162415171	162415557	387	88	9	52.26	13.3	2.96
chr1	162832100	162832534	435	259	11	64.35	13.3	4.59
chr1	163098355	163098742	388	126	9	52.16	9.5	2.94
chr1	163177135	163177539	405	106	10	54.41	10.22	3.24
chr1	163290014	163290347	334	247	9	57.82	9.5	3.66
chr1	163417643	163418052	410	167	11	52.29	10.9	2.97
chr1	164004468	164004735	268	123	10	76.43	17.11	6.26
chr1	164004854	164005222	369	107	11	56.86	9.54	3.56
chr1	164018163	164018614	452	250	48	439.38	54.51	6.89
chr1	164019647	164020349	703	338	48	395.53	57.92	8.1
chr1	164247690	164248073	384	261	10	61.1	13.3	4.04
chr1	164284353	164284741	389	92	10	60.56	11.4	3.96
chr1	164377145	164377524	380	121	34	308.31	42.4	13.4
chr1	164503405	164503817	413	257	15	94.48	19.01	8.76
chr1	164993938	164994416	479	340	21	71.59	10.9	5.58
chr1	165063088	165063458	371	123	9	53.84	15.21	3.16
chr1	165132136	165132513	378	128	9	53.14	9.5	3.07
chr1	165514378	165514739	362	113	9	54.76	13.3	3.3
chr1	165602322	165602750	429	124	11	50.35	8.18	2.84
chr1	165613900	165614482	583	231	30	113.06	12.27	10.89
chr1	165616707	165617058	352	236	9	55.82	9.5	3.43
chr1	165768993	165769338	346	248	10	56.02	10.6	3.45
chr1	165911409	165911776	368	257	10	62.88	11.4	4.33
chr1	165966574	165966951	378	198	23	80.95	9.79	6.94
chr1	165983712	165983980	269	92	9	66.19	11.4	4.83
chr1	166002943	166003530	588	289	29	122.4	14.42	12.15
chr1	166103291	166103666	376	128	9	53.34	9.5	3.1
chr1	166124901	166125493	593	489	33	86.25	5.91	7.59
chr1	166142330	166142772	443	253	11	63.53	11.4	4.47
chr1	166160672	166161020	349	232	10	51.41	9.54	2.9
chr1	166843408	166843683	276	150	10	75.16	17.11	6.09
chr1	167093483	167094127	645	310	36	254.52	48.46	18.93
chr1	167222707	167223082	376	260	12	56.04	10.9	3.46
chr1	167270434	167270726	293	172	16	137.78	26.61	14.12
chr1	167271087	167271670	584	322	25	145.12	23.17	15.25
chr1	167274084	167274384	301	129	10	57.42	10.9	3.62
chr1	167287990	167288336	347	88	10	65.35	11.4	4.72
chr1	167289432	167290074	643	298	24	127.06	20.44	12.75
chr1	167448627	167448935	309	121	18	132.13	21.8	13.36
chr1	167497580	167497882	303	106	11	65.66	10.9	4.76
chr1	167497952	167498528	577	198	48	283.54	29.88	17.51
chr1	167621433	167621835	403	288	12	76.87	15.21	6.31
chr1	167738016	167738396	381	287	9	52.84	9.5	3.03
chr1	167840468	167840730	263	106	9	54.27	9.54	3.22
chr1	167854823	167855202	380	217	10	52.22	7.57	2.95
chr1	167956133	167956462	330	128	9	58.28	13.3	3.71
chr1	168065618	168066137	520	226	20	62.49	7.8	4.26
chr1	168213930	168214530	601	304	22	74.62	9.83	5.98
chr1	168357263	168357469	207	103	9	88.35	17.11	7.9
chr1	169330061	169330340	280	127	9	51.92	10.9	2.92
chr1	169459276	169459712	437	122	12	56.85	9.54	3.56
chr1	169640736	169641120	385	89	9	52.45	9.5	2.98
chr1	169969260	169969537	278	155	10	60.7	12.27	3.99
chr1	169986250	169986587	338	115	10	66.47	15.21	4.86
chr1	170101529	170102022	494	218	21	152.6	28.51	15.71
chr1	170102959	170103344	386	90	9	52.35	11.4	2.97
chr1	170106480	170106740	261	118	11	72.49	13.63	5.7
chr1	170136374	170136760	387	154	15	108.41	22.81	10.37
chr1	170167462	170167828	367	116	10	63	17.11	4.35
chr1	170380502	170380916	415	177	15	104.02	22.81	9.91
chr1	170477696	170477995	300	179	23	190.08	29.98	19.12
chr1	170536725	170537057	333	229	9	57.93	15.21	3.68
chr1	170651490	170651826	337	162	17	115.6	20.44	11.31
chr1	170871445	170871906	462	312	21	158.47	24.71	16.62
chr1	170889362	170889721	360	232	10	63.8	13.3	4.51
chr1	170908080	170908552	473	246	12	63.66	15.33	4.49
chr1	171046583	171046886	304	119	23	179.57	26.02	18.86
chr1	171101702	171102076	375	247	11	56.16	9.54	3.47
chr1	171256186	171256513	328	106	9	54.35	8.52	3.24
chr1	171413558	171413994	437	199	12	52.45	8.67	3
chr1	171471321	171471751	431	302	33	74.16	8.52	5.93
chr1	171501421	171501945	525	303	20	62.49	8.59	4.26
chr1	171556114	171557126	1013	605	33	72.87	5.45	5.78
chr1	171566649	171567244	596	85	22	54.76	4.34	3.3
chr1	172024200	172024716	517	191	29	236.83	36.11	19.22
chr1	172117572	172117943	372	243	10	62.43	11.4	4.24
chr1	172142538	172142808	271	84	9	65.9	13.3	4.78
chr1	172300390	172300768	379	245	11	70.63	13.3	5.45
chr1	172314322	172314626	305	110	9	61.3	9.5	4.07
chr1	172323273	172323677	405	185	35	311.6	36.34	12.61
chr1	172418270	172418482	213	106	9	63.5	12.27	4.43
chr1	172457490	172457893	404	181	12	65.58	9.09	4.74
chr1	172481600	172481976	377	259	9	53.24	11.4	3.08
chr1	172510628	172511019	392	262	17	128.5	26.61	12.9
chr1	172683946	172684198	253	126	9	63.24	15.33	4.38
chr1	173389871	173390144	274	150	22	187	27.26	18.68
chr1	174964040	174964336	297	179	15	62.76	8.86	4.3
chr1	175550275	175550658	384	112	9	52.55	9.5	3
chr1	175690084	175690387	304	101	10	61.37	12.11	4.09
chr1	175961188	175961522	335	217	10	62.23	11.92	4.22
chr1	175964449	175964837	389	108	10	60.56	13.3	3.96
chr1	176013980	176014311	332	92	13	96.87	20.91	9.11
chr1	176174152	176174515	364	117	11	72.49	19.01	5.7
chr1	176644133	176644857	725	415	68	387.38	30.66	8
chr1	176724081	176724421	341	167	9	57.03	11.4	3.58
chr1	176813952	176814349	398	272	11	68.39	13.3	5.17
chr1	176816227	176816614	388	119	10	60.67	13.3	3.98
chr1	177322939	177323291	353	229	9	55.71	13.3	3.42
chr1	177377634	177377991	358	119	11	73.26	13.3	5.83
chr1	177607539	177607988	450	257	13	80.31	17.11	6.83
chr1	177616238	177616707	470	228	15	68.35	13.63	5.16
chr1	177702377	177702748	372	189	9	53.74	11.4	3.15
chr1	177718377	177719209	833	304	29	180.04	20.91	18.89
chr1	178307626	178307866	241	120	14	112.53	19.08	10.84
chr1	178318074	178319172	1099	833	35	201.14	20.91	19.77
chr1	178324529	178324917	389	104	10	60.56	11.4	3.96
chr1	178331640	178331941	302	112	9	61.68	15.21	4.14
chr1	178337945	178338539	595	318	39	202.34	26.76	19.92
chr1	178496817	178497305	489	284	16	103.21	19.01	9.83
chr1	178734553	178735031	479	321	20	144.73	28.51	15.07
chr1	178850445	178850908	464	336	27	226.08	49.42	20.78
chr1	179073209	179073566	358	90	9	55.18	11.4	3.35
chr1	179144203	179144598	396	198	11	53.79	10.9	3.16
chr1	179172988	179173513	526	260	12	63.82	15.21	4.52
chr1	179386249	179386615	367	253	11	72.11	11.4	5.64
chr1	179446526	179446995	470	208	13	77.99	20.91	6.56
chr1	179485861	179486285	425	201	12	58.16	9.54	3.7
chr1	179568951	179569331	381	125	21	88.91	10.22	8.06
chr1	179723065	179723618	554	202	72	810.13	96.93	3.68
chr1	179910007	179910355	349	238	9	56.15	13.3	3.46
chr1	180141431	180141801	371	276	9	53.84	11.4	3.16
chr1	180210540	180211030	491	223	15	93.58	22.81	8.59
chr1	180313612	180314087	476	290	10	52.31	9.5	2.97
chr1	180495149	180495528	380	268	10	61.54	9.5	4.1
chr1	180871063	180871284	222	111	9	63.5	12.27	4.43
chr1	180888580	180889532	953	333	49	368.12	47.52	9.21
chr1	180892373	180892732	360	243	10	63.8	13.3	4.51
chr1	180924530	180925291	762	401	172	2058.16	185.34	8.33
chr1	180933493	180934049	557	393	77	884.86	108.34	3.85
chr1	180934370	180934741	372	257	9	53.74	13.3	3.15
chr1	180987622	180988008	387	293	9	52.26	11.4	2.96
chr1	181061856	181062222	367	124	9	54.25	11.4	3.21
chr1	181095089	181095378	290	166	10	55.04	8.67	3.34
chr1	181742364	181743042	679	253	32	206.45	27.26	20.25
chr1	181759270	181759662	393	134	10	60.14	11.4	3.91
chr1	181860586	181861004	419	224	13	84.14	19.01	7.33
chr1	181951201	181951562	362	120	9	54.76	11.4	3.3
chr1	181953555	181953920	366	177	18	51.15	6.98	2.88
chr1	182028211	182028733	523	237	17	108.13	19.01	10.34
chr1	182030143	182030572	430	158	47	502.84	58.92	4.13
chr1	182045142	182045507	366	124	11	57.22	10.9	3.6
chr1	182076430	182076764	335	209	9	57.7	11.4	3.65
chr1	182079917	182080305	389	209	12	78.64	17.11	6.64
chr1	182103487	182104156	670	93	20	77.86	7.95	6.54
chr1	182162878	182163557	680	329	36	136.24	14.99	13.9
chr1	182181853	182182220	368	251	9	54.14	9.5	3.2
chr1	182182399	182182741	343	207	12	85	19.01	7.46
chr1	182191146	182191700	555	229	25	84.93	13.63	7.45
chr1	182245200	182245680	481	261	30	134.14	14.31	13.63
chr1	182296970	182297353	384	255	9	52.55	11.4	3
chr1	182353047	182353407	361	266	9	54.87	9.5	3.32
chr1	182496736	182496993	258	129	9	67.52	17.11	5
chr1	182659000	182659343	344	231	12	84.86	13.3	7.43
chr1	182868512	182868883	372	94	12	80.89	13.3	6.88
chr1	182876709	182877085	377	254	9	53.24	9.5	3.08
chr1	183184731	183185033	303	123	29	122.4	10.74	12.15
chr1	183229196	183229507	312	121	11	79.69	15.21	6.76
chr1	183324501	183324878	378	172	13	89.73	17.11	8.18
chr1	183388775	183389077	303	111	11	81.07	15.21	6.94
chr1	183394431	183394666	236	118	9	54.7	12.27	3.29
chr1	183694373	183694698	326	127	10	68	17.11	5.13
chr1	183924268	183924559	292	172	9	62.99	15.21	4.35
chr1	184017958	184018262	305	110	15	123.61	22.81	12.39
chr1	184034233	184034600	368	246	12	81.44	13.3	6.99
chr1	184078120	184078506	387	101	11	69.67	11.4	5.34
chr1	184146904	184147240	337	107	9	57.48	15.21	3.63
chr1	184225186	184225539	354	147	9	55.61	11.4	3.41
chr1	184441299	184441653	355	247	9	55.5	13.3	3.39
chr1	184454246	184454556	311	194	9	60.55	11.4	3.95
chr1	184497020	184497435	416	129	19	119.4	19.08	11.75
chr1	185209801	185210316	516	315	18	118.68	15.21	11.68
chr1	185335506	185335871	366	192	19	155.85	26.61	16.19
chr1	186261609	186261886	278	168	9	64.9	15.21	4.65
chr1	186510572	186510993	422	138	52	556.02	66.44	3.57
chr1	186513617	186514149	533	294	17	84.29	12.27	7.36
chr1	186922634	186923265	632	340	45	338.48	44.97	10.5
chr1	186991556	186991829	274	118	11	70.25	12.27	5.41
chr1	187282351	187282796	446	258	20	150.69	22.81	15.9
chr1	187290135	187290476	342	215	10	52.22	9.54	2.95
chr1	187441752	187442035	284	125	23	80.95	7.74	6.9
chr1	187450014	187450533	520	284	16	99.18	24.71	9.28
chr1	188639711	188640041	331	116	11	61.68	12.27	4.13
chr1	188660393	188660705	313	125	12	89.69	17.11	8.18
chr1	188854240	188854701	462	149	42	418.87	45.62	7.23
chr1	189006364	189006736	373	247	11	71.37	19.01	5.54
chr1	189761477	189761999	523	196	34	295.1	32.31	15.11
chr1	189770985	189771625	641	373	21	68.46	7.86	5.17
chr1	189830926	189831395	470	243	14	86.99	17.11	7.7
chr1	189927780	189928057	278	113	10	74.84	17.11	6.04
chr1	189995948	189996248	301	183	9	61.81	13.3	4.15
chr1	190160383	190160760	378	121	9	53.14	9.5	3.07
chr1	190634689	190635225	537	275	15	51.75	10.22	2.92
chr1	191070282	191070634	353	127	16	125.02	20.91	12.55
chr1	191189925	191190366	442	288	16	88.21	13.63	7.87
chr1	191191588	191191932	345	224	9	56.58	15.21	3.51
chr1	191309848	191310234	387	284	9	52.26	9.5	2.96
chr1	191395666	191396053	388	115	10	60.67	11.4	3.98
chr1	191660992	191661398	407	227	10	58.69	9.5	3.77
chr1	191661738	191662087	350	202	19	159.47	28.51	16.79
chr1	191698297	191698912	616	321	17	96.87	17.11	9.11
chr1	191851678	191852071	394	140	11	54.01	9.54	3.19
chr1	191929053	191929395	343	120	9	56.8	11.4	3.55
chr1	192454947	192455439	493	192	24	134.9	21.58	13.74
chr1	192515474	192515675	202	101	10	93.6	17.04	8.6
chr1	192522713	192523162	450	274	13	80.31	19.01	6.83
chr1	192745456	192746316	861	370	31	137.39	12.91	14.04
chr1	192829210	192829549	340	116	9	57.14	11.4	3.59
chr1	192834469	192835007	539	366	30	129.82	16.89	13.1
chr1	192847230	192847591	362	238	14	82.9	16.35	7.18
chr1	192869214	192869569	356	156	9	55.39	11.4	3.38
chr1	193093424	193093776	353	116	9	55.71	13.3	3.42
chr1	193145305	193145670	366	111	9	54.35	9.5	3.23
chr1	193662620	193662957	338	215	12	69.13	10.9	5.28
chr1	193680719	193681096	378	256	10	61.76	11.4	4.14
chr1	193732195	193732501	307	141	10	70.57	13.3	5.44
chr1	194436673	194437158	486	357	17	113.25	28.51	10.92
chr1	194505814	194506210	397	271	18	138.34	28.51	14.25
chr1	194616168	194616427	260	132	10	77.75	17.11	6.43
chr1	194751204	194751437	234	117	9	63.5	12.27	4.43
chr1	195223769	195224137	369	118	11	56.86	8.18	3.56
chr1	195241434	195242071	638	280	44	134.9	10.43	13.71
chr10	3646346	3646777	432	305	18	131.95	26.61	13.33
chr10	3754501	3754882	382	92	12	74.09	13.63	5.94
chr10	3881115	3881515	401	300	15	106.17	24.71	10.07
chr10	3891702	3892231	530	302	45	434.06	57.02	6.93
chr10	3941288	3941730	443	269	17	84.46	13.63	7.39
chr10	3949176	3949468	293	185	10	72.57	17.11	5.71
chr10	4105604	4106162	559	281	24	131.28	13.63	13.26
chr10	4106165	4106527	363	116	13	91.95	15.21	8.38
chr10	4107819	4108203	385	136	9	52.45	11.4	2.98
chr10	4143453	4143739	287	118	18	124	19.31	12.43
chr10	4249055	4249751	697	212	69	697.59	57.02	3.78
chr10	4289623	4290121	499	155	28	229.41	45.62	21.15
chr10	4332199	4332499	301	182	9	57.61	10.22	3.65
chr10	4332750	4333070	321	118	9	50.76	10.6	2.86
chr10	4333198	4333628	431	301	32	252.22	39.52	19.03
chr10	4371407	4371768	362	144	10	63.57	13.3	4.47
chr10	4388405	4388874	470	127	13	60.77	8.18	3.99
chr10	4661196	4661581	386	271	9	52.35	11.4	2.97
chr10	5027279	5027558	280	160	13	106.38	22.81	10.1
chr10	5264971	5265370	400	126	10	59.41	15.21	3.84
chr10	7211013	7211319	307	123	9	61.05	13.3	4.04
chr10	8114533	8115057	525	136	30	246.62	38.01	19.15
chr10	8297274	8297679	406	282	15	84.91	12.27	7.44
chr10	8343018	8343403	386	313	9	52.35	9.5	2.97
chr10	8364204	8364698	495	265	32	263.53	37.48	18.88
chr10	8391054	8391372	319	104	9	59.57	9.5	3.86
chr10	8752226	8752577	352	232	9	51.71	8.52	2.91
chr10	8886139	8886724	586	216	15	63.52	13.63	4.46
chr10	8889245	8889768	524	164	28	223.68	20.91	20.44
chr10	9085423	9085821	399	221	68	845.64	108.34	4.35
chr10	9090888	9091251	364	239	18	144.95	32.31	15.11
chr10	9310594	9311057	464	360	15	97.07	15.21	9.12
chr10	9331740	9332082	343	197	11	60.09	10.9	3.91
chr10	9575633	9575977	345	128	11	59.83	12.27	3.88
chr10	9621112	9621363	252	126	9	67.52	17.11	5
chr10	9625253	9625718	466	280	15	96.8	19.01	9.1
chr10	9683682	9684041	360	259	9	54.97	15.21	3.33
chr10	10301749	10302137	389	117	9	52.06	9.5	2.93
chr10	10991753	10992046	294	175	13	103.65	20.91	9.87
chr10	11229564	11229912	349	127	12	84.12	15.21	7.32
chr10	11936373	11936749	377	186	11	70.87	15.21	5.49
chr10	11960662	11960921	260	123	9	67.52	15.21	5
chr10	12018184	12018662	479	276	13	76.98	15.21	6.33
chr10	12035249	12035701	453	161	14	89.12	19.01	8.09
chr10	12087287	12087655	369	246	9	54.04	13.3	3.19
chr10	12232932	12233310	379	113	9	53.04	11.4	3.06
chr10	12541760	12542157	398	214	14	77.55	12.27	6.4
chr10	12554174	12554591	418	155	18	134.43	22.81	13.67
chr10	12572775	12573030	256	128	23	79.7	8.02	6.77
chr10	12614528	12614981	454	125	46	412.94	43.61	7.47
chr10	12725879	12726238	360	251	11	57.95	8.18	3.68
chr10	12762881	12763231	351	123	9	51.81	11.92	2.92
chr10	12792090	12792551	462	149	20	120.45	17.72	11.88
chr10	12879258	12879646	389	290	10	60.56	13.3	3.96
chr10	12922365	12922740	376	259	15	110.24	24.71	10.53
chr10	12930371	12930847	477	206	20	145.08	28.51	15.12
chr10	13014080	13014372	293	128	12	87.46	18.74	7.73
chr10	13107819	13108468	650	384	38	258.44	31.34	19.02
chr10	13441817	13442202	386	295	9	52.35	11.4	2.97
chr10	13483118	13483344	227	113	9	77.75	17.11	6.43
chr10	13812192	13812560	369	119	10	62.77	15.21	4.31
chr10	14016593	14017058	466	168	44	112.91	7.9	10.86
chr10	14075777	14076165	389	216	12	62.34	12.27	4.24
chr10	14081742	14082154	413	296	13	67.34	12.27	4.98
chr10	14270165	14270417	253	126	10	77.75	19.01	6.43
chr10	14639028	14639454	427	187	11	65.19	13.3	4.7
chr10	14665287	14665663	377	260	11	55.92	12.27	3.43
chr10	14703672	14704301	630	347	26	181.28	32.31	19.03
chr10	14801475	14801836	362	236	10	63.57	15.21	4.47
chr10	15791455	15791700	246	123	11	88.35	20.91	7.9
chr10	16397816	16398182	367	224	9	54.25	11.4	3.21
chr10	17177126	17177384	259	129	11	88.35	20.91	7.9
chr10	17229899	17230285	387	127	10	60.78	17.11	3.99
chr10	17237489	17237832	344	129	9	56.69	15.21	3.52
chr10	17576338	17576714	377	265	9	53.24	9.5	3.08
chr10	17579565	17579942	378	154	10	57.22	13.63	3.6
chr10	17721666	17722051	386	243	9	52.35	9.5	2.97
chr10	17722926	17723509	584	254	15	83.06	20.91	7.2
chr10	17808557	17809005	449	191	24	194.64	36.11	19.63
chr10	18022997	18023382	386	115	9	52.35	9.5	2.97
chr10	18044651	18045144	494	123	22	74.62	10.77	5.98
chr10	18185846	18186204	359	103	11	73.13	17.11	5.81
chr10	18194878	18195202	325	201	10	68.13	13.3	5.15
chr10	18235161	18235527	367	129	9	54.25	11.4	3.21
chr10	18251422	18251691	270	110	10	61.92	12.27	4.17
chr10	18422937	18423338	402	173	21	55.32	5	3.38
chr10	18463226	18463505	280	156	10	74.53	13.3	5.97
chr10	18479363	18479692	330	122	17	117.08	16.35	11.51
chr10	18482498	18483052	555	222	39	348.05	47.52	10.27
chr10	18584123	18584511	389	259	27	246.25	45.62	19.05
chr10	18597643	18597959	317	157	11	63.62	9.54	4.48
chr10	18634390	18634906	517	164	20	119.88	15.14	11.8
chr10	18827133	18827544	412	102	10	58.19	11.4	3.71
chr10	19208057	19208583	527	260	53	331.8	31.6	10.86
chr10	19404244	19404691	448	280	29	122.4	15.26	12.15
chr10	19708298	19708637	340	194	9	57.14	13.3	3.59
chr10	19840256	19840602	347	188	10	51.64	9.54	2.91
chr10	19904216	19904597	382	116	9	52.74	9.5	3.02
chr10	19915250	19915609	360	250	13	66.06	12.27	4.81
chr10	19938586	19939026	441	314	14	71.84	14.99	5.61
chr10	20030623	20031138	516	257	19	103.01	19.08	9.81
chr10	20196992	20197277	286	106	9	55.08	12.11	3.35
chr10	20200516	20200927	412	296	10	58.19	17.11	3.71
chr10	20264284	20265047	764	425	59	511.25	74.95	4.32
chr10	20286156	20286495	340	138	25	200.47	28.62	19.68
chr10	20296882	20297078	197	98	9	72.67	12.27	5.73
chr10	20306637	20306882	246	123	9	67.52	17.11	5
chr10	20410378	20410746	369	255	9	54.04	13.3	3.19
chr10	20627458	20627808	351	140	9	55.93	9.5	3.44
chr10	20717508	20717838	331	220	9	58.16	11.4	3.7
chr10	21082330	21082964	635	317	23	140.06	22.15	14.42
chr10	21090963	21091283	321	111	9	59.33	13.3	3.83
chr10	21101661	21102485	825	433	79	783.98	72.23	4.14
chr10	21109782	21110190	409	202	16	115.07	20.91	11.16
chr10	21152018	21152298	281	122	9	64.48	15.21	4.6
chr10	21220919	21221307	389	102	9	52.06	9.5	2.93
chr10	21245394	21245744	351	119	9	55.93	11.4	3.44
chr10	21690722	21691281	560	305	12	60.84	17.11	4.01
chr10	21701468	21702194	727	344	79	611.45	33.69	3.75
chr10	21746019	21746517	499	196	105	1385.72	167.26	2.78
chr10	21754963	21755538	576	280	15	54.44	10.22	3.24
chr10	21818880	21819245	366	114	10	63.11	13.3	4.36
chr10	21826913	21827211	299	109	17	148.13	24.71	15.61
chr10	21828815	21829758	944	304	45	325.86	45.62	11.39
chr10	21834553	21834846	294	221	9	50.11	6.81	2.84
chr10	21845514	21846196	683	349	32	235.31	41.82	19.16
chr10	21848065	21848406	342	213	9	56.91	13.3	3.57
chr10	21866395	21866768	374	187	9	53.54	9.5	3.12
chr10	21988345	21988943	599	367	81	681.04	45.75	3.61
chr10	22142668	22143109	442	304	28	115.11	12.65	11.17
chr10	22307247	22307626	380	252	9	52.94	13.3	3.04
chr10	22609056	22609587	532	239	17	106.94	24.71	10.16
chr10	22879712	22880059	348	226	22	71.34	9.09	5.54
chr10	23195376	23195818	443	129	29	255.7	51.32	19.07
chr10	23198332	23198726	395	222	16	117.42	19.01	11.53
chr10	23236899	23237235	337	173	9	57.48	11.4	3.63
chr10	23784175	23784565	391	265	11	54.34	8.18	3.23
chr10	23806097	23806537	441	221	15	100.23	17.11	9.46
chr10	23813128	23813697	570	180	37	306.82	38.01	13.47
chr10	23937672	23937932	261	166	13	110.35	22.81	10.54
chr10	23978050	23978420	371	118	15	100.78	20.91	9.48
chr10	24590376	24591130	755	407	39	298.01	45.62	15.16
chr10	24595244	24595610	367	113	12	57.1	9.54	3.58
chr10	24625200	24625427	228	114	9	77.75	17.11	6.43
chr10	24805133	24805496	364	184	9	54.55	11.4	3.26
chr10	24805633	24805983	351	230	9	55.93	11.4	3.44
chr10	24819420	24819788	369	119	9	54.04	13.3	3.19
chr10	24826182	24826569	388	260	14	88.31	20.91	7.88
chr10	24834687	24835080	394	118	19	123.61	14.99	12.4
chr10	25029261	25029774	514	321	151	1980.57	181.25	7.69
chr10	25118537	25119007	471	231	10	52.73	13.3	3.02
chr10	25185805	25186240	436	183	15	100.94	20.91	9.51
chr10	25230490	25230766	277	148	9	52.32	10.9	2.97
chr10	25272996	25273238	243	121	9	67.52	17.11	5
chr10	25279355	25279741	387	262	9	52.26	13.3	2.96
chr10	25314067	25314628	562	222	27	204.44	36.11	20.07
chr10	25372533	25372917	385	126	9	52.45	9.5	2.98
chr10	25427161	25427887	727	539	33	237.75	36.11	19.3
chr10	25588635	25588947	313	186	11	79.54	17.11	6.74
chr10	25706897	25707317	421	154	13	66.36	12.27	4.86
chr10	25874689	25875206	518	322	23	80.95	11.29	6.9
chr10	25959384	25959646	263	147	16	77.29	9.54	6.37
chr10	26327654	26328177	524	369	23	137.2	24.53	14
chr10	26560633	26561007	375	128	9	53.44	11.4	3.11
chr10	26710994	26711369	376	200	10	61.98	13.3	4.18
chr10	26772023	26772380	358	118	10	64.04	11.4	4.54
chr10	26824066	26824450	385	237	17	129.79	22.81	13.08
chr10	26919420	26919839	420	319	11	65.94	19.01	4.79
chr10	27128533	27128935	403	158	12	60.66	8.18	3.97
chr10	27982465	27982763	299	100	10	71.7	13.3	5.59
chr10	27994217	27994785	569	296	28	214.07	34.21	20.48
chr10	28074468	28074853	386	122	9	52.35	11.4	2.97
chr10	28130138	28130506	369	117	9	54.04	13.3	3.19
chr10	28232404	28232621	218	109	11	110.56	20.91	10.57
chr10	28487340	28487692	353	282	10	50.96	9.54	2.87
chr10	28493233	28493705	473	300	23	85.48	9.54	7.49
chr10	28541567	28541824	258	129	9	67.52	17.11	5
chr10	28636016	28636470	455	201	16	86.36	13.63	7.6
chr10	29475007	29475352	346	221	10	51.76	10.9	2.92
chr10	29595032	29595385	354	150	37	393.91	62.72	8.27
chr10	29855747	29856249	503	155	15	92.1	19.01	8.44
chr10	29932309	29932584	276	128	17	81.98	10.9	7.05
chr10	30655894	30656135	242	121	12	99.3	22.81	9.29
chr10	30726861	30727243	383	260	9	52.64	9.5	3.01
chr10	30737198	30737803	606	258	37	158.72	14.99	16.62
chr10	30768065	30768453	389	265	9	52.06	9.5	2.93
chr10	30773149	30773752	604	280	32	79.05	10.45	6.7
chr10	30843962	30844354	393	185	14	97.39	19.01	9.14
chr10	31313611	31314051	441	120	13	81.39	15.21	6.98
chr10	31615418	31615669	252	126	10	77.75	19.01	6.43
chr10	31777088	31777474	387	237	9	52.26	11.4	2.96
chr10	33797326	33797481	156	78	9	133.96	17.11	13.54
chr10	34099988	34100392	405	287	11	67.59	13.3	5.09
chr10	34230115	34230525	411	286	17	125.11	28.51	12.56
chr10	34233998	34234384	387	275	9	52.26	13.3	2.96
chr10	34236626	34237138	513	240	14	81.99	19.01	7.06
chr10	34252913	34253349	437	139	16	110.65	26.61	10.66
chr10	34887511	34887995	485	277	26	209.5	34.21	20.38
chr10	36304795	36305121	327	150	43	434.97	50.42	6.99
chr10	36547686	36548071	386	193	9	52.35	13.3	2.97
chr10	36558653	36559201	549	285	16	95.65	20.91	8.97
chr10	36610180	36610568	389	278	9	52.06	13.3	2.93
chr10	36611579	36611949	371	118	15	100.78	22.81	9.48
chr10	36612016	36612286	271	110	9	65.9	11.4	4.78
chr10	36622939	36623322	384	267	31	299.47	53.22	14.58
chr10	36935934	36936324	391	205	12	78.39	15.21	6.6
chr10	36998324	36998658	335	221	9	53.56	13.63	3.13
chr10	37138740	37139403	664	320	25	165.65	22.81	17.7
chr10	37212304	37212737	434	256	13	82.25	20.91	7.1
chr10	37231176	37231437	262	126	9	67.22	15.21	4.96
chr10	37377966	37378333	368	149	26	227.3	39.91	20.8
chr10	37841681	37842143	463	269	12	70.01	17.11	5.38
chr10	39087265	39087578	314	197	11	74.27	11.92	5.95
chr10	39106904	39107217	314	185	14	99.97	22.81	9.44
chr10	39118790	39119090	301	105	14	113.26	20.91	10.92
chr10	39171719	39172129	411	245	11	52.18	8.18	2.95
chr10	39198284	39198559	276	113	9	65.18	15.21	4.69
chr10	39239791	39240227	437	143	33	74.16	8.64	5.93
chr10	39426091	39426533	443	181	16	79.7	14.99	6.76
chr10	39452026	39452404	379	270	9	53.04	11.4	3.06
chr10	39575853	39576319	467	204	12	53.78	9.54	3.16
chr10	39592383	39592865	483	271	18	123.59	26.61	12.39
chr10	39594683	39595050	368	262	9	54.14	9.5	3.2
chr10	39624833	39625119	287	120	9	63.66	15.21	4.49
chr10	39674678	39675202	525	283	15	89.49	15.21	8.15
chr10	39916145	39916478	334	226	9	57.82	11.4	3.66
chr10	40212395	40212982	588	275	14	74.33	17.11	5.95
chr10	40258411	40259011	601	207	52	284.48	17.04	17.17
chr10	40307815	40308110	296	191	9	62.46	15.21	4.25
chr10	40364713	40365051	339	126	11	60.61	13.63	3.97
chr10	40390462	40390831	370	258	11	71.74	19.01	5.6
chr10	40444009	40444294	286	129	11	83.81	19.01	7.29
chr10	40499939	40500254	316	188	9	59.94	13.3	3.89
chr10	40669034	40669276	243	121	9	67.52	17.11	5
chr10	40848531	40848766	236	118	9	67.52	17.11	5
chr10	41071687	41072059	373	226	10	57.77	13.63	3.66
chr10	41182568	41182973	406	292	12	76.5	19.01	6.27
chr10	41294564	41294911	348	111	10	65.23	11.4	4.7
chr10	41401102	41401429	328	205	23	116.87	12.95	11.47
chr10	41467236	41467792	557	275	19	56.72	8.35	3.53
chr10	41490058	41490383	326	103	9	58.74	11.4	3.77
chr10	41583015	41583519	505	123	19	121.67	20.44	12.03
chr10	41612206	41612480	275	123	13	53.02	7.5	3.06
chr10	41701594	41701929	336	99	9	57.59	11.4	3.64
chr10	41792374	41792705	332	227	9	58.05	11.4	3.69
chr10	41871825	41872148	324	195	10	54.41	10.9	3.24
chr10	41991317	41991703	387	299	9	52.26	9.5	2.96
chr10	42246401	42246851	451	168	20	149.76	26.61	15.83
chr10	42278404	42278656	253	126	9	54.7	12.27	3.29
chr10	42416049	42416413	365	207	16	100.57	19.08	9.48
chr10	42479862	42480190	329	204	10	67.61	15.21	5.09
chr10	42591559	42592082	524	262	12	64.01	13.3	4.54
chr10	42696264	42696605	342	218	9	56.91	11.4	3.57
chr10	42800984	42801366	383	117	10	61.21	17.11	4.06
chr10	42968297	42968936	640	151	49	449.19	47.52	6.6
chr10	43043511	43043854	344	126	27	260.44	47.52	19.01
chr10	43093313	43093647	335	118	9	57.7	13.3	3.65
chr10	43276215	43276595	381	269	9	52.84	13.3	3.03
chr10	43316432	43316850	419	296	13	66.6	14.99	4.88
chr10	43477074	43478052	979	704	36	226.88	26.61	20.86
chr10	43527650	43528053	404	115	19	147.91	17.11	15.58
chr10	43551497	43551870	374	100	9	53.54	13.3	3.12
chr10	43579812	43580292	481	354	13	76.76	13.3	6.3
chr10	43580550	43581271	722	352	49	166.45	17.71	17.78
chr10	43742577	43743046	470	302	22	137.68	19.08	14.14
chr10	43792972	43793299	328	214	9	58.51	11.4	3.74
chr10	43939078	43939427	350	225	21	183.12	26.61	19.16
chr10	43993294	43993678	385	180	41	197.11	14.54	19.66
chr10	44104734	44105092	359	113	12	66.2	9.54	4.83
chr10	44380798	44381163	366	83	9	54.35	9.5	3.23
chr10	44390377	44390666	290	128	9	63.26	15.21	4.39
chr10	44391486	44392534	1049	734	50	359.73	43.72	9.29
chr10	44423912	44424170	259	129	9	51.13	11.15	2.87
chr10	44427917	44428308	392	277	13	65.13	8.67	4.69
chr10	44434795	44435313	519	269	19	128.07	28.51	12.82
chr10	44495884	44496259	376	278	11	71	13.3	5.5
chr10	44507890	44508312	423	168	10	57.1	15.21	3.59
chr10	44520237	44520560	324	166	63	546.22	40.2	3.45
chr10	44528472	44528805	334	174	11	76.49	17.11	6.26
chr10	44545146	44545553	408	116	13	73.45	15.14	5.86
chr10	44716427	44717114	688	335	60	243.1	17.81	18.88
chr10	44721711	44722041	331	190	31	289.06	40.88	16.48
chr10	44945206	44945627	422	294	14	93.23	15.21	8.57
chr10	44997433	44997762	330	155	9	58.28	13.3	3.71
chr10	45009671	45009972	302	178	17	147.4	26.61	15.51
chr10	45072295	45072834	540	243	20	57.32	6.81	3.61
chr10	45121747	45121995	249	124	18	153.33	27.26	15.88
chr10	45288417	45288738	322	200	10	68.53	15.21	5.21
chr10	45446226	45446594	369	161	10	62.77	13.3	4.31
chr10	45455635	45455952	318	88	10	69.06	13.3	5.27
chr10	46718295	46718667	373	244	9	53.64	15.21	3.14
chr10	46733800	46734306	507	183	65	638.22	66.78	3.11
chr10	47601445	47601815	371	114	9	53.84	13.3	3.16
chr10	49777416	49777753	338	249	9	57.36	15.21	3.62
chr10	50591983	50592476	494	213	13	75.35	13.3	6.12
chr10	51238027	51238487	461	266	22	74.62	9.42	5.98
chr10	51257786	51258020	235	117	12	110.56	22.81	10.57
chr10	51463787	51464214	428	207	14	56.36	10.22	3.49
chr10	52076525	52076908	384	279	9	52.55	13.3	3
chr10	52246283	52246650	368	115	9	54.14	11.4	3.2
chr10	52273930	52274523	594	367	47	274.14	22.67	18.34
chr10	52296003	52296312	310	195	11	64.62	10.9	4.62
chr10	52302249	52302613	365	236	11	72.37	19.01	5.68
chr10	52334375	52334759	385	264	10	60.99	11.4	4.02
chr10	52691200	52691574	375	255	9	53.44	9.5	3.11
chr10	52896738	52897284	547	158	33	231.24	27.26	19.2
chr10	53151000	53151363	364	255	10	63.34	11.4	4.4
chr10	53412878	53413231	354	121	11	58.69	12.27	3.77
chr10	53596732	53596936	205	102	9	72.67	12.27	5.73
chr10	54074006	54074586	581	301	21	138.56	22.81	14.23
chr10	54509701	54510191	491	220	23	174.62	32.31	18.47
chr10	55537452	55537796	345	174	23	80.95	9.4	6.9
chr10	55768557	55768943	387	227	9	52.26	9.5	2.96
chr10	56374141	56374727	587	313	139	1697.21	139.01	5.26
chr10	56375873	56376546	674	380	34	259.12	30.41	19.06
chr10	56426273	56426858	586	213	21	68.46	9.58	5.18
chr10	56452885	56453287	403	237	12	60.66	10.9	3.97
chr10	57477341	57477672	332	98	9	58.05	9.5	3.69
chr10	57492174	57492503	330	208	20	176.22	34.21	18.49
chr10	58345583	58345968	386	97	9	52.35	13.3	2.97
chr10	58368783	58369172	390	253	10	60.46	13.3	3.95
chr10	58446445	58446828	384	254	9	52.55	9.5	3
chr10	58532207	58532579	373	178	20	165.77	32.31	17.71
chr10	58609121	58609497	377	116	9	53.24	11.4	3.08
chr10	58801024	58801258	235	117	12	92.01	16.35	8.4
chr10	59221935	59222277	343	113	9	56.8	15.21	3.55
chr10	59322466	59322804	339	226	9	57.25	13.3	3.6
chr10	59558465	59558994	530	330	22	156.81	24.71	16.34
chr10	59641041	59641385	345	221	13	76.74	13.63	6.29
chr10	59753615	59753994	380	129	12	63.46	10.9	4.42
chr10	59893106	59893478	373	177	13	84.51	13.63	7.4
chr10	59949769	59950107	339	224	9	57.25	11.4	3.6
chr10	59957950	59958238	289	164	16	138.73	28.51	14.26
chr10	59972347	59972860	514	328	41	219.7	25.22	20.25
chr10	59974147	59974693	547	327	23	80.95	11.18	6.9
chr10	60081972	60082416	445	149	18	129.72	28.51	13.07
chr10	60141690	60142263	574	278	37	266.88	46.34	18.76
chr10	60166088	60166640	553	275	38	193.82	21.86	19.42
chr10	60390624	60391041	418	129	21	167.29	36.11	17.82
chr10	60553081	60553465	385	152	11	69.91	13.3	5.37
chr10	60780185	60780557	373	265	11	71.37	17.11	5.54
chr10	60783595	60784108	514	222	19	103.3	19.08	9.84
chr10	60829942	60830208	267	145	9	53.7	10.9	3.15
chr10	61023494	61023697	204	102	9	72.67	12.27	5.73
chr10	61080337	61080661	325	209	12	71.05	13.63	5.51
chr10	61204731	61205113	383	123	9	52.64	9.5	3.01
chr10	61249812	61250311	500	373	26	65.12	6.81	4.69
chr10	61315387	61315625	239	119	10	67.95	15.14	5.12
chr10	61452755	61453032	278	124	9	64.9	15.21	4.65
chr10	61476214	61476450	237	118	9	54.7	12.27	3.29
chr10	61500828	61501127	300	171	20	62.49	6.95	4.26
chr10	61599533	61599851	319	197	9	59.57	15.21	3.86
chr10	61782513	61783048	536	394	33	189.39	22.39	19.03
chr10	61793244	61793636	393	283	10	50.88	9.09	2.87
chr10	61828977	61829353	377	127	23	200.24	34.21	19.65
chr10	61831661	61832060	400	214	14	96.35	20.91	9.03
chr10	61906257	61906576	320	121	10	68.79	13.3	5.24
chr10	61928958	61929466	509	169	45	441.78	70.33	6.76
chr10	61999871	62000144	274	111	10	75.47	17.11	6.14
chr10	62036643	62037014	372	242	10	57.88	8.52	3.67
chr10	62314124	62314543	420	160	16	106.01	18.74	10.06
chr10	62336636	62336950	315	191	9	60.06	13.3	3.9
chr10	62477033	62477483	451	126	29	122.4	14.75	12.15
chr10	62736259	62736636	378	274	10	61.76	15.21	4.14
chr10	62792319	62792607	289	123	10	73.16	17.11	5.82
chr10	62865037	62865550	514	389	22	72.51	8.86	5.71
chr10	62892896	62893214	319	114	14	109.77	22.81	10.49
chr10	62893249	62893633	385	261	9	52.45	13.3	2.98
chr10	62896859	62897248	390	182	23	164.84	20.44	17.62
chr10	62897969	62898355	387	108	10	60.78	17.11	3.99
chr10	63089391	63089871	481	211	30	257.65	39.91	18.93
chr10	63089880	63090209	330	212	13	86.97	20.91	7.69
chr10	63366184	63366762	579	226	29	223.13	20.91	20.62
chr10	64090164	64090529	366	187	23	203.14	38.01	20.03
chr10	64736635	64737081	447	243	22	83.35	9.54	7.24
chr10	64747201	64747628	428	302	12	57.83	13.63	3.67
chr10	66245637	66246006	370	121	9	53.94	11.4	3.18
chr10	66864354	66864873	520	254	21	148.14	17.11	15.61
chr10	66897050	66897467	418	155	12	75.05	15.21	6.07
chr10	66920241	66920896	656	286	24	125.19	27.26	12.58
chr10	66955791	66956141	351	127	9	55.93	13.3	3.44
chr10	66969538	66970012	475	197	20	118.22	20.44	11.66
chr10	66970205	66970757	553	308	12	61.43	17.11	4.1
chr10	67003248	67004285	1038	811	65	280.84	12.02	17.62
chr10	67053534	67053855	322	224	11	62.91	10.9	4.34
chr10	67061267	67061763	497	206	17	104.08	17.04	9.92
chr10	67095888	67096451	564	237	25	182.4	30.41	19
chr10	67100131	67100669	539	338	31	254.98	41.82	19
chr10	67106924	67107410	487	245	26	67.3	8.18	4.97
chr10	67243386	67243803	418	218	12	58.94	9.54	3.79
chr10	67247161	67247503	343	124	11	75.25	13.3	6.1
chr10	67258496	67258855	360	239	9	54.97	11.4	3.33
chr10	67329690	67330013	324	166	15	119.72	22.81	11.79
chr10	67458675	67459471	797	399	50	173.02	13.58	18.5
chr10	67549043	67549386	344	103	9	56.69	15.21	3.52
chr10	67559942	67560273	332	94	9	58.05	9.5	3.69
chr10	67605235	67605580	346	120	9	56.47	13.3	3.5
chr10	67647808	67648236	429	229	42	253.74	22.49	18.84
chr10	67822840	67823123	284	207	11	60.38	10.22	3.94
chr10	67858946	67859188	243	121	14	62.9	9.54	4.34
chr10	68044156	68044509	354	111	10	59.93	11.92	3.89
chr10	68044961	68045251	291	128	10	58.81	10.9	3.78
chr10	68060941	68061267	327	90	9	58.63	9.5	3.76
chr10	68115007	68115552	546	222	30	169.12	14.68	18.14
chr10	68136679	68137241	563	249	16	73.12	12.27	5.81
chr10	68137248	68137882	635	345	68	615.14	72.23	3.85
chr10	68145033	68145528	496	225	15	73.06	14.99	5.8
chr10	68212296	68212575	280	151	26	270.45	47.52	18.25
chr10	68239951	68240360	410	272	11	52.29	9.54	2.97
chr10	68259496	68260104	609	312	49	166.45	13.28	17.79
chr10	68263983	68264508	526	241	13	55.19	10.9	3.36
chr10	68278484	68278902	419	291	13	84.14	22.81	7.33
chr10	68345322	68345677	356	237	9	55.39	11.4	3.38
chr10	68421681	68421968	288	126	9	63.52	15.21	4.46
chr10	68553719	68554048	330	179	9	58.28	11.4	3.71
chr10	69311783	69312362	580	283	14	52.25	13.63	2.95
chr10	69386435	69386779	345	234	10	65.6	15.21	4.75
chr10	69860245	69860591	347	119	11	59.58	10.9	3.86
chr10	69871138	69871431	294	121	9	50.11	9.54	2.84
chr10	69968490	69968816	327	203	10	67.87	17.11	5.11
chr10	70095158	70095582	425	118	22	177.1	39.91	18.57
chr10	70145991	70146318	328	121	10	67.74	15.21	5.09
chr10	70244685	70245031	347	114	9	52.24	13.63	2.95
chr10	70325581	70325942	362	129	12	82.27	15.21	7.11
chr10	70359525	70359934	410	119	12	70.6	17.04	5.45
chr10	70360153	70360544	392	110	14	78.4	17.72	6.61
chr10	70379895	70380538	644	319	33	254.23	36.11	18.9
chr10	70433142	70433688	547	398	25	151.64	19.08	15.56
chr10	70481391	70481776	386	126	9	52.35	11.4	2.97
chr10	70540471	70540721	251	125	9	54.7	12.27	3.29
chr10	70637535	70637886	352	252	10	64.75	11.4	4.63
chr10	70683546	70683863	318	200	11	63.48	9.54	4.42
chr10	70871827	70872188	362	253	20	159.03	28.96	16.71
chr10	71178921	71179394	474	346	15	75.71	12.27	6.17
chr10	71267588	71267890	303	125	10	61.56	17.11	4.11
chr10	71310104	71310680	577	380	77	873.26	123.54	3.7
chr10	71369409	71369749	341	108	11	75.53	19.01	6.14
chr10	72397948	72398185	238	119	12	110.56	22.81	10.57
chr10	72650940	72651310	371	162	14	100.78	20.91	9.48
chr10	73039626	73040016	391	113	21	144.02	20.44	14.97
chr10	73065490	73065877	388	281	9	52.16	11.4	2.94
chr10	73379025	73379241	217	108	10	72.67	13.63	5.73
chr10	73468790	73469171	382	93	9	52.74	11.4	3.02
chr10	73896044	73896537	494	125	34	242.72	28.5	18.84
chr10	74935458	74935778	321	126	9	59.33	11.4	3.83
chr10	75187635	75187989	355	203	9	55.5	13.3	3.39
chr10	75345003	75345293	291	164	9	50.49	9.54	2.85
chr10	75560150	75560464	315	166	9	55.88	10.22	3.43
chr10	75648905	75649503	599	317	45	390.11	49.4	8.04
chr10	75851715	75852079	365	128	11	72.37	17.11	5.68
chr10	75853553	75854005	453	155	18	128.38	26.61	12.87
chr10	75872908	75873364	457	162	15	88.61	22.81	8.02
chr10	75881797	75882221	425	288	14	73.88	14.99	5.92
chr10	75932539	75932898	360	240	10	59.24	11.92	3.83
chr10	75937887	75938311	425	114	12	58.16	13.63	3.7
chr10	75941053	75941415	363	205	16	115.73	17.04	11.32
chr10	76044129	76044505	377	277	9	53.24	9.5	3.08
chr10	76045280	76045729	450	203	11	62.82	13.3	4.32
chr10	76064871	76065200	330	237	10	67.48	11.4	5
chr10	76067660	76068048	389	232	31	297.76	47.52	15.12
chr10	76185194	76185611	418	290	11	66.15	19.01	4.82
chr10	76322147	76322462	316	118	9	59.94	11.4	3.89
chr10	76390079	76390456	378	259	9	53.14	9.5	3.07
chr10	76554640	76554890	251	125	10	63.5	13.63	4.43
chr10	76819146	76819842	697	337	27	170.56	34.21	18.29
chr10	76842050	76842365	316	111	13	81.42	12.27	6.99
chr10	77097049	77097440	392	199	25	220.57	38.01	20.51
chr10	77131571	77132014	444	235	12	56.11	12.27	3.46
chr10	77138389	77138691	303	124	9	57.35	11.92	3.62
chr10	77199001	77199742	742	364	41	219.7	21.24	20.22
chr10	77326157	77326483	327	213	9	58.63	15.21	3.76
chr10	77603119	77603381	263	134	14	121.42	22.81	11.98
chr10	77610896	77611274	379	259	10	61.65	15.21	4.13
chr10	77627604	77628044	441	117	12	72.4	13.3	5.69
chr10	77677778	77678018	241	120	9	54.7	12.27	3.29
chr10	77735895	77736335	441	211	29	205.04	29.98	20.11
chr10	78259827	78260302	476	125	19	126.27	25.55	12.72
chr10	78277207	78277573	367	259	9	54.25	13.3	3.21
chr10	78326258	78326707	450	296	25	205.97	34.21	20.16
chr10	78366125	78366464	340	221	11	75.66	19.01	6.16
chr10	78367505	78368008	504	180	29	121.55	16.35	12.01
chr10	78748757	78749213	457	246	12	70.65	15.21	5.45
chr10	78801537	78801883	347	185	11	59.58	12.27	3.86
chr10	79400000	79400286	287	92	9	63.66	15.21	4.49
chr10	79768563	79768872	310	122	9	56.49	10.22	3.51
chr10	79949834	79950193	360	84	10	63.8	11.4	4.51
chr10	80045734	80046176	443	269	22	163.18	25.55	17.37
chr10	80050097	80050614	518	252	19	56.72	7.06	3.53
chr10	80051174	80051666	493	229	38	195.87	20.44	19.69
chr10	80148860	80149551	692	340	31	169.66	21.06	18.17
chr10	80150454	80151044	591	299	17	77.54	12.27	6.4
chr10	80246039	80246349	311	193	9	51.93	12.11	2.92
chr10	80342563	80342897	335	211	10	62.23	11.92	4.22
chr10	80385810	80386057	248	124	10	63.5	13.63	4.43
chr10	80398691	80399095	405	126	19	114.14	16.11	11.07
chr10	80399449	80399995	547	282	14	60.22	10.9	3.92
chr10	80622093	80622756	664	276	19	78.51	7.95	6.63
chr10	80643080	80643391	312	188	10	65.22	13.63	4.7
chr10	80696733	80697062	330	244	9	54.12	10.22	3.2
chr10	80892181	80892609	429	239	12	73.77	19.01	5.9
chr10	80900782	80901120	339	220	11	60.61	12.27	3.97
chr10	80929856	80930331	476	124	17	114.71	24.71	11.12
chr10	80992959	80993465	507	262	11	57.52	13.3	3.63
chr10	81082370	81082855	486	129	20	116.39	20.44	11.4
chr10	81105300	81105688	389	188	9	52.06	11.4	2.93
chr10	81106452	81106778	327	95	10	67.87	11.4	5.11
chr10	81140777	81141132	356	131	10	54.86	12.11	3.32
chr10	81174861	81175222	362	261	9	54.76	11.4	3.3
chr10	81291239	81291597	359	176	11	68.09	15.33	5.15
chr10	81365491	81366211	721	344	29	147.72	14.87	15.55
chr10	81449171	81449437	267	107	9	53.7	10.9	3.15
chr10	81533154	81533538	385	308	9	52.45	9.5	2.98
chr10	81542531	81543223	693	382	24	87.46	14.17	7.74
chr10	81592617	81592917	301	120	11	65.96	12.27	4.8
chr10	81612700	81612907	208	104	9	88.35	17.11	7.9
chr10	82158056	82158442	387	120	9	52.26	9.5	2.96
chr10	82181897	82182251	355	179	9	55.5	11.4	3.39
chr10	82329824	82330126	303	123	9	61.56	15.21	4.11
chr10	82623203	82623593	391	202	15	107.77	22.81	10.24
chr10	82809293	82809882	590	315	31	243.29	32.31	18.93
chr10	82893623	82894112	490	259	15	68.26	9.91	5.15
chr10	83344050	83344503	454	292	20	149.2	26.61	15.76
chr10	83627785	83628126	342	239	11	60.22	10.9	3.92
chr10	83697860	83698360	501	275	12	66.17	15.21	4.83
chr10	83819515	83819891	377	274	11	70.87	19.01	5.49
chr10	84312840	84313029	190	95	15	196.8	28.51	19.65
chr10	84389629	84390006	378	127	10	52.44	12.11	2.98
chr10	84401235	84401559	325	200	12	87.76	19.01	7.8
chr10	84418501	84418899	399	140	33	288.92	46.94	16.46
chr10	84526404	84526845	442	115	15	71.72	13.63	5.6
chr10	84554653	84555191	539	244	35	168.92	20.57	18.02
chr10	84707972	84708586	615	330	43	380.56	62.72	8.68
chr10	84722382	84722727	346	277	9	56.47	11.4	3.5
chr10	84755862	84756181	320	116	11	55.12	10.22	3.35
chr10	84836157	84836632	476	148	21	112.01	18.17	10.79
chr10	84859150	84859501	352	211	26	244.83	36.11	18.98
chr10	84862770	84863192	423	301	15	102.83	17.11	9.78
chr10	84863467	84863829	363	92	10	58.89	13.63	3.79
chr10	84906579	84906982	404	145	17	126.34	28.51	12.74
chr10	84909994	84910647	654	341	26	177.3	39.91	18.72
chr10	84910922	84911257	336	166	18	151.09	28.51	15.96
chr10	84987755	84988082	328	220	9	58.51	13.3	3.74
chr10	85071665	85072161	497	143	16	102.14	15.21	9.71
chr10	85165272	85165621	350	221	10	64.99	15.21	4.66
chr10	85205230	85205639	410	288	15	75.88	13.63	6.19
chr10	85451395	85452287	893	459	150	1822.37	193.87	5.88
chr10	85467415	85467942	528	253	27	107.97	13.67	10.26
chr10	85473245	85473538	294	125	11	67.03	12.27	4.93
chr10	85539453	85540417	965	218	136	973.02	49.74	4.76
chr10	85543270	85543700	431	115	12	53.08	8.67	3.07
chr10	86337971	86338382	412	251	30	122.4	11.23	12.21
chr10	86434999	86435397	399	120	19	56.72	7.07	3.54
chr10	86441630	86442007	378	247	9	53.14	11.4	3.07
chr10	86769863	86770170	308	119	16	134.35	26.61	13.66
chr10	86951361	86951933	573	297	15	84.2	13.3	7.33
chr10	86972001	86972500	500	213	14	70.73	12.11	5.46
chr10	87447696	87448180	485	248	33	293.39	55.12	15.35
chr10	87686365	87686757	393	191	13	78.13	20.91	6.58
chr10	87927063	87927574	512	372	56	356.43	29.3	9.34
chr10	88200986	88201374	389	122	16	87.5	16.35	7.78
chr10	88325773	88326116	344	216	11	59.96	10.9	3.89
chr10	88349877	88350207	331	168	42	459.1	57.92	5.81
chr10	88547337	88547977	641	408	22	110.68	12.27	10.67
chr10	88672075	88672511	437	311	12	56.85	10.9	3.56
chr10	88684819	88685295	477	327	25	94.14	9.1	8.68
chr10	88708851	88709097	247	123	31	320.59	42.25	11.63
chr10	88824514	88824839	326	222	10	68	13.3	5.13
chr10	89340335	89340716	382	260	9	52.74	11.4	3.02
chr10	89434756	89435238	483	210	16	104.02	20.91	9.9
chr10	89470736	89471111	376	119	9	53.34	9.5	3.1
chr10	89481625	89482100	476	156	42	413.54	68.42	7.55
chr10	89535849	89536256	408	213	14	95.2	19.01	8.89
chr10	89710855	89711223	369	109	9	54.04	9.5	3.19
chr10	89775957	89776337	381	175	10	61.43	15.21	4.1
chr10	90464848	90465144	297	127	12	92.39	19.01	8.48
chr10	90483381	90483689	309	128	14	98.16	18.17	9.18
chr10	90709372	90709904	533	386	49	487.07	68.42	5.23
chr10	90779595	90779948	354	169	11	58.69	12.27	3.77
chr10	90918859	90919169	311	127	10	56.08	12.27	3.46
chr10	91187736	91188177	442	273	23	184.76	32.31	18.47
chr10	91205345	91205733	389	240	9	52.06	13.3	2.93
chr10	92294360	92294615	256	128	9	67.52	17.11	5
chr10	92949961	92950577	617	369	18	105.61	15.21	10.02
chr10	93165635	93166266	632	344	19	88.09	17.72	7.85
chr10	93168180	93168494	315	202	9	60.06	15.21	3.9
chr10	93242268	93242570	303	120	10	57.35	13.63	3.62
chr10	93256482	93256816	335	186	9	57.7	9.5	3.65
chr10	93364301	93364872	572	351	40	190.45	20.44	19.22
chr10	93365284	93365648	365	255	9	50.36	10.22	2.84
chr10	93419647	93420097	451	124	12	55.39	12.27	3.38
chr10	93425606	93425950	345	112	9	56.58	11.4	3.51
chr10	93490598	93490974	377	105	9	53.24	13.3	3.08
chr10	93542275	93542727	453	292	20	69.32	8.18	5.3
chr10	93644461	93644711	251	125	9	54.7	12.27	3.29
chr10	93819695	93820056	362	254	9	54.76	9.5	3.3
chr10	93840703	93841215	513	253	11	57	17.11	3.57
chr10	94034904	94035185	282	164	9	64.34	15.21	4.58
chr10	94093521	94093957	437	267	11	64.14	17.11	4.56
chr10	94097028	94097374	347	129	9	56.36	15.21	3.49
chr10	94172699	94173012	314	187	21	192.88	34.21	19.34
chr10	94276519	94276967	449	229	16	108.85	19.01	10.42
chr10	94531425	94532004	580	263	22	128.42	22.71	12.88
chr10	94634519	94634887	369	110	9	54.04	9.5	3.19
chr10	95116489	95116845	357	126	10	50.51	9.54	2.85
chr10	95175253	95175947	695	330	38	193.82	20.84	19.42
chr10	95220535	95220838	304	172	61	413.08	22.37	7.49
chr10	95242050	95242312	263	122	11	87.81	19.01	7.81
chr10	95323368	95323732	365	156	12	62.02	13.63	4.19
chr10	95330975	95331464	490	214	16	103.07	15.21	9.81
chr10	95354084	95354469	386	125	12	79.03	17.11	6.69
chr10	95439734	95440130	397	104	11	53.68	10.9	3.15
chr10	95456035	95456624	590	275	17	77.65	13.63	6.42
chr10	95461193	95461664	472	184	38	308.4	35.43	13.42
chr10	95508688	95509048	361	196	9	54.87	11.4	3.32
chr10	95514546	95514918	373	205	20	137.89	21.8	14.14
chr10	95595800	95596433	634	260	49	247.89	21.12	19.31
chr10	95623919	95624408	490	339	34	220.79	25.16	20.57
chr10	95643012	95643457	446	239	19	114.05	20.44	11.03
chr10	95659486	95659788	303	200	11	81.07	17.11	6.94
chr10	95660454	95660817	364	120	15	112.29	22.81	10.82
chr10	95719526	95719816	291	178	10	72.87	15.21	5.78
chr10	95720103	95720443	341	168	9	57.03	11.4	3.58
chr10	95766051	95766348	298	168	11	71.24	10.6	5.53
chr10	95839832	95840178	347	121	9	56.36	13.3	3.49
chr10	95883571	95884149	579	259	17	101.1	15.21	9.6
chr10	95892117	95892598	482	340	47	479.94	60.82	5.01
chr10	95893955	95894339	385	264	9	52.45	9.5	2.98
chr10	95913837	95914216	380	126	16	120.03	26.61	11.82
chr10	95976681	95977163	483	317	23	176.2	20.91	18.48
chr10	96075981	96076535	555	263	11	53.57	15.21	3.14
chr10	96248228	96248575	348	218	11	74.58	17.11	5.97
chr10	96308944	96309502	559	222	20	62.49	9.9	4.26
chr10	96459372	96459663	292	102	9	50.36	9.54	2.84
chr10	96479223	96479855	633	323	36	291.05	45.62	15.87
chr10	96630945	96631426	482	336	20	117.05	23.17	11.5
chr10	96658786	96659134	349	258	9	56.15	13.3	3.46
chr10	96747391	96747590	200	100	10	110.56	19.01	10.57
chr10	96751676	96752145	470	119	19	127.26	22.15	12.74
chr10	97254601	97254900	300	170	11	81.54	19.01	7
chr10	98749312	98749616	305	175	12	74.19	13.63	5.93
chr10	99209528	99209887	360	230	10	63.8	9.5	4.51
chr10	99261691	99261984	294	119	9	62.72	13.3	4.3
chr10	99265375	99265785	411	116	17	125.11	20.91	12.56
chr10	99293207	99293648	442	277	16	102.65	20.44	9.77
chr10	99353363	99353870	508	328	36	324.26	51.32	11.34
chr10	99376909	99377237	329	122	9	58.39	11.4	3.73
chr10	99460936	99461580	645	306	24	158.61	20.91	16.66
chr10	100066097	100066400	304	147	26	224.23	32.71	20.55
chr10	100164478	100164922	445	138	31	267.51	32.31	18.53
chr10	103346669	103347236	568	239	31	236.75	39.91	19.17
chr10	103368853	103369481	629	307	18	104.22	28.51	9.93
chr10	105399255	105399667	413	122	14	75.48	14.99	6.14
chr10	105479585	105479973	389	237	9	52.06	11.4	2.93
chr10	105509185	105509516	332	170	10	53.42	9.54	3.11
chr10	105524339	105524679	341	148	9	57.03	11.4	3.58
chr10	105834631	105835144	514	252	15	70.99	17.72	5.5
chr10	106006011	106006523	513	224	18	51.15	7.69	2.89
chr10	107643246	107643660	415	115	13	67.09	14.99	4.95
chr10	107738264	107738644	381	288	10	61.43	11.4	4.1
chr10	107752556	107752912	357	92	9	51.18	10.22	2.89
chr10	108224479	108224844	366	250	9	54.35	11.4	3.23
chr10	108250584	108251026	443	328	21	162.16	28.51	17.27
chr10	108285031	108285419	389	117	11	69.43	15.21	5.32
chr10	108286514	108287602	1089	723	91	328.58	11.81	11.1
chr10	108298120	108298517	398	235	10	59.62	13.3	3.86
chr10	108335829	108336205	377	97	9	53.24	9.5	3.08
chr10	108363935	108364314	380	199	13	89.45	20.91	8.15
chr10	108416601	108417131	531	210	16	76.7	17.72	6.29
chr10	108476667	108477022	356	229	12	83.11	15.21	7.21
chr10	108572792	108573164	373	196	23	201.29	38.01	19.78
chr10	108607079	108607463	385	97	9	52.45	11.4	2.98
chr10	109416123	109416348	226	113	9	63.5	12.27	4.43
chr10	109521618	109522062	445	256	20	150.88	26.61	15.91
chr10	109561275	109561492	218	109	9	77.75	17.11	6.43
chr10	109664853	109665181	329	218	10	67.61	15.21	5.09
chr10	109684753	109685035	283	169	9	64.21	15.21	4.57
chr10	110854724	110855011	288	170	9	63.52	15.21	4.46
chr10	110951208	110951580	373	199	9	53.64	11.4	3.14
chr10	111099947	111100311	365	235	16	122.75	20.91	12.28
chr10	111117123	111117554	432	158	38	375.87	60.82	8.81
chr10	111354626	111354995	370	250	9	53.94	9.5	3.18
chr10	111433243	111433610	368	282	9	54.14	13.3	3.2
chr10	111589220	111589470	251	125	12	99.3	22.81	9.29
chr10	111592692	111593304	613	297	21	133.98	24.71	13.6
chr10	111624571	111624899	329	203	11	66.7	13.63	4.9
chr10	111739883	111740070	188	94	10	110.56	19.01	10.57
chr10	111842903	111843319	417	193	13	84.4	19.01	7.37
chr10	111854349	111854696	348	120	18	148.39	28.51	15.66
chr10	111913477	111913798	322	208	10	68.53	15.21	5.21
chr10	111925544	111925808	265	116	15	132.72	26.61	13.41
chr10	113594082	113594529	448	283	14	89.76	20.91	8.19
chr10	114779922	114780265	344	243	10	65.72	17.11	4.76
chr10	114958209	114958588	380	91	11	70.51	11.4	5.43
chr10	115058175	115058479	305	148	10	70.85	13.3	5.48
chr10	115469011	115469455	445	186	51	553.87	74.13	3.55
chr10	116374211	116374510	300	192	10	71.56	17.11	5.58
chr10	116382889	116383260	372	255	11	71.49	13.3	5.56
chr10	116422508	116422856	349	254	9	56.15	15.21	3.46
chr10	116435179	116435413	235	117	10	72.67	13.63	5.73
chr10	116512600	116512905	306	158	21	195.22	32.31	19.72
chr10	116562155	116562666	512	235	56	594.56	85.53	4.02
chr10	116755002	116755473	472	210	26	212.47	36.11	20.38
chr10	116831902	116832220	319	202	9	59.57	15.21	3.86
chr10	116848688	116849051	364	255	9	50.46	11.92	2.85
chr10	116930785	116930984	200	100	10	110.56	19.01	10.57
chr10	117069041	117069427	387	249	9	52.26	9.5	2.96
chr10	117152322	117152678	357	170	13	92.87	19.01	8.53
chr10	117342475	117342885	411	122	14	94.77	22.81	8.82
chr10	117425942	117426221	280	91	9	64.62	13.3	4.62
chr10	117454687	117454894	208	104	10	99.3	19.01	9.29
chr10	117663092	117663456	365	127	11	57.34	9.54	3.61
chr10	117688941	117689397	457	173	13	79.48	11.4	6.73
chr10	117738633	117739148	516	254	20	60.36	10.22	3.94
chr10	117848142	117848500	359	243	9	50.98	10.22	2.87
chr10	117848931	117849321	391	286	15	100.9	18.74	9.51
chr10	117926242	117926628	387	155	10	60.78	13.3	3.99
chr10	117953154	117953634	481	153	28	233.73	39.91	19.25
chr10	118044702	118045210	509	388	36	273.94	36.8	18.29
chr10	118125586	118126123	538	360	33	152.9	20.53	15.74
chr10	118128914	118129292	379	118	10	61.65	13.3	4.13
chr10	118141352	118141674	323	106	12	55.26	6.81	3.37
chr10	118370431	118370739	309	184	13	100.86	19.01	9.5
chr10	118460985	118461463	479	337	24	188.12	19.01	18.93
chr10	119149688	119149944	257	128	11	72.67	14.99	5.73
chr10	119483790	119484132	343	125	14	95.07	24.71	8.86
chr10	119591220	119591584	365	82	9	54.45	15.21	3.24
chr10	119789361	119789853	493	128	27	107.97	16.12	10.26
chr10	119830453	119830830	378	250	13	89.73	15.21	8.18
chr10	119831369	119831775	407	201	10	58.69	11.4	3.77
chr10	120114387	120114935	549	191	33	276.18	38.01	18.37
chr10	120171297	120171899	603	124	24	87.46	9.04	7.74
chr10	120247463	120247813	351	121	10	64.87	17.11	4.64
chr10	120388657	120389118	462	192	12	70.11	17.11	5.39
chr10	120391112	120391375	264	157	10	62.86	9.54	4.33
chr10	120398875	120399169	295	180	13	85.13	14.99	7.46
chr10	120485372	120485688	317	195	10	55.3	12.27	3.37
chr10	120521937	120522280	344	129	21	155.16	23.17	16.1
chr10	120523009	120523334	326	112	9	58.74	15.21	3.77
chr10	120582686	120583057	372	107	9	53.74	11.4	3.15
chr10	120609958	120610402	445	210	13	63.53	10.9	4.47
chr10	120745262	120745634	373	249	9	53.64	11.4	3.14
chr10	120945732	120946058	327	240	10	67.87	13.3	5.11
chr10	120950182	120950527	346	127	13	76.59	16.35	6.27
chr10	121265561	121265914	354	143	9	55.61	11.4	3.41
chr10	121281009	121281422	414	284	12	75.53	17.11	6.15
chr10	121334539	121334901	363	211	11	57.58	10.9	3.64
chr10	121454955	121455509	555	287	20	62.49	7.56	4.26
chr10	121457814	121458244	431	238	13	70.59	15.14	5.44
chr10	121687605	121687980	376	101	11	71	13.3	5.5
chr10	121882383	121882809	427	290	11	50.55	10.9	2.85
chr10	122045738	122046213	476	351	14	86.27	20.91	7.59
chr10	122093127	122093503	377	256	9	53.24	9.5	3.08
chr10	122670026	122670282	257	128	9	67.52	17.11	5
chr10	122753231	122753581	351	168	15	114.61	22.81	11.11
chr10	122977373	122977682	310	187	10	70.15	15.21	5.4
chr10	122985456	122985689	234	117	12	104.4	20.44	9.94
chr10	122999196	122999563	368	291	9	54.14	11.4	3.2
chr10	123181591	123181957	367	255	9	54.25	13.3	3.21
chr10	125725506	125726194	689	248	22	133.27	17.11	13.47
chr10	125800483	125801219	737	478	79	821.65	96.93	3.97
chr10	125839170	125839500	331	218	9	58.16	15.21	3.7
chr10	125839605	125840069	465	168	15	96.94	17.11	9.11
chr10	125902709	125903198	490	137	50	448.35	53.15	6.56
chr10	125940313	125940861	549	222	20	62.49	11.97	4.26
chr10	126370192	126370680	489	342	32	235.5	35.43	19.1
chr10	126919053	126919438	386	257	9	52.35	13.3	2.97
chr10	126972019	126972463	445	321	19	140.19	19.01	14.44
chr10	127096962	127097182	221	110	9	73	15.33	5.79
chr10	127121124	127121402	279	156	15	129.37	24.71	13.01
chr10	127187735	127188014	280	82	9	60.38	8.52	3.94
chr10	127225266	127225532	267	119	20	194.49	34.21	19.61
chr10	127238286	127238739	454	208	13	79.83	17.11	6.78
chr10	127263705	127263988	284	155	12	83.05	15.14	7.2
chr10	127265081	127265451	371	258	10	62.54	15.21	4.28
chr10	127265993	127266255	263	164	9	67.07	13.3	4.94
chr10	127274662	127274932	271	161	18	159.23	27.26	16.76
chr10	127336713	127337069	357	193	10	64.16	13.3	4.56
chr10	127366950	127367307	358	212	10	64.04	11.4	4.54
chr10	127426434	127426816	383	179	9	52.64	11.4	3.01
chr10	127538275	127538621	347	125	9	56.36	11.4	3.49
chr10	127558477	127558894	418	125	13	84.27	17.11	7.36
chr10	127590410	127590743	334	145	15	117.78	22.81	11.59
chr10	127641813	127642180	368	106	9	54.14	11.4	3.2
chr10	127704803	127705205	403	138	12	76.87	19.01	6.31
chr10	128045307	128045599	293	166	10	54.62	9.91	3.27
chr10	128049777	128050164	388	288	10	60.67	13.3	3.98
chr10	128058241	128058589	349	234	9	56.15	11.4	3.46
chr10	128102945	128103280	336	114	9	57.59	15.21	3.64
chr10	128124716	128125100	385	106	9	52.45	9.5	2.98
chr10	128127560	128128127	568	195	20	104.07	16.35	9.92
chr10	128137441	128137804	364	118	10	63.34	11.4	4.4
chr10	128344753	128345082	330	203	11	61.81	12.27	4.16
chr10	128411349	128411764	416	188	14	75.07	12.27	6.07
chr10	128524727	128525122	396	239	17	119.97	20.44	11.82
chr10	128538258	128538643	386	258	9	52.35	13.3	2.97
chr10	128547646	128548114	469	174	14	68.47	14.99	5.2
chr10	128584141	128584611	471	170	14	86.87	19.01	7.66
chr10	128626703	128626982	280	162	15	129.14	26.61	12.97
chr10	128631586	128632119	534	215	29	232.9	36.11	19.36
chr10	129847393	129847768	376	122	20	165.09	24.71	17.62
chr10	130419922	130420310	389	277	9	52.06	13.3	2.93
chr11	3123726	3123977	252	126	9	67.52	17.11	5
chr11	3145371	3146567	1197	201	156	167.74	10.67	17.95
chr11	3150625	3151660	1036	587	129	99.56	4.77	9.4
chr11	3197503	3198823	1321	728	98	66.44	5.92	4.86
chr11	3292729	3293241	513	162	21	68.46	11.19	5.19
chr11	3337721	3338143	423	196	15	82.45	14.99	7.14
chr11	3380482	3380904	423	123	12	63.37	12.11	4.4
chr11	3549987	3550452	466	151	16	84.85	13.63	7.43
chr11	3895051	3895439	389	136	18	51.15	5.3	2.88
chr11	4010777	4011133	357	156	10	50.51	10.9	2.85
chr11	4246137	4246600	464	191	16	106.67	20.91	10.13
chr11	4251726	4252155	430	241	12	57.61	8.18	3.65
chr11	4302104	4302697	594	367	24	166.69	19.01	17.84
chr11	4302928	4303507	580	312	15	83.47	17.11	7.25
chr11	4306874	4307164	291	129	9	50.49	8.18	2.85
chr11	4480356	4480649	294	167	9	62.72	15.21	4.3
chr11	4519031	4519299	269	149	9	66.19	15.21	4.83
chr11	4735219	4735793	575	214	14	57.6	10.9	3.64
chr11	4806108	4806662	555	283	20	98.48	16.11	9.21
chr11	4807780	4808045	266	152	12	76.25	13.63	6.24
chr11	4975486	4975977	492	317	12	67.05	17.11	4.94
chr11	5068836	5069200	365	127	9	54.45	15.21	3.24
chr11	5325379	5325609	231	115	9	77.75	17.11	6.43
chr11	5419869	5420249	381	102	10	61.43	11.4	4.1
chr11	5495211	5495751	541	277	12	62.48	17.11	4.26
chr11	5496046	5496497	452	208	15	98.69	17.11	9.23
chr11	5498900	5499574	675	273	49	438.23	57.02	6.84
chr11	5502347	5502861	515	208	13	56.23	9.54	3.48
chr11	5562957	5563543	587	258	24	167.86	30.41	17.97
chr11	5588464	5588965	502	299	12	66.07	17.11	4.81
chr11	5741276	5741541	266	143	15	132.47	26.61	13.38
chr11	6038913	6039364	452	283	30	236.89	37.86	19.25
chr11	6123696	6124087	392	205	29	270.77	36.11	18.3
chr11	6164270	6164653	384	256	10	61.1	13.3	4.04
chr11	6179352	6179645	294	121	9	62.72	15.21	4.3
chr11	6274751	6275302	552	229	19	56.72	9.03	3.53
chr11	6360437	6360743	307	192	13	101.23	22.81	9.6
chr11	6365981	6366369	389	229	11	69.43	13.3	5.32
chr11	6372541	6373269	729	514	27	107.97	13.91	10.26
chr11	6410351	6410607	257	128	9	67.52	17.11	5
chr11	6415201	6415617	417	178	11	66.26	11.4	4.85
chr11	6419173	6419529	357	124	9	55.29	11.4	3.37
chr11	6420250	6420911	662	204	25	94.14	9.02	8.68
chr11	6489484	6489871	388	184	11	69.55	11.4	5.33
chr11	6561027	6561304	278	119	9	64.9	13.3	4.65
chr11	6593692	6593946	255	127	9	67.52	17.11	5
chr11	6615661	6615893	233	116	10	72.67	13.63	5.73
chr11	6773345	6773743	399	139	11	53.46	9.54	3.12
chr11	6778473	6779135	663	343	51	312.25	25.3	12.56
chr11	6894920	6895552	633	429	29	122.4	14.67	12.15
chr11	7092282	7092648	367	193	10	63	13.3	4.35
chr11	7185962	7186230	269	127	9	66.19	13.3	4.83
chr11	7234976	7235556	581	282	13	61.33	15.33	4.09
chr11	7236138	7236510	373	270	9	53.64	11.4	3.14
chr11	7423491	7423849	359	232	12	66.2	13.63	4.83
chr11	7533214	7533676	463	301	29	238.23	38.01	19.26
chr11	7534760	7535186	427	108	23	188.1	30.41	18.92
chr11	7775465	7775711	247	123	11	88.35	20.91	7.9
chr11	7829786	7830120	335	115	9	57.7	11.4	3.65
chr11	7880583	7880883	301	171	15	109.93	19.69	10.51
chr11	8051616	8051933	318	189	9	59.7	13.3	3.87
chr11	8147654	8148292	639	328	24	67.31	6.81	4.98
chr11	8569230	8570035	806	241	109	1034.26	80.53	5.48
chr11	8575458	8576060	603	430	40	62.8	5.75	4.32
chr11	8584525	8585198	674	118	19	56.72	6.43	3.53
chr11	8589202	8589561	360	175	12	71.2	12.11	5.53
chr11	8635725	8636378	654	315	22	101	12.27	9.58
chr11	8639455	8640039	585	351	16	77.23	10.6	6.37
chr11	8671546	8672000	455	209	11	62.33	13.3	4.23
chr11	8706673	8707028	356	235	10	64.27	9.5	4.58
[truncated: 12,774 more rows]
