# Supplementary material for: Identifying TF-MiRNA Regulatory Relationships Using Multiple Features
Source: PLoS One. 2015 Apr 29;10(4):e0125156. doi: 10.1371/journal.pone.0125156 (PMC4414601; doi:10.1371/journal.pone.0125156)
Supplement: S2 Text — (ZIP) [file pone.0125156.s002.zip › peaks/tcf3_peaks.txt]

# This file is generated by MACS version 1.4.1 20110627
# ARGUMENTS LIST:
# name = tcf3
# format = BAM
# ChIP-seq file = tcf3.bam
# control file = wce.bam
# effective genome size = 1.87e+09
# band width = 300
# model fold = 10,30
# pvalue cutoff = 1.00e-05
# Small dataset will be scaled towards larger dataset.
# Range for calculating regional lambda is: 1000 bps and 10000 bps
# tag size is determined as 25 bps
# total tags in treatment: 4239187
# total tags in control: 4895141
# d = 125
chr	start	end	length	summit	tags	#NAME?	fold_enrichment	FDR(%)
chr1	3035800	3035981	182	91	7	109.71	20.62	1.18
chr1	3482685	3483390	706	357	38	455.55	70.71	0.62
chr1	3648995	3649312	318	170	14	152.89	32	0.6
chr1	3681454	3681994	541	228	25	280.3	55.98	0.57
chr1	3914046	3914505	460	258	12	105.79	18.67	1.37
chr1	3947020	3947334	315	145	19	228.28	35.28	0.51
chr1	4598305	4598739	435	261	12	92.14	16	2.75
chr1	4972188	4972768	581	341	28	235.12	23.24	0.52
chr1	5158656	5158897	242	121	15	205.62	44.19	0.5
chr1	5232129	5232491	363	198	17	142.14	15.97	0.59
chr1	5232906	5233174	269	96	9	72.65	14.55	7.33
chr1	6058898	6059628	731	352	25	243.25	32.41	0.55
chr1	6142727	6143241	515	251	13	91.38	16	2.87
chr1	6282322	6282617	296	121	10	58.65	10.66	17.91
chr1	6396806	6397078	273	152	7	70.19	17.68	9.09
chr1	6448073	6449235	1163	905	39	372.83	35.36	0.69
chr1	6457959	6458473	515	172	18	117.97	16.48	0.82
chr1	6810379	6810672	294	115	7	63.94	10.67	12.1
chr1	7020636	7020929	294	197	11	126.33	29.46	0.71
chr1	7313358	7313790	433	269	12	84.12	13.86	3.7
chr1	7494142	7494491	350	119	8	71.55	17.68	8.38
chr1	7671597	7672127	531	308	23	256.39	44.19	0.58
chr1	7732451	7733235	785	412	39	331.7	20.8	0.59
chr1	8098856	8099155	300	93	7	66.79	14.73	10.44
chr1	8496295	8496732	438	232	25	294.18	53.33	0.6
chr1	9572154	9572587	434	181	10	82.96	23.57	3.9
chr1	9701689	9702272	584	305	13	51.95	6.86	30.35
chr1	10031628	10032005	378	192	27	369.98	64.82	0.69
chr1	10243426	10243696	271	113	7	70.45	17.68	8.84
chr1	10852928	10853413	486	210	31	407	55.98	0.65
chr1	11024719	11024977	259	122	7	59.49	12.43	17.17
chr1	11082220	11082529	310	117	12	135.81	29.46	0.63
chr1	11096765	11096970	206	103	11	160.85	31.43	0.55
chr1	11098137	11098453	317	207	7	63.71	14.29	12.36
chr1	11251140	11251445	306	86	8	61.63	12	15.37
chr1	11277805	11278238	434	190	23	235.04	34	0.52
chr1	11330115	11330692	578	313	14	78.96	12.8	5.05
chr1	11748065	11748394	330	113	10	91.28	21.33	2.91
chr1	11748504	11748794	291	122	14	102.51	15.13	1.62
chr1	12691967	12692441	475	123	20	90.93	11.4	2.9
chr1	12744168	12745402	1235	780	121	1119.26	31	1.94
chr1	12791015	12791561	547	349	19	163.2	26.26	0.56
chr1	12814203	12815252	1050	868	35	231.25	20.8	0.51
chr1	12990948	12991483	536	255	17	66.04	8	10.72
chr1	13018349	13018925	577	322	17	162.62	26.52	0.56
chr1	13059720	13060064	345	122	11	102.82	18.29	1.61
chr1	13074283	13075121	839	362	59	595.12	32	0.9
chr1	13084731	13085399	669	442	47	451	28.07	0.61
chr1	13094551	13094801	251	131	7	51.6	9.6	31.08
chr1	13132068	13132454	387	138	28	295.39	30.4	0.61
chr1	13308990	13309353	364	148	12	70.56	9.14	8.77
chr1	13467830	13468183	354	234	9	81.72	23.57	4.58
chr1	13614543	13614955	413	303	13	93.19	16.52	2.45
chr1	14189642	14189961	320	215	7	59.49	10.24	17.17
chr1	14225410	14225949	540	287	16	131.91	23.76	0.64
chr1	14294331	14294584	254	130	9	69.63	12.8	9.39
chr1	14312429	14312898	470	218	14	102.51	15.04	1.62
chr1	14613117	14613890	774	295	45	468.77	47.47	0.65
chr1	15355203	15355525	323	122	12	133.28	26.52	0.62
chr1	15483781	15484164	384	276	11	111.08	23.57	1.17
chr1	15789081	15789654	574	197	15	102.5	14	1.62
chr1	15791681	15792180	500	171	20	90.93	12	2.9
chr1	16119572	16119898	327	102	7	52.85	10.81	28.04
chr1	16130012	16130360	349	154	14	89.55	13.71	3.07
chr1	18223566	18223851	286	107	9	79.98	16.02	4.94
chr1	18639256	18639816	561	288	26	288.94	53.33	0.59
chr1	19234806	19235190	385	101	10	78	21.18	5.37
chr1	20867371	20867843	473	151	25	135.5	10.6	0.63
chr1	20908468	20909085	618	279	21	182.21	28.11	0.53
chr1	20954875	20955225	351	163	17	188.48	29.09	0.51
chr1	20974796	20975157	362	174	17	194.06	32	0.47
chr1	21256504	21256847	344	203	25	219.85	24	0.55
chr1	22519343	22519874	532	344	12	84.12	14.9	3.7
chr1	22899463	22899841	379	261	8	68.4	17.68	9.85
chr1	23718616	23719050	435	217	10	82.85	20.62	3.92
chr1	25135084	25135366	283	100	7	59.49	11.32	17.17
chr1	25178896	25179266	371	106	7	55.74	10.67	20.97
chr1	25181881	25182206	326	205	7	50.29	12	34.59
chr1	25310078	25310381	304	155	7	62.75	13.33	13.46
chr1	25792453	25792782	330	92	7	59.84	10.67	17.15
chr1	26457840	26458104	265	159	7	59.49	12.72	17.17
chr1	26527900	26528163	264	140	7	71.4	17.68	8.44
chr1	29824910	29825203	294	210	7	67.51	11.79	10.21
chr1	30414931	30415425	495	284	23	218.93	29.7	0.54
chr1	30750281	30750701	421	255	8	60.42	10.67	16.7
chr1	30804825	30805344	520	396	28	196.85	21.84	0.47
chr1	30847790	30848211	422	144	17	100.06	12	1.72
chr1	33494631	33495180	550	367	22	232.3	33.1	0.52
chr1	33504459	33504748	290	113	9	50.8	9.28	33.66
chr1	33670637	33670884	248	121	9	56.2	9.14	20.46
chr1	33899228	33899457	230	115	11	120.15	20.24	0.84
chr1	34006713	34007403	691	426	52	263.85	16.08	0.6
chr1	34066463	34066740	278	122	28	290.78	27.8	0.59
chr1	34074281	34074825	545	295	21	120.37	18.46	0.81
chr1	34103237	34103477	241	120	12	82.03	11.57	4.52
chr1	34103695	34104213	519	335	16	64.62	7.47	11.82
chr1	34107076	34107747	672	420	18	105.43	15.38	1.37
chr1	34270809	34271222	414	218	9	58.47	10	18.03
chr1	34402617	34402840	224	112	14	131.88	16	0.64
chr1	34468592	34468818	227	113	7	82.42	19.31	4.02
chr1	35219289	35219863	575	334	11	88.62	23.57	3.16
chr1	35232562	35233125	564	307	46	651.4	70.71	1.04
chr1	35435760	35436127	368	190	15	154.86	24	0.61
chr1	35697446	35698226	781	608	34	353.56	37.33	0.65
chr1	35750336	35750620	285	117	8	55.81	9.6	20.97
chr1	35822721	35823220	500	267	12	61.74	10.67	15.27
chr1	35941441	35941864	424	298	18	192.8	34.67	0.46
chr1	35944149	35944750	602	394	56	721.94	69.74	1.24
chr1	36013537	36014109	573	255	24	151.62	20.63	0.59
chr1	36593156	36593486	331	119	12	68.45	9	9.8
chr1	36834097	36834386	290	119	11	109.46	21.62	1.2
chr1	36982515	36982979	465	173	28	235.12	26.04	0.52
chr1	36984301	36984705	405	291	14	71.94	12	8.18
chr1	36985680	36986298	619	395	98	1039.16	44.8	1.64
chr1	36986901	36987633	733	366	22	121.82	9.03	0.78
chr1	36987642	36988327	686	346	26	156.32	22.86	0.58
chr1	37001790	37002286	497	173	12	84.12	13.92	3.7
chr1	37130030	37130417	388	269	10	58.65	10.86	17.91
chr1	37543115	37543480	366	120	10	72.78	14	7.26
chr1	38319774	38320221	448	253	21	249.02	29.46	0.56
chr1	38796726	38797248	523	273	14	102.51	14.64	1.62
chr1	39280145	39280504	360	252	8	66.5	16	10.52
chr1	39430307	39430664	358	105	16	158.59	22	0.58
chr1	39528252	39528754	503	289	46	581.28	62.44	0.86
chr1	39534009	39534290	282	161	23	294.05	45.41	0.6
chr1	39700632	39700881	250	147	8	85.1	20.62	3.66
chr1	39902655	39903328	674	309	31	233.69	30.67	0.52
chr1	40051960	40052369	410	301	9	75.3	14.73	6.07
chr1	40680112	40680549	438	123	32	375.53	34	0.71
chr1	41131480	41131792	313	134	10	90.8	20.03	2.99
chr1	41139702	41140041	340	121	7	62.31	14.73	15.04
chr1	41140418	41140964	547	264	31	202.7	16.63	0.49
chr1	41218851	41219180	330	87	7	63.38	11.79	12.48
chr1	41390338	41390768	431	157	10	55.37	12.8	21.59
chr1	41407368	41407624	257	96	7	72.38	17.68	7.46
chr1	41754894	41755258	365	262	7	59.49	11.68	17.17
chr1	42058474	42058905	432	309	15	122.4	16	0.75
chr1	42167847	42168212	366	245	7	59.71	14.73	17.26
chr1	42372325	42372777	453	221	8	61.44	14.73	15.51
chr1	42724921	42725313	393	164	9	50.8	9.43	33.66
chr1	42917846	42918440	595	213	14	116.7	17.68	0.9
chr1	43186417	43186747	331	208	8	69.53	15.89	9.31
chr1	43615957	43616273	317	103	7	59.49	12.68	17.17
chr1	44613365	44613641	277	142	27	413.38	73.66	0.67
chr1	44613735	44614006	272	159	7	70.32	17.68	8.99
chr1	46916302	46916609	308	147	12	136.21	26.52	0.63
chr1	46921621	46922108	488	292	19	165.42	22	0.57
chr1	47006916	47007434	519	306	17	160.37	20.65	0.55
chr1	47834141	47834489	349	103	12	122.43	21.33	0.76
chr1	51535851	51536600	750	384	37	354.3	39.02	0.65
chr1	51636684	51637178	495	257	16	131.91	17.82	0.64
chr1	52297370	52297570	201	100	7	94.25	19.31	2.33
chr1	52527746	52528240	495	133	19	200.18	41.25	0.48
chr1	52953350	52953943	594	324	26	182.69	16	0.53
chr1	53209986	53210698	713	387	45	480.01	68	0.67
chr1	53823645	53824091	447	276	12	61.74	8.34	15.27
chr1	54262553	54262931	379	199	9	50.8	9.1	33.66
chr1	54443688	54444040	353	160	12	61.74	8.47	15.26
chr1	54484685	54485453	769	399	44	513.72	42.67	0.73
chr1	54555478	54555808	331	113	11	75.33	10.59	6.06
chr1	54585518	54585859	342	218	7	62.11	14.73	15.16
chr1	54650891	54651192	302	190	7	59.49	12.08	17.17
chr1	54930684	54931174	491	197	11	54.68	10.47	22.5
chr1	55040074	55040391	318	83	7	51.14	8	32.61
chr1	55108563	55108835	273	105	9	93.26	23.57	2.47
chr1	55196680	55196980	301	200	7	54.79	10.53	22.46
chr1	55198578	55199051	474	210	67	737.12	45.5	0.96
chr1	55205843	55206147	305	137	33	482.25	70.3	0.67
chr1	55666382	55666739	358	106	7	60.49	14.73	16.51
chr1	55747595	55747949	355	232	7	57.28	13.33	19.34
chr1	55966229	55966638	410	251	9	75.3	14.73	6.07
chr1	56684338	56684857	520	308	11	94.14	20.62	2.4
chr1	56723575	56724132	558	247	29	343.38	41.25	0.62
chr1	56844561	56844874	314	139	10	54.51	8	22.77
chr1	57341036	57341313	278	155	11	76.78	11.43	5.77
chr1	57367597	57368029	433	256	8	63.19	17.68	13.11
chr1	57470257	57470817	561	393	17	58.37	6.73	18.11
chr1	57858005	57858400	396	201	9	76.81	17.68	5.74
chr1	58188553	58188928	376	255	17	99.88	10.67	1.77
chr1	58369758	58370082	325	141	15	162.17	28.6	0.55
chr1	58570391	58570770	380	200	20	178.94	22.4	0.62
chr1	59212930	59213220	291	169	7	67.88	17.68	10
chr1	59376260	59376948	689	402	55	487.42	41.89	0.68
chr1	59423050	59423454	405	287	14	80.15	12.57	4.96
chr1	59448307	59448845	539	335	21	58.59	7.5	17.91
chr1	59472363	59473446	1084	424	53	522.11	47.57	0.74
chr1	59487409	59487846	438	123	13	67.82	9.14	10.07
chr1	59585173	59585537	365	117	8	65.96	13.33	10.82
chr1	59826383	59826726	344	122	16	131.91	19.26	0.64
chr1	60850887	60851358	472	172	19	84.07	9.06	3.69
chr1	60853467	60853728	262	109	7	50.13	9.6	34.87
chr1	61095420	61095764	345	115	9	78.47	13.33	5.24
chr1	61142779	61143115	337	119	9	64.03	14.88	12.11
chr1	61402135	61402403	269	159	7	70.72	17.68	8.71
chr1	61419931	61420276	346	198	11	73.37	12	7.02
chr1	62053152	62053458	307	101	7	65.96	17.68	10.81
chr1	62172933	62173361	429	300	13	69.06	10.3	9.46
chr1	62181597	62182140	544	119	28	168.1	12.19	0.58
chr1	62398066	62398730	665	391	63	925.45	129.64	1.38
chr1	62508186	62508530	345	234	8	68.17	18.67	9.88
chr1	62736598	62736982	385	149	11	67.81	10.67	10.08
chr1	62766766	62767141	376	122	13	76.67	12.57	5.8
chr1	62767403	62768038	636	293	25	182.27	13.85	0.53
chr1	62783431	62784098	668	277	47	388.99	36.34	0.74
chr1	62950348	62950627	280	90	7	59.21	13.33	17.43
chr1	63210238	63210601	364	106	11	70.72	10.67	8.7
chr1	63243781	63244228	448	265	26	214.14	20.31	0.52
chr1	63247085	63247770	686	486	68	614.42	42.07	0.95
chr1	63667750	63668137	388	265	13	127.4	26.67	0.72
chr1	64338669	64338989	321	118	10	97.45	20.62	2.04
chr1	64466036	64466316	281	162	9	91.96	20.62	2.76
chr1	64732632	64733231	600	254	17	52.13	7.27	29.84
chr1	64733429	64733883	455	292	15	52.61	8	28.62
chr1	64743461	64743751	291	193	8	61.69	11.43	15.29
chr1	64839245	64839580	336	148	18	187.84	28	0.55
chr1	64916901	64917293	393	196	13	124.45	23.23	0.73
chr1	64982096	64982779	684	340	22	204.66	40	0.5
chr1	65067862	65068209	348	175	14	126.79	22	0.72
chr1	66113496	66113862	367	255	7	59.61	14.73	17.43
chr1	66266435	66266890	456	92	15	118.56	14	0.83
chr1	66349558	66349758	201	100	7	92.73	18.67	2.58
chr1	66699855	66700427	573	299	13	74.09	18.33	6.61
chr1	66960877	66961245	369	154	16	187.83	29.46	0.55
chr1	67307566	67307934	369	247	7	59.42	11.79	17.19
chr1	67935608	67936086	479	199	27	254.3	19.2	0.58
chr1	67982987	67983301	315	122	8	69.53	17.64	9.31
chr1	68636763	68637044	282	170	7	59.49	11.28	17.17
chr1	68780122	68780383	262	141	11	75.33	10.48	6.06
chr1	69420011	69420413	403	235	9	76.05	14.73	5.96
chr1	69459983	69460352	370	220	9	79.78	20.62	4.94
chr1	69466658	69467104	447	328	18	197.04	41.25	0.48
chr1	71035497	71035970	474	216	14	70.5	6.86	8.78
chr1	71530912	71531460	549	337	32	401.79	64.82	0.64
chr1	71646003	71646779	777	178	31	225.54	24.73	0.56
chr1	71673379	71674059	681	333	30	238.51	33.6	0.54
chr1	71681333	71681577	245	122	7	58.78	13.72	17.8
chr1	72005868	72006485	618	251	25	263.84	47.14	0.6
chr1	72229007	72229519	513	132	21	105.16	7.39	1.42
chr1	72242650	72243136	487	283	10	59.82	14	17.16
chr1	72244195	72244622	428	305	11	75.33	15.41	6.12
chr1	72490862	72491105	244	122	8	60.82	12.8	16.1
chr1	72903694	72903927	234	117	8	84.62	17.78	3.68
chr1	72960299	72960708	410	207	29	178.69	12	0.62
chr1	73087682	73088051	370	107	10	82.73	20	3.93
chr1	73500623	73501111	489	198	22	207.46	29.34	0.51
chr1	73642738	73643205	468	198	72	1238.16	176.78	2.5
chr1	74245517	74245937	421	250	18	90.58	8.8	3.03
chr1	74308348	74308674	327	207	18	154.25	22.67	0.61
chr1	74824994	74825474	481	122	38	324.54	27	0.58
chr1	74971572	74972113	542	235	17	135.48	28	0.63
chr1	75027067	75027531	465	123	44	456.22	45.88	0.62
chr1	75601663	75602120	458	282	21	182.06	19.2	0.53
chr1	75704430	75705189	760	390	40	348.8	38.4	0.64
chr1	75797709	75798106	398	235	11	109.06	20.62	1.22
chr1	75804443	75804832	390	175	19	126.84	15.6	0.72
chr1	75888333	75888858	526	300	19	109.2	12.57	1.22
chr1	76029037	76029521	485	301	17	111.69	13.33	1.15
chr1	76030489	76030942	454	294	10	53.12	12.8	27.57
chr1	76036094	76036630	537	306	12	100.7	17.14	1.66
chr1	76041243	76041773	531	268	8	55.37	17.68	21.59
chr1	76276701	76277028	328	160	19	239.4	44.19	0.54
chr1	77441459	77441794	336	137	12	83.67	13.33	3.78
chr1	77451435	77451961	527	232	35	360.23	36.52	0.67
chr1	77456592	77457085	494	201	22	134.52	12.84	0.62
chr1	77461624	77462159	536	412	18	53.75	5.54	24.04
chr1	77472648	77473147	500	188	20	135.89	17.33	0.63
chr1	77493990	77494335	346	226	9	64.93	9.76	11.74
chr1	77496862	77497175	314	119	8	58.76	13.33	17.89
chr1	77597739	77598082	344	121	8	69.53	19.26	9.31
chr1	77601744	77602078	335	103	9	50.61	6.67	34.08
chr1	77629786	77630313	528	284	18	147.83	22	0.58
chr1	77854304	77854593	290	196	8	75.07	18.67	6.12
chr1	77972062	77972575	514	368	19	140.51	19.2	0.58
chr1	78119943	78120426	484	164	60	716.95	54.67	1.22
chr1	78157876	78158232	357	245	8	66.83	13.33	10.41
chr1	78167847	78168409	563	336	40	451.28	50	0.61
chr1	78388832	78389129	298	105	7	53.37	12	24.85
chr1	78508811	78509159	349	208	13	137.29	25.13	0.64
chr1	78509784	78510044	261	118	8	79.3	18.67	5.01
chr1	78567808	78568060	253	138	8	76.72	16.97	5.77
chr1	78600798	78601166	369	131	20	149.76	19.43	0.58
chr1	79581229	79581623	395	159	8	66.77	14.73	10.44
chr1	79602487	79603018	532	211	17	109.28	18.44	1.22
chr1	79702874	79703199	326	107	7	53.9	8.89	23.77
chr1	80150656	80151162	507	259	11	54.01	12	23.51
chr1	80236160	80236457	298	114	20	224.59	34	0.56
chr1	80237233	80237767	535	306	20	146.5	19.2	0.57
chr1	80315749	80316223	475	352	16	158.98	26.67	0.54
chr1	81718100	81718780	681	267	26	276.56	38.3	0.64
chr1	82866618	82867288	671	309	28	250.23	38	0.57
chr1	83036755	83037252	498	238	10	50.9	13.33	33.28
chr1	84405410	84406021	612	267	29	243.04	30.4	0.55
chr1	84406841	84407026	186	93	8	86.65	11.9	3.51
chr1	84549527	84550076	550	214	14	102.51	17.6	1.62
chr1	84631045	84631513	469	262	19	119.01	13.71	0.83
chr1	84640460	84641064	605	263	35	373.98	36.76	0.7
chr1	84872088	84872677	590	182	38	244.92	19.67	0.56
chr1	85993536	85993931	396	274	8	62.78	18.67	13.42
chr1	86007845	86008150	306	157	14	55.54	6.86	21.18
chr1	86201316	86201895	580	257	80	1219.57	129.92	2.42
chr1	86309186	86309698	513	255	23	128.12	13.33	0.63
chr1	86310807	86311544	738	318	47	424.39	31.72	0.69
chr1	86348742	86349364	623	267	33	170.67	13.53	0.59
chr1	86452800	86453115	316	119	12	61.74	8.43	15.27
chr1	86918071	86918372	302	186	7	66.55	17.68	10.5
chr1	86962223	86962637	415	257	8	64.84	11.79	11.76
chr1	87226253	87226987	735	390	50	407.62	27.78	0.66
chr1	87313071	87313576	506	274	71	906.4	67.47	1.29
chr1	87432930	87433228	299	184	7	59.49	9.57	17.17
chr1	87863721	87864076	356	246	7	60.68	11.79	16.21
chr1	88220314	88220570	257	150	10	52.31	8	29.33
chr1	88290579	88290944	366	111	10	54.55	9.33	22.74
chr1	88547047	88547362	316	223	7	59.49	15.17	17.17
chr1	88612843	88613600	758	253	28	203.93	22.4	0.49
chr1	88668702	88669472	771	347	72	709.43	53.71	1.2
chr1	88809802	88810362	561	246	16	101.47	15.09	1.66
chr1	88813314	88813522	209	104	7	62.58	9.33	13.57
chr1	89072315	89072796	482	160	14	54.84	7.11	22.47
chr1	89756116	89756861	746	389	43	443.74	51.72	0.74
chr1	89934501	89935221	721	398	56	536.43	49.52	0.77
chr1	89935849	89936318	470	292	32	307.52	33.68	0.54
chr1	90002515	90002693	179	89	7	58.65	7	17.91
chr1	90020420	90020792	373	249	7	59.04	14.73	17.48
chr1	90353199	90353770	572	435	25	242.32	25.17	0.54
chr1	90412398	90412849	452	283	9	66.84	16	10.42
chr1	90493400	90493869	470	223	19	148.54	17.6	0.58
chr1	90519287	90519787	501	207	15	84.34	10.67	3.73
chr1	90527815	90528304	490	367	22	166.2	21.33	0.57
chr1	90621786	90622055	270	142	17	194.54	30	0.47
chr1	90628521	90628911	391	285	9	77.36	17.68	5.59
chr1	91038568	91038945	378	263	15	152.89	29.33	0.6
chr1	91311394	91311756	363	191	14	129.23	21.62	0.63
chr1	91479757	91480068	312	105	8	69.53	14.98	9.31
chr1	91537305	91537683	379	206	9	51.39	7.69	31.54
chr1	91769225	91769519	295	139	8	69.53	14.16	9.31
chr1	91962253	91962523	271	157	7	59.39	12.97	17.25
chr1	92010159	92010492	334	215	7	59.42	16	17.19
chr1	92070238	92070545	308	184	8	76.65	20.62	5.79
chr1	92183344	92183848	505	298	13	69.06	9.43	9.46
chr1	92707410	92707847	438	177	17	177.62	29.33	0.61
chr1	93705542	93705847	306	152	7	52.45	10	28.9
chr1	94013863	94014206	344	109	7	61.9	14.73	15.23
chr1	94546663	94547054	392	195	11	109.91	26.52	1.18
chr1	94993380	94993700	321	169	8	71.02	16	8.65
chr1	95030581	95030944	364	240	25	328.44	55.33	0.59
chr1	96874601	96874986	386	120	9	50.8	7.72	33.66
chr1	97118806	97119166	361	250	7	60.19	11.79	16.84
chr1	98057064	98057351	288	169	10	73.55	14.4	6.92
chr1	98073018	98073633	616	374	35	396.05	47.5	0.63
chr1	98092352	98092697	346	246	7	58.18	13.33	18.55
chr1	98727031	98727338	308	76	7	65.84	11.79	11.16
chr1	100877987	100878600	614	264	40	434.07	40	0.72
chr1	101628456	101628920	465	222	54	848.74	79.55	1.18
chr1	101757089	101757429	341	227	10	94.52	23.57	2.26
chr1	101773546	101773857	312	196	11	113.45	24.96	1.05
chr1	103093928	103094313	386	158	10	88.54	17.68	3.15
chr1	103472497	103472906	410	263	14	142.15	23.57	0.59
chr1	104653839	104654274	436	168	18	152.57	20.93	0.6
chr1	104838199	104838557	359	109	11	114.9	20.62	0.95
chr1	105012753	105013077	325	119	7	50.39	8	34.49
chr1	105071066	105071320	255	108	7	59.49	12.24	17.17
chr1	105522325	105522651	327	217	20	254.02	50.09	0.58
chr1	106176759	106177227	469	185	16	131.26	14.88	0.64
chr1	106222082	106222416	335	110	8	73.29	20.62	7.01
chr1	106431152	106431500	349	115	7	61.39	11.79	15.59
chr1	106564365	106564781	417	291	14	78.34	10.29	5.27
chr1	107978310	107978803	494	318	17	65.09	8.73	11.68
chr1	108548771	108548996	226	113	8	97.22	23.57	2.03
chr1	113965214	113965703	490	242	14	129.88	29.46	0.63
chr1	116366881	116367167	287	137	12	140.58	29.46	0.58
chr1	117054775	117055207	433	238	11	75.33	12.12	6.06
chr1	118411596	118411904	309	106	9	70.79	14	8.7
chr1	118625347	118625983	637	286	158	2681.54	196.36	12.5
chr1	118647982	118648575	594	180	25	100.01	8.83	1.72
chr1	118776550	118776935	386	117	23	248.49	38	0.56
chr1	119048972	119049339	368	230	40	296.68	20.61	0.61
chr1	119075498	119076425	928	693	45	318.99	34.65	0.56
chr1	119305147	119305970	824	568	45	465.2	47.57	0.65
chr1	119497575	119498020	446	220	18	117.97	13.08	0.82
chr1	119634729	119635104	376	269	18	128.95	17.14	0.63
chr1	120002872	120003109	238	119	7	73.38	20.62	7.02
chr1	120354513	120354771	259	134	10	101.46	20.65	1.66
chr1	120643922	120644620	699	123	23	173.8	20.5	0.59
chr1	120759404	120759905	502	176	24	165.91	22.86	0.57
chr1	121087021	121087429	409	286	13	71.76	13.71	8.26
chr1	121123379	121123755	377	153	9	50.8	10.56	33.66
chr1	121842698	121843011	314	217	9	60.68	12.8	16.21
chr1	122328390	122328693	304	120	8	69.53	14.59	9.31
chr1	122455048	122455565	518	326	12	98.76	16	1.98
chr1	122607254	122607735	482	292	15	142.4	29.46	0.59
chr1	123065175	123065657	483	177	17	177.78	29.46	0.61
chr1	124174795	124175096	302	164	31	483.4	73.66	0.68
chr1	124408203	124408409	207	103	13	205.62	38.3	0.5
chr1	125687900	125688415	516	328	19	196.26	35.36	0.47
chr1	126072745	126073010	266	100	9	94.42	20.62	2.28
chr1	126128999	126129524	526	345	45	605.92	95.48	0.94
chr1	126168156	126168553	398	212	10	58.65	11.14	17.91
chr1	126377676	126378062	387	234	8	61.18	15	15.86
chr1	126647300	126647624	325	135	9	79.98	18.2	4.94
chr1	126674989	126675538	550	248	38	352.91	34.67	0.65
chr1	126861791	126862116	326	109	10	96.7	20.62	2.09
chr1	127783785	127784385	601	440	14	56.57	5.71	20.03
chr1	127785878	127786198	321	116	8	57.02	11.16	19.72
chr1	128094753	128095040	288	131	27	373.6	55.3	0.7
chr1	128344234	128344735	502	229	16	131.59	18	0.64
chr1	128392237	128392882	646	334	47	506.92	58.57	0.71
chr1	128400213	128400771	559	239	20	90.93	9.84	2.9
chr1	128860059	128860779	721	258	29	220.42	22.4	0.55
chr1	130502352	130502841	490	285	14	89.36	17.6	3.07
chr1	130737739	130737968	230	115	22	220.78	20.24	0.55
chr1	131395847	131396055	209	104	7	92.73	18.67	2.58
chr1	131536704	131537033	330	99	7	63.38	14.73	12.48
chr1	131890013	131890722	710	418	75	985.93	68	1.53
chr1	131909667	131910067	401	173	18	77.4	8.34	5.59
chr1	132197646	132198060	415	95	16	106.5	10.75	1.38
chr1	132263556	132263994	439	217	13	60.18	6	16.84
chr1	132264678	132265025	348	111	15	93.77	13.87	2.42
chr1	132277011	132277396	386	280	22	207.46	29.34	0.51
chr1	132281706	132282272	567	339	29	133.83	11.66	0.62
chr1	132288235	132288743	509	253	19	100.75	10	1.66
chr1	132470973	132471458	486	158	32	289.71	22.03	0.59
chr1	132736138	132736460	323	135	15	112.08	15.5	1.15
chr1	132800608	132800828	221	110	8	74.61	14.14	6.35
chr1	132815736	132816070	335	164	10	88.99	18.06	3.1
chr1	132850831	132851427	597	213	45	182.85	10.4	0.53
chr1	132878902	132879345	444	232	39	461.14	49.73	0.63
chr1	133033594	133033970	377	202	57	630.75	40.89	0.99
chr1	133053034	133053384	351	218	11	72.62	12	7.34
chr1	133397625	133398163	539	200	61	624	45	0.98
chr1	133442874	133443136	263	103	10	107.21	26.52	1.36
chr1	133503975	133504401	427	304	15	123.23	26	0.76
chr1	133667636	133668075	440	200	19	126.84	12.91	0.72
chr1	133694380	133694969	590	218	37	238.92	20	0.54
chr1	133882605	133882892	288	123	7	59.49	13.82	17.17
chr1	133973769	133974180	412	226	14	130.5	27.5	0.64
chr1	134535072	134535397	326	142	21	217.7	25.6	0.54
chr1	134570449	134571073	625	364	32	165.6	10.91	0.57
chr1	134573696	134574045	350	117	11	90.63	14.88	3.03
chr1	134775136	134775390	255	116	8	84.29	20.62	3.73
chr1	134940985	134941428	444	212	12	61.74	8.29	15.27
chr1	134961695	134961891	197	98	7	62.58	9.33	13.57
chr1	135174528	135174935	408	101	10	64.5	13.02	11.84
chr1	135185810	135186492	683	293	33	189.64	14.22	0.51
chr1	135199131	135199662	532	196	30	256.6	38.3	0.58
chr1	135639060	135639446	387	267	9	50.8	10.84	33.66
chr1	135675349	135675828	480	307	13	69.06	11.52	9.46
chr1	135723975	135724560	586	341	27	187.54	12.89	0.55
chr1	135780625	135781058	434	199	10	64.98	16	11.73
chr1	136139024	136139476	453	230	12	67.03	9.33	10.39
chr1	136193281	136193557	277	171	7	69.66	17.68	9.36
chr1	136570218	136570762	545	240	17	58.43	6.55	18.14
chr1	136612955	136613625	671	386	80	1099.87	100	1.85
chr1	136694785	136695298	514	338	41	316.61	25.49	0.56
chr1	136695808	136696423	616	231	24	106.25	10.4	1.38
chr1	136727722	136728545	824	330	54	476.21	38.23	0.66
chr1	136951180	136951738	559	328	26	178.36	21.24	0.62
chr1	136953519	136954066	548	341	17	99.57	14.19	1.87
chr1	136996790	136997089	300	123	7	63.22	13.33	13.07
chr1	137051664	137052149	486	122	26	321.21	61.87	0.57
chr1	137378512	137379022	511	244	10	57.69	10	19.04
chr1	138039185	138039598	414	260	10	85.2	20.62	3.68
chr1	139494704	139494972	269	151	11	115.27	22.22	0.95
chr1	139499911	139500347	437	159	9	50.8	8.74	33.66
chr1	140205381	140205650	270	155	10	105.92	26.52	1.37
chr1	140429236	140429882	647	258	74	1102.85	111.28	1.88
chr1	140513429	140513895	467	208	10	74.82	13.33	6.13
chr1	140748067	140748485	419	123	10	84.63	20.62	3.68
chr1	143217258	143217772	515	266	15	137.59	17.68	0.61
chr1	143554779	143554987	209	104	11	154.08	28.39	0.61
chr1	143555454	143555995	542	228	27	214.07	26.67	0.52
chr1	143731776	143732101	326	103	11	113.45	23.47	1.05
chr1	143733985	143734386	402	195	32	278.85	23	0.57
chr1	143820344	143820687	344	261	9	78.6	16	5.18
chr1	145118396	145118691	296	186	7	67.27	11.79	10.27
chr1	145392575	145392945	371	254	7	59.23	11.79	17.35
chr1	145767022	145767363	342	262	7	62.11	11.79	15.16
chr1	149983190	149983548	359	111	7	60.39	14.73	16.68
chr1	150115478	150115868	391	198	10	69.74	10	9.35
chr1	150497026	150497265	240	120	13	134.15	20.8	0.62
chr1	151177344	151178057	714	251	40	211.43	17.85	0.52
chr1	151178507	151178855	349	119	11	58.22	7	18.5
chr1	151305008	151305346	339	107	8	57.7	14	19.04
chr1	151551354	151551636	283	123	9	74.58	16	6.41
chr1	151732342	151732667	326	254	7	60.27	10.67	16.8
chr1	151880800	151881163	364	100	10	58.65	10.19	17.91
chr1	152070490	152070837	348	122	27	381.49	61.87	0.72
chr1	152414476	152414901	426	285	10	55.88	12.8	20.79
chr1	152573062	152573595	534	315	27	179.25	20	0.57
chr1	152791091	152791619	529	335	18	64.08	7.76	12.06
chr1	152845510	152845791	282	168	8	56.21	9.6	20.47
chr1	152859239	152859553	315	92	7	65.04	11.79	11.72
chr1	152915595	152916033	439	328	14	99.1	18.33	1.91
chr1	152942976	152943297	322	229	12	109.91	18	1.18
chr1	152973876	152974120	245	122	9	74.85	16	6.14
chr1	153040195	153040445	251	133	11	96.39	14.81	2.11
chr1	153095053	153096584	1532	509	80	379.54	16	0.71
chr1	153144019	153144347	329	213	8	70.05	16	9.19
chr1	153172515	153172842	328	148	13	115.06	20.47	0.95
chr1	153216558	153216834	277	114	8	66.49	12.31	10.52
chr1	153347760	153348265	506	251	15	83.69	12	3.79
chr1	153376324	153376838	515	269	11	55.75	9.82	20.98
chr1	153560762	153561160	399	214	11	75.46	12.8	6.09
chr1	153578590	153578935	346	111	7	58.18	10.67	18.55
chr1	154081030	154081604	575	335	20	135.89	21.47	0.63
chr1	154820039	154820296	258	119	8	83.81	20.62	3.8
chr1	155408891	155409235	345	231	7	58.28	13.33	18.23
chr1	156230673	156231001	329	205	7	63.48	14.73	12.43
chr1	156476221	156476467	247	123	17	192.95	30.91	0.46
chr1	156937381	156937853	473	281	12	61.74	11.35	15.27
chr1	156938618	156938941	324	156	8	59.43	12	17.21
chr1	156942288	156942491	204	102	7	97.22	20.62	2.03
chr1	156956357	156956928	572	271	12	61.74	7.63	15.27
chr1	156983488	156983974	487	204	33	220.68	18.7	0.55
chr1	156994714	156995100	387	286	10	61.01	8.16	15.96
chr1	157362898	157363216	319	94	7	64.59	11.79	11.81
chr1	157983214	157983682	469	193	15	144.4	26.52	0.6
chr1	158215740	158215998	259	138	10	103.06	24	1.59
chr1	158361867	158362260	394	252	13	132.88	29.46	0.62
chr1	159358734	159358996	263	116	9	94.93	23.57	2.28
chr1	160209629	160210213	585	386	24	122.29	11.56	0.79
chr1	160309118	160309595	478	130	12	64.14	8	12.09
chr1	160309992	160310509	518	193	25	160.39	12.43	0.55
chr1	160363329	160363875	547	287	12	61.74	11.67	15.27
chr1	160651635	160651978	344	121	20	242.09	35.78	0.54
chr1	160884346	160884673	328	222	7	63.59	17.68	12.39
chr1	160889836	160890155	320	115	17	109.28	11.95	1.22
chr1	161247522	161247960	439	271	12	84.12	12.29	3.7
chr1	161274136	161274603	468	121	18	110.7	12.57	1.19
chr1	161344381	161344749	369	249	7	59.42	14.73	17.19
chr1	161410878	161411248	371	109	7	59.23	14.73	17.35
chr1	161877476	161877963	488	289	28	184.69	20.44	0.54
chr1	162439671	162440094	424	154	8	64	17.68	12.1
chr1	164004487	164004832	346	245	7	58.18	10.67	18.55
chr1	164489977	164490350	374	198	12	84.12	11.97	3.74
chr1	164503461	164503888	428	190	10	55.68	8	21.05
chr1	165344565	165345025	461	121	13	122.71	23.57	0.76
chr1	165614046	165614320	275	93	8	57.17	11.2	19.49
chr1	165938809	165939160	352	231	10	92.98	20.62	2.52
chr1	165966664	165966969	306	146	7	52.45	10	28.9
chr1	166125131	166125575	445	195	38	338.86	22	0.61
chr1	166142279	166142661	383	259	11	75.55	12.31	6.08
chr1	167012735	167013089	355	123	8	67.05	13.33	10.36
chr1	167021832	167022219	388	117	8	63.58	16	12.38
chr1	167070891	167071237	347	197	8	67.95	13.33	9.98
chr1	167274618	167275146	529	234	26	113.14	9.67	1.08
chr1	167279297	167279626	330	214	12	96.42	14.69	2.11
chr1	167599032	167599480	449	283	10	58.65	10.78	17.91
chr1	167635820	167636096	277	122	8	50.05	9.33	34.9
chr1	168299483	168299815	333	86	7	59.49	10.66	17.17
chr1	169310051	169310337	287	101	7	64.8	16	11.77
chr1	170462213	170462757	545	154	14	59.46	6.54	17.15
chr1	170477713	170478133	421	115	17	189.62	38.3	0.51
chr1	170889376	170889736	361	189	24	221.21	28	0.55
chr1	171046626	171046946	321	119	16	100.8	8.56	1.67
chr1	171090055	171090475	421	239	26	178.36	15.16	0.62
chr1	171221458	171221923	466	235	46	378.41	23.86	0.71
chr1	171471523	171471769	247	123	8	85.1	23.57	3.66
chr1	171821263	171821757	495	294	15	84.47	13.2	3.69
chr1	171970823	171971214	392	273	10	58.65	9.41	18.08
chr1	172024213	172024523	311	158	10	54.93	9.14	22.31
chr1	172261743	172262148	406	240	10	86.13	20.62	3.58
chr1	172323304	172323618	315	203	9	66.88	13.02	10.43
chr1	172360319	172360627	309	203	8	54.3	11.67	23.05
chr1	172418320	172418572	253	109	11	68.56	8.89	9.74
chr1	172701425	172701681	257	97	8	69.53	14.39	9.31
chr1	173348467	173349050	584	246	34	261.84	25.14	0.6
chr1	173432547	173432851	305	122	9	71.35	16	8.43
chr1	174484869	174485275	407	248	9	50.11	11.2	34.86
chr1	174728889	174729270	382	272	9	78.38	14.73	5.23
chr1	175699664	175700021	358	244	7	60.49	14.73	16.51
chr1	176621168	176621476	309	120	7	59.49	12.36	17.17
chr1	176644163	176644842	680	319	89	1166.83	76.8	2.17
chr1	176992543	176993019	477	267	10	59.64	11.71	17.42
chr1	177052258	177052592	335	155	7	62.84	14.73	13.36
chr1	178237477	178237765	289	120	7	59.49	11.56	17.17
chr1	178291603	178292016	414	187	12	71.96	8	8.18
chr1	178307475	178307846	372	269	9	79.54	23.57	5
chr1	178316209	178316453	245	122	8	62.39	13.33	14.94
chr1	178850605	178850900	296	176	13	136.87	25.88	0.64
chr1	179087530	179087897	368	198	16	131.91	16.19	0.64
chr1	179212156	179212516	361	246	10	72.28	13.66	7.5
chr1	179272296	179272768	473	175	26	214.14	27.75	0.52
chr1	179276880	179277151	272	179	7	56.53	10	20.11
chr1	179568649	179569168	520	410	14	76.65	9.71	5.77
chr1	179651376	179651631	256	177	7	68.91	16	9.54
chr1	179890822	179891173	352	94	7	57.57	10.67	19.18
chr1	180570847	180571624	778	522	28	145.38	15.56	0.6
chr1	180888472	180889076	605	486	24	70.3	5.38	8.99
chr1	180924677	180925226	550	123	40	166.11	11.37	0.57
chr1	180933772	180934130	359	142	18	121.6	14	0.78
chr1	181338170	181338365	196	98	7	92.73	18.67	2.58
chr1	181740400	181740730	331	100	7	59.74	13.33	17.27
chr1	181970631	181970873	243	121	9	98.67	21.18	1.98
chr1	182018255	182018711	457	248	14	76.65	9.75	5.77
chr1	182030123	182030817	695	250	27	180.21	22.3	0.57
chr1	182162833	182163453	621	353	106	1343.02	81.14	2.88
chr1	182181841	182182216	376	109	13	93.19	15.04	2.45
chr1	182191222	182191443	222	111	9	117.2	24	0.84
chr1	182348736	182349057	322	111	9	85.9	17.68	3.64
chr1	183184714	183185185	472	193	11	78.38	16	5.24
chr1	183604939	183605249	311	193	7	59.49	14.93	17.17
chr1	183717164	183717381	218	109	10	135.71	29.46	0.63
chr1	184496952	184497347	396	215	15	112.08	15.84	1.15
chr1	184972298	184972631	334	137	18	72.45	8	7.43
chr1	185099050	185099344	295	165	11	73.65	9.14	6.89
chr1	186236383	186236797	415	109	14	134.43	26.67	0.62
chr1	186429293	186429590	298	88	7	67.03	14.73	10.39
chr1	186510446	186510992	547	288	36	296.31	25.16	0.61
chr1	186918467	186918737	271	122	10	86.93	18	3.48
chr1	186922701	186923174	474	224	11	66.49	11.2	10.52
chr1	186954771	186955053	283	103	7	66.52	13.79	10.51
chr1	187233420	187233863	444	147	23	277.16	47.14	0.64
chr1	187282328	187282676	349	236	9	79.98	16.75	4.94
chr1	187441628	187441951	324	214	7	58.22	12.5	18.57
chr1	187604067	187604478	412	306	10	67.34	14	10.26
chr1	187613432	187613737	306	115	7	66.07	14.73	10.75
chr1	188854292	188854811	520	190	30	185.16	17.47	0.54
chr1	188998697	188999095	399	210	13	97.16	15.32	2.03
chr1	189006412	189006895	484	192	17	111.86	16	1.15
chr1	189013257	189013680	424	303	16	64.62	8.14	11.82
chr1	189740044	189740357	314	155	17	114.02	12.44	1.03
chr1	189747090	189747314	225	112	8	97.22	23.57	2.03
chr1	189761491	189761993	503	252	15	84.08	12	3.7
chr1	189830691	189831087	397	205	15	149.29	24	0.58
chr1	189831092	189831419	328	130	25	242.32	30.18	0.54
chr1	189916261	189916842	582	389	32	163.08	11.31	0.56
chr1	190363368	190363745	378	198	14	106.24	19.2	1.38
chr1	190447930	190448455	526	263	47	336.9	22	0.61
chr1	190632238	190632499	262	92	9	79.98	16.77	4.94
chr1	191065080	191065456	377	204	20	174	24.13	0.6
chr1	192312581	192312971	391	270	10	58.65	14.08	17.91
chr1	192454963	192455346	384	228	12	92.55	12.44	2.71
chr1	192515469	192515704	236	118	13	142.98	23.64	0.59
chr1	192750279	192750570	292	112	14	149.61	28.03	0.58
chr1	192764546	192764854	309	192	10	94.46	21.33	2.28
chr1	192844293	192844555	263	150	7	50	9.6	34.91
chr1	192870297	192870669	373	250	17	132.87	16	0.62
chr1	193305441	193305797	357	237	7	60.59	14.73	16.38
chr1	193466287	193466699	413	188	33	367.17	49.56	0.68
chr1	193542230	193542767	538	303	52	526.26	41.14	0.75
chr1	193672422	193672783	362	200	10	78.21	15.56	5.36
chr1	193731892	193732543	652	433	43	443.74	39.99	0.74
chr1	194436859	194437216	358	242	8	70.65	17.68	8.73
chr1	194505795	194506150	356	244	8	66.94	13.33	10.39
chr10	3662628	3662925	298	191	10	101.08	23.57	1.65
chr10	3891548	3892293	746	430	56	430.31	23.11	0.7
chr10	3941384	3941773	390	118	13	53.1	5.46	27.53
chr10	3949497	3949857	361	118	7	57.88	16.55	18.91
chr10	4143351	4143733	383	160	22	196.07	22.07	0.47
chr10	4242281	4242541	261	114	11	131.43	25.71	0.64
chr10	4243582	4244127	546	215	44	437.13	48	0.72
chr10	4249020	4249758	739	458	46	370.88	26.29	0.69
chr10	4251176	4251497	322	199	26	308.76	39.11	0.55
chr10	4284933	4285248	316	197	12	98.97	14.69	1.94
chr10	4333130	4333644	515	342	33	188.85	16	0.51
chr10	4375217	4375676	460	177	28	235.12	23.31	0.52
chr10	4492962	4493367	406	216	68	1078.98	107.37	1.75
chr10	5027319	5027716	398	195	19	147.09	13.33	0.57
chr10	5216015	5216434	420	160	13	128.73	20.62	0.63
chr10	5560632	5560947	316	118	12	61.74	8.43	15.27
chr10	6164181	6164496	316	204	9	86.73	17.68	3.5
chr10	7645840	7646262	423	113	9	73.95	14.73	6.89
chr10	8114452	8114811	360	209	11	109.09	24	1.22
chr10	8584554	8584837	284	192	7	68.76	17.68	9.59
chr10	8883604	8884042	439	287	12	87.43	13.02	3.41
chr10	8889282	8889827	546	186	27	266.63	38	0.61
chr10	9085454	9085904	451	185	33	347.41	44.8	0.63
chr10	9328807	9329101	295	103	7	59.49	11.8	17.17
chr10	9331755	9332036	282	143	14	149.61	22.56	0.58
chr10	9495252	9495638	387	138	10	70.21	10	9.08
chr10	9625340	9625819	480	203	13	120.11	17.68	0.83
chr10	9801718	9802110	393	101	9	71.41	20.65	8.45
chr10	9803123	9803496	374	221	8	68.92	17.68	9.54
chr10	10847815	10848042	228	114	9	86.38	16.42	3.55
chr10	11229409	11229928	520	261	52	444.11	29.6	0.6
chr10	12035184	12035492	309	111	8	61.25	14	15.72
chr10	12553994	12554609	616	384	20	92.14	9	2.75
chr10	12572801	12573161	361	123	16	152.08	24.19	0.6
chr10	12608628	12609048	421	277	19	126.84	15.72	0.72
chr10	12614376	12615025	650	328	60	503.29	33.8	0.71
chr10	12762709	12763173	465	164	30	369.55	53.33	0.68
chr10	12930329	12930933	605	254	25	242.32	36.3	0.54
chr10	13102389	13102815	427	241	11	75.33	13.66	6.06
chr10	13106730	13107048	319	223	8	64.1	13.33	12.08
chr10	13107782	13108398	617	403	79	766.67	46.07	1.02
chr10	13250712	13251082	371	298	7	59.23	11.79	17.35
chr10	14703373	14703664	292	125	12	115.79	18	0.95
chr10	16342566	16342824	259	138	8	69.53	14.5	9.31
chr10	17178692	17179108	417	143	26	341.7	53.03	0.62
chr10	17229056	17229508	453	114	14	73.25	11.43	7.01
chr10	17230004	17230588	585	323	28	269.03	44	0.62
chr10	17396004	17396312	309	106	8	69.53	12.36	9.31
chr10	17490748	17491273	526	404	29	351.99	55.98	0.64
chr10	17528363	17528659	297	93	9	85.06	18.67	3.66
chr10	17622816	17623163	348	185	21	234.53	34	0.52
chr10	17705358	17705867	510	250	58	679.64	61.2	1.1
chr10	17827386	17827707	322	120	21	75.45	6.62	6.1
chr10	18044572	18044878	307	192	7	65.96	17.68	10.81
chr10	18332743	18333115	373	280	7	50.25	11.43	34.63
chr10	18354787	18355095	309	119	7	59.49	12.36	17.17
chr10	18389328	18389834	507	278	11	54.01	8	23.51
chr10	18422895	18423326	432	221	18	145.88	17.6	0.57
chr10	18469157	18469598	442	204	14	84.34	12	3.73
chr10	18502048	18502400	353	122	8	50.91	10.43	33.29
chr10	18584142	18584547	406	295	10	68.01	16	9.98
chr10	18661897	18662216	320	160	10	79.05	14	5.03
chr10	19192201	19192472	272	105	8	63.39	13.02	12.49
chr10	19208050	19208496	447	238	11	54.68	8.34	22.5
chr10	19372047	19372452	406	293	14	71.79	13	8.25
chr10	19404272	19404692	421	198	10	79.68	18.67	4.97
chr10	19891806	19892277	472	253	19	126.84	16.36	0.72
chr10	19895506	19895764	259	118	7	65.06	14.55	11.72
chr10	20153395	20153986	592	248	19	121.31	16.3	0.78
chr10	20195225	20195686	462	221	11	51.05	8	32.91
chr10	20549026	20549276	251	149	8	60.66	11.2	16.21
chr10	20769886	20770227	342	189	8	72.47	17.68	7.42
chr10	21054309	21054837	529	232	34	277.82	24	0.56
chr10	21064344	21064609	266	118	8	63.36	12.73	12.5
chr10	21090872	21091335	464	251	28	275.85	28.33	0.63
chr10	21101680	21102427	748	467	98	809.76	27.53	1.09
chr10	21109880	21110189	310	110	11	71.05	8	8.63
chr10	21128323	21128803	481	291	14	69.61	11.43	9.39
chr10	21193291	21193700	410	287	12	79.42	12.08	5.01
chr10	21494408	21494966	559	315	42	446.15	32	0.6
chr10	21701513	21702328	816	345	48	399.64	36.56	0.64
chr10	21746032	21746597	566	314	23	82.85	7.38	3.92
chr10	21826812	21827378	567	210	27	186.73	15.77	0.55
chr10	21828839	21829683	845	459	54	262.25	17.71	0.6
chr10	21934993	21935198	206	103	8	71.66	10.67	8.32
chr10	21978367	21978581	215	107	7	67.61	13.33	10.16
chr10	21982161	21982606	446	234	38	392.13	44	0.62
chr10	21988314	21988907	594	333	73	830.04	45.14	1.12
chr10	22142754	22143075	322	202	14	59.46	7.08	17.19
chr10	22879810	22880076	267	159	8	82.42	14.73	4.03
chr10	23265324	23265646	323	111	7	64.14	14.73	12.09
chr10	23414810	23415146	337	105	7	59.49	13.48	17.17
chr10	23769697	23770061	365	140	7	59.8	11.79	17.16
chr10	23805975	23806606	632	317	70	975.07	104.44	1.5
chr10	23813179	23813598	420	118	24	151.62	15.12	0.59
chr10	23978010	23978408	399	170	30	256.6	26.6	0.58
chr10	24165972	24166599	628	327	24	151.62	18.84	0.59
chr10	24590518	24590935	418	194	40	417.18	30	0.67
chr10	24684132	24684459	328	163	19	239.4	41.25	0.54
chr10	24812721	24813256	536	232	18	146.53	24	0.57
chr10	24826155	24826721	567	287	26	151.54	13.61	0.59
chr10	24834652	24835124	473	122	19	147.97	16	0.58
chr10	24916955	24917273	319	204	7	64.59	14.73	11.81
chr10	24926353	24926703	351	259	7	58.86	11.03	17.8
chr10	25023640	25024324	685	413	25	204.41	24	0.5
chr10	25029266	25029748	483	346	23	173.8	20.61	0.59
chr10	25314017	25314655	639	343	23	102.02	11.08	1.61
chr10	25387293	25387871	579	267	19	129.96	22.4	0.63
chr10	25959049	25959752	704	506	35	266.57	22.67	0.61
chr10	26051230	26051590	361	122	9	50.8	10.11	33.66
chr10	26309720	26309945	226	113	7	85.1	20.62	3.66
chr10	26327868	26328121	254	123	10	90.04	18	3.09
chr10	26333851	26334444	594	361	42	433.44	40	0.71
chr10	26454781	26455129	349	189	9	82.34	14.73	4.02
chr10	26608966	26609338	373	122	9	62.81	12	13.36
chr10	26638129	26638491	363	190	13	137.29	26.14	0.64
chr10	26700393	26700707	315	205	11	114.8	23.23	0.95
chr10	26958605	26958843	239	119	8	70.31	12.8	9
chr10	27735442	27735795	354	212	8	67.16	16	10.33
chr10	28013442	28013895	454	244	21	154.52	14.53	0.61
chr10	28014518	28014802	285	154	12	115.77	19.51	0.95
chr10	28087878	28088347	470	190	10	58.65	9.4	17.91
chr10	28097784	28098158	375	211	9	53.4	11.2	24.82
chr10	28636161	28636409	249	101	7	73.38	17.68	7.02
chr10	28729441	28729926	486	201	9	67.99	17.68	9.97
chr10	29211516	29211970	455	196	12	89.54	16	3.07
chr10	29595059	29595367	309	115	7	52.12	12	29.83
chr10	29855689	29856238	550	249	59	902.03	106.07	1.29
chr10	30366753	30367181	429	116	10	58.65	13.73	17.91
chr10	30405991	30406231	241	120	8	81.04	21.33	4.74
chr10	30424279	30424635	357	137	9	50.8	8.57	33.66
chr10	30627584	30628008	425	297	52	585.21	41.93	0.87
chr10	32623207	32623526	320	122	11	121.46	26.52	0.78
chr10	32640268	32640638	371	189	33	482.11	70.71	0.67
chr10	33088464	33088818	355	251	7	59.49	14.2	17.17
chr10	33195987	33196358	372	113	20	231.14	45.33	0.51
chr10	33375541	33375876	336	98	8	73.17	17.68	7.04
chr10	33870558	33870802	245	122	7	73.38	20.62	7.02
chr10	33961144	33961635	492	125	22	252	44.19	0.57
chr10	34233789	34234404	616	474	60	621.51	51.74	0.97
chr10	34236671	34237133	463	210	16	64.62	8.15	11.82
chr10	34252915	34253172	258	142	17	201.22	33.02	0.48
chr10	35265051	35265420	370	159	22	284.03	44.19	0.58
chr10	36935990	36936388	399	112	9	76.48	20.62	5.8
chr10	37223284	37223633	350	227	10	56.5	10.67	20.15
chr10	37252235	37252552	318	161	25	193.69	19.5	0.46
chr10	37377801	37378272	472	320	12	84.12	13.22	3.7
chr10	39106839	39107160	322	206	9	52.19	6.67	29.67
chr10	39118839	39119176	338	123	7	59.49	10.82	17.17
chr10	39227684	39227969	286	103	7	54.79	12	22.45
chr10	39426102	39426450	349	97	7	56.73	10.32	19.92
chr10	39546986	39547503	518	193	18	130.31	19.2	0.63
chr10	39592509	39592765	257	136	7	58.52	12	17.97
chr10	39650418	39650778	361	167	17	135.55	18.67	0.63
chr10	39736135	39736621	487	295	22	134.52	13.64	0.62
chr10	40062788	40063148	361	186	13	113.56	20	1.06
chr10	40332935	40333193	259	111	8	83.66	20.62	3.78
chr10	40364538	40365037	500	289	56	767.8	90	1.02
chr10	40462269	40462668	400	136	8	51.46	10	31.52
chr10	40507778	40508129	352	235	7	59.49	16.9	17.17
chr10	40662919	40663227	309	117	9	79.98	14.83	4.94
chr10	41626953	41627574	622	290	20	116.17	17.33	0.92
chr10	41997631	41998043	413	217	13	123.37	26.67	0.76
chr10	42254472	42254739	268	121	8	63.97	13.02	12.09
chr10	42464295	42464664	370	102	12	114.97	27.5	0.95
chr10	42574747	42575019	273	112	10	54.79	9	22.46
chr10	42945457	42945707	251	109	11	54.68	6.69	22.5
chr10	42968152	42968868	717	384	37	306.83	24.38	0.54
chr10	43043404	43043813	410	264	24	108.9	9.29	1.21
chr10	43276159	43276546	388	117	10	58.65	10.86	17.91
chr10	43439443	43439725	283	112	16	79.91	8.49	4.94
chr10	43477086	43478045	960	730	72	509.85	24	0.72
chr10	43686324	43686772	449	209	23	218.93	34.12	0.54
chr10	43687348	43687811	464	312	25	193.69	28.46	0.46
chr10	43939005	43939608	604	281	84	1050.54	78.67	1.69
chr10	43972313	43972723	411	205	8	50.45	12	34.44
chr10	44391695	44392498	804	458	26	151.9	12.9	0.6
chr10	44434789	44435221	433	310	20	174	15.59	0.6
chr10	44515815	44516201	387	216	13	74.98	10.29	6.13
chr10	44520134	44520539	406	284	21	238.62	41.21	0.54
chr10	44520737	44521201	465	223	8	56.62	16	20.02
chr10	44539465	44539924	460	172	19	166.37	26.67	0.58
chr10	44618181	44618539	359	252	7	59.49	11.49	17.17
chr10	45072346	45072827	482	229	16	122.18	17.02	0.78
chr10	45091469	45091779	311	175	19	186.49	25.6	0.55
chr10	45092173	45092783	611	302	15	66.05	11	10.72
chr10	45194490	45194993	504	302	14	127.95	23.57	0.69
chr10	45288393	45288626	234	117	15	220.32	44.19	0.55
chr10	45446010	45446577	568	260	22	169.85	17.6	0.58
chr10	45595050	45595421	372	260	7	55.65	13.33	21.12
chr10	46733789	46734359	571	235	19	163.2	29.69	0.56
chr10	47364892	47365364	473	238	9	53.03	12	27.58
chr10	47366592	47367056	465	249	13	122.15	23.57	0.78
chr10	47470448	47470799	352	148	7	61.08	11.79	15.92
chr10	47517694	47518250	557	305	26	303.07	50.09	0.53
chr10	49136952	49137319	368	113	8	69.56	17.68	9.42
chr10	49140668	49140988	321	121	15	164.97	32	0.57
chr10	49322482	49322763	282	114	7	69.01	14.73	9.48
chr10	49874075	49874506	432	250	18	200.13	29.46	0.48
chr10	49933029	49933367	339	218	8	72.82	17.68	7.25
chr10	50843396	50843764	369	215	7	59.42	11.79	17.19
chr10	51238019	51238472	454	285	41	583.54	82.67	0.87
chr10	51463884	51464219	336	115	10	76.76	18	5.77
chr10	51615162	51615658	497	184	16	100.8	14.58	1.66
chr10	52273716	52274557	842	316	59	544.43	30.99	0.78
chr10	53077569	53078019	451	332	11	96.49	13.33	2.08
chr10	54509781	54510129	349	254	7	61.39	11.79	15.59
chr10	54601986	54602343	358	219	7	59.49	11.46	17.17
chr10	55537291	55537817	527	185	22	244.34	26.52	0.55
chr10	56374057	56374666	610	344	116	1739.57	99.23	4.17
chr10	56375929	56376470	542	216	29	234.6	25.33	0.52
chr10	56431754	56432051	298	186	8	54.13	11.2	23.3
chr10	56695192	56695500	309	116	13	148.83	29.46	0.58
chr10	56765196	56765538	343	188	26	368.01	55.98	0.68
chr10	56795373	56795946	574	242	14	76.65	12.25	5.77
chr10	56973086	56973295	210	105	13	205.62	38.3	0.5
chr10	57489854	57490239	386	115	9	52.23	9.6	29.57
chr10	57576622	57577105	484	348	20	205.1	34.67	0.5
chr10	58532170	58532473	304	162	15	176.45	32.41	0.61
chr10	58651892	58652468	577	344	19	102.24	9.23	1.62
chr10	58801044	58801230	187	93	7	104.8	18.67	1.41
chr10	58982638	58983019	382	262	10	89.04	20.62	3.1
chr10	59353951	59354535	585	427	23	219.55	23.53	0.55
chr10	59640055	59640306	252	167	7	71.98	17.14	8.18
chr10	59641093	59641495	403	118	14	143.34	38.3	0.6
chr10	59688952	59689242	291	105	8	69.53	11.64	9.31
chr10	59957687	59958313	627	421	157	2376.46	137.94	8.33
chr10	59972593	59972798	206	103	7	50.8	7	33.66
chr10	59974205	59974808	604	287	29	213.05	19.05	0.52
chr10	60826521	60826912	392	222	15	81.56	10	4.64
chr10	60828248	60828833	586	341	15	66.05	7.03	10.72
chr10	60971512	60971884	373	259	7	55.55	10.67	21.17
chr10	60973606	60974010	405	246	17	184.35	32	0.54
chr10	61375287	61375551	265	148	10	68.98	12	9.5
chr10	61405902	61406463	562	226	36	296.31	28.1	0.61
chr10	61415804	61416436	633	297	31	169.38	16.8	0.58
chr10	61500857	61501120	264	121	8	69.53	14.78	9.31
chr10	61599639	61599943	305	142	21	154.52	13.01	0.61
chr10	61625012	61625528	517	206	24	114.34	10.91	0.97
chr10	61828798	61829331	534	328	23	164.87	19.67	0.57
chr10	61831516	61832160	645	272	36	141.92	12	0.59
chr10	62036622	62037046	425	281	17	140.5	21.67	0.58
chr10	62473943	62474244	302	178	8	77.44	17.68	5.55
chr10	62477007	62477443	437	187	25	258.81	36	0.59
chr10	62892844	62893254	411	215	13	57.33	8.89	19.33
chr10	63089450	63089928	479	213	24	209.51	32	0.51
chr10	63237307	63237528	222	111	8	97.22	23.57	2.03
chr10	63360500	63360864	365	162	14	149.61	23.36	0.58
chr10	64090231	64090613	383	117	11	60.24	11.43	16.81
chr10	64736467	64737203	737	348	177	3100	333.33	20
chr10	64744235	64744588	354	255	8	71.1	17.68	8.6
chr10	65007810	65008179	370	114	7	59.32	11.79	17.25
chr10	66547807	66547979	173	86	7	122.55	20.62	0.76
chr10	66917841	66918215	375	213	12	61.74	7	15.27
chr10	66920042	66920885	844	522	55	287.65	19.08	0.58
chr10	66969426	66970127	702	323	64	777.09	76.75	1.04
chr10	67003089	67003660	572	271	19	58.68	10.46	17.93
chr10	67053449	67053965	517	263	10	70.12	16	9.13
chr10	67082610	67082832	223	111	7	60.82	11.2	16.1
chr10	67083767	67084310	544	288	123	1710.28	101.18	4.11
chr10	67095648	67096418	771	512	23	62.84	6.67	13.36
chr10	67100128	67100747	620	322	149	1878.87	78.4	5.36
chr10	67100843	67101311	469	204	14	50.5	6.4	34.33
chr10	67144322	67144560	239	119	7	73.38	20.62	7.02
chr10	67187610	67188087	478	360	18	158.73	24.62	0.54
chr10	67214014	67214333	320	100	8	71.15	13.33	8.54
chr10	67458762	67459235	474	214	17	101.41	13.71	1.66
chr10	67461812	67462396	585	181	36	292.23	21.71	0.6
chr10	68063736	68064204	469	228	10	58.65	13.13	17.91
chr10	68093137	68093313	177	88	7	72.44	9.49	7.47
chr10	68136638	68137061	424	305	17	70.91	9.5	8.67
chr10	68137307	68137842	536	296	58	513.31	33.6	0.73
chr10	68231416	68231840	425	114	14	76.65	10.2	5.77
chr10	68239899	68240416	518	348	32	354.16	53.87	0.65
chr10	68795381	68796115	735	306	46	317.22	24.89	0.56
chr10	69033496	69033972	477	165	21	126.2	16.22	0.71
chr10	69925596	69925957	362	183	16	139.8	17.6	0.61
chr10	70260480	70260843	364	157	8	59	11.11	17.57
chr10	70325466	70325854	389	229	18	126.08	14.86	0.71
chr10	70433249	70433663	415	267	19	207.41	29.33	0.51
chr10	70739585	70739943	359	155	10	55.39	8	21.56
chr10	70743096	70743493	398	207	9	60.1	12	16.9
chr10	71310264	71310618	355	232	19	163.2	21.3	0.56
chr10	71346086	71346415	330	223	8	51.07	9.8	32.7
chr10	71448145	71448800	656	333	48	617.65	73.47	0.96
chr10	71735151	71735538	388	184	8	63.58	16	12.38
chr10	72957148	72957407	260	137	8	83.5	20.62	3.8
chr10	73039549	73039968	420	250	9	74.26	17.68	6.55
chr10	73896019	73896414	396	274	22	276.36	50.09	0.64
chr10	73899174	73899553	380	274	9	78.61	14.73	5.18
chr10	74413438	74413702	265	149	8	67.23	14	10.29
chr10	74578740	74579260	521	258	9	65.04	20.62	11.71
chr10	75851694	75852077	384	147	14	75.19	12	6.11
chr10	75937835	75938274	440	203	18	115.78	13.71	0.95
chr10	76002512	76003100	589	270	16	141.71	21.33	0.58
chr10	76029223	76029626	404	115	10	71.82	15.14	8.22
chr10	76034149	76034510	362	92	9	66.23	14.74	10.73
chr10	76067781	76068098	318	123	15	162.17	33.07	0.55
chr10	76093573	76093915	343	230	10	94.23	23.57	2.33
chr10	76883768	76884222	455	117	14	108.74	22	1.21
chr10	77193543	77193968	426	172	34	265.34	18.74	0.6
chr10	77572315	77572693	379	224	13	53.1	6.82	27.53
chr10	77733398	77733702	305	69	7	52.57	8	28.63
chr10	78096670	78097038	369	201	53	598.5	40.34	0.91
chr10	78366196	78366471	276	156	11	70.15	10	9.12
chr10	78367593	78367922	330	223	10	52.37	6.86	29.05
chr10	78391062	78391506	445	206	89	1206.29	82.29	2.33
chr10	78502934	78503314	381	263	8	68.19	20.62	9.89
chr10	80050656	80051578	923	274	59	479.78	34.12	0.67
chr10	82159768	82160053	286	109	9	74.12	16	6.6
chr10	82623090	82623568	479	341	22	152.51	18.29	0.6
chr10	82809302	82809935	634	262	36	202.67	16.73	0.49
chr10	83344118	83344715	598	327	21	66.8	9.85	10.44
chr10	83346030	83346285	256	145	13	84.59	10.67	3.72
chr10	83697764	83698359	596	335	23	143	17.88	0.59
chr10	84097067	84097617	551	260	50	720.61	76.6	1.23
chr10	84554705	84555242	538	183	34	351.84	47.27	0.64
chr10	84707829	84708621	793	467	80	1110.13	123.64	1.89
chr10	84758437	84758733	297	118	18	127.64	12.44	0.72
chr10	84836188	84836485	298	119	14	91.11	13	2.91
chr10	84839045	84839576	532	234	73	856.18	51.43	1.2
chr10	84859052	84859664	613	333	69	835.16	63.4	1.14
chr10	84910656	84910922	267	143	8	60.67	11.91	16.22
chr10	84910982	84911478	497	144	13	83.76	15.32	3.79
chr10	85050868	85051142	275	154	7	65.15	12.9	11.64
chr10	85507677	85508113	437	185	12	53.76	9	24.03
chr10	85539386	85540058	673	234	25	104.01	9.6	1.46
chr10	86338112	86338378	267	121	10	55.76	9	20.98
chr10	86762499	86762779	281	119	14	141.48	26	0.58
chr10	86769810	86770206	397	170	72	1069.93	101.63	1.73
chr10	86785118	86785478	361	261	13	64.53	10.67	11.85
chr10	87046456	87046775	320	198	12	133.85	29.46	0.62
chr10	87484721	87485035	315	197	9	50.8	8.82	33.66
chr10	87686341	87686781	441	203	19	58.68	8.06	17.93
chr10	87698515	87698943	429	207	17	154.94	24	0.61
chr10	88162740	88163045	306	183	9	79.98	17.14	4.94
chr10	88349811	88350225	415	121	24	230.55	26.56	0.51
chr10	88639887	88640207	321	167	10	58.65	8.99	17.91
chr10	88684812	88685444	633	344	87	911.41	52.44	1.3
chr10	88708701	88709019	319	202	13	69.06	9.36	9.46
chr10	89147763	89148114	352	119	7	61.08	14.73	15.92
chr10	89213467	89214092	626	328	20	189.71	32.41	0.51
chr10	89424759	89425060	302	120	11	124.79	29.46	0.74
chr10	89487102	89487782	681	393	22	216.03	35.36	0.53
chr10	90464789	90465365	577	220	45	615.02	85.44	0.95
chr10	90531802	90532190	389	287	10	83.42	18.67	3.79
chr10	90709420	90709976	557	244	28	235.12	23.77	0.52
chr10	91187342	91187960	619	297	17	81.23	9.14	4.7
chr10	91542259	91542588	330	126	10	90.8	21.12	2.99
chr10	92098204	92098581	378	109	13	135.59	23.57	0.63
chr10	92163173	92163506	334	227	11	106.26	14.12	1.38
chr10	92290807	92291195	389	196	10	83.42	16	3.79
chr10	92830692	92831036	345	114	19	224.99	48	0.56
chr10	93168107	93168412	306	148	7	52.45	10	28.9
chr10	93242145	93242660	516	222	37	280.38	16.89	0.57
chr10	93364462	93364949	488	171	24	169.06	19.43	0.58
chr10	93419641	93419968	328	220	12	61.74	7	15.27
chr10	93490570	93490773	204	102	7	71.16	11.42	8.54
chr10	93542185	93542698	514	351	22	164.09	21.93	0.57
chr10	94093572	94093951	380	198	17	131.35	14.67	0.64
chr10	94763253	94763677	425	231	17	188.8	38.3	0.51
chr10	94889750	94890082	333	220	12	94.71	16	2.27
chr10	95175382	95175626	245	122	10	88.36	15.38	3.17
chr10	95239431	95240031	601	263	13	93.7	14.55	2.44
chr10	95262270	95262655	386	143	21	88.72	6.69	3.12
chr10	95302046	95302739	694	423	24	147.25	13.33	0.57
chr10	95456086	95456519	434	239	22	179.03	14.67	0.57
chr10	95566695	95567019	325	139	10	58.65	10.4	17.91
chr10	95595767	95596505	739	315	54	467.34	34.29	0.65
chr10	95642842	95643316	475	339	29	366.91	70.71	0.68
chr10	95738413	95738714	302	189	8	62.14	10	15.15
chr10	96115191	96115617	427	251	9	73.54	17.68	6.92
chr10	96190051	96190361	311	103	9	79.98	14.93	4.94
chr10	96285434	96286173	740	461	19	153.69	21.33	0.61
chr10	96299984	96300352	369	123	10	72.4	12	7.46
chr10	96479254	96479646	393	283	11	109.77	23.57	1.18
chr10	96609341	96609647	307	203	12	130.27	24	0.63
chr10	96631027	96631445	419	234	14	140.64	32.41	0.58
chr10	96646356	96646600	245	122	7	69.76	18.67	9.31
chr10	97864671	97865000	330	228	7	59.84	13.33	17.15
chr10	98508757	98509129	373	272	8	69.03	14.73	9.46
chr10	98744497	98744911	415	292	10	67.01	14	10.38
chr10	98749192	98749651	460	286	15	117.95	20	0.82
chr10	98840440	98840891	452	235	15	139.83	21.33	0.62
chr10	99207186	99207489	304	191	8	57.36	10.67	19.33
chr10	99265353	99265691	339	225	12	80.39	11.43	4.9
chr10	99273365	99273699	335	74	9	64.28	9.3	11.96
chr10	99451198	99451643	446	327	15	112.08	21.41	1.15
chr10	99460939	99461499	561	307	71	650.62	29.09	1.04
chr10	99468977	99469534	558	141	23	181.75	17.6	0.53
chr10	100022063	100022354	292	174	15	112.08	15.18	1.15
chr10	100066070	100066386	317	112	7	59.49	12.68	17.17
chr10	101167172	101167536	365	168	9	50.8	10.22	33.66
chr10	102576522	102576829	308	187	8	76.65	14.73	5.79
chr10	106832254	106832586	333	271	7	63.05	11.79	13.2
chr10	107536769	107537095	327	114	8	69.53	18.31	9.31
chr10	108286693	108287376	684	171	36	190.49	8	0.51
chr10	108354808	108355255	448	290	13	86.29	12.8	3.55
chr10	108407019	108407389	371	187	10	66.75	12.44	10.44
chr10	108569840	108570116	277	180	12	84.12	12.19	3.7
chr10	108572737	108573144	408	221	25	255.54	36.36	0.58
chr10	109521681	109522064	384	279	9	50.8	7.68	33.66
chr10	110253913	110254145	233	116	7	73.38	20.62	7.02
chr10	111117101	111117400	300	121	10	63.35	10.67	12.51
chr10	111335770	111336137	368	93	7	56.02	13.33	20.6
chr10	111575886	111576317	432	316	16	100.21	12.57	1.7
chr10	111739796	111740164	369	187	20	231.94	40	0.52
chr10	111854231	111854698	468	278	10	61.59	10	15.36
chr10	112229525	112229882	358	199	8	66.72	16	10.44
chr10	112387148	112387397	250	123	21	312.64	58.93	0.55
chr10	112400288	112400818	531	334	25	186.63	20	0.55
chr10	112447655	112447929	275	164	7	59.49	13.2	17.17
chr10	112798146	112798522	377	207	9	78.96	20.62	5.05
chr10	115201296	115201804	509	247	13	100.34	18.29	1.7
chr10	115207264	115207480	217	108	8	95.89	17.78	2.12
chr10	115251487	115251802	316	119	15	74.9	10.18	6.12
chr10	115294793	115295075	283	88	7	68.89	14.73	9.54
chr10	115382812	115383483	672	352	44	431.66	35.2	0.71
chr10	115468870	115469535	666	310	73	830.04	71.93	1.12
chr10	115474858	115475380	523	311	15	93.64	12.8	2.46
chr10	116079493	116079809	317	116	17	201.22	40.58	0.48
chr10	116371115	116371607	493	119	15	97.64	12.8	2.04
chr10	116382896	116383353	458	313	18	117.97	14.66	0.82
chr10	116512555	116513000	446	178	17	70.91	8.56	8.67
chr10	116562144	116562631	488	216	49	632.35	58.56	1
chr10	116563000	116563634	635	277	21	154.52	30.48	0.61
chr10	117152264	117152674	411	206	15	64.38	8	11.85
chr10	117368672	117369102	431	136	13	120.62	21.33	0.78
chr10	117703760	117704190	431	117	15	122.56	24	0.76
chr10	117805946	117806491	546	230	29	245.8	30.58	0.56
chr10	117809241	117809651	411	245	15	106.14	13.58	1.38
chr10	117848080	117848541	462	315	17	93.12	14	2.47
chr10	117848926	117849387	462	183	30	320.26	34.29	0.57
chr10	117883026	117883357	332	214	9	78.72	12.9	5.17
chr10	117952587	117953126	540	236	22	81.11	9.85	4.76
chr10	117953172	117953487	316	123	16	64.62	7.58	11.82
chr10	118044673	118045429	757	402	81	876.24	64.19	1.23
chr10	118120734	118121067	334	210	8	73.41	17.68	7.04
chr10	118461107	118461460	354	188	14	152.37	23.57	0.6
chr10	118461546	118462018	473	249	10	78.89	23.57	5.06
chr10	118667994	118668302	309	192	13	123.52	20	0.76
chr10	119279720	119279959	240	120	7	73.38	20.62	7.02
chr10	119460335	119460692	358	237	11	81.23	11.2	4.7
chr10	119534828	119535210	383	227	22	236.76	28	0.53
chr10	119667520	119668059	540	260	16	143.49	27.5	0.6
chr10	119830585	119830890	306	119	12	125.23	26.93	0.71
chr10	119837774	119838224	451	219	11	96.49	16	2.08
chr10	119983893	119984324	432	180	8	53.58	11.43	24.36
chr10	120064895	120065176	282	170	7	55.27	10	21.7
chr10	120171136	120171742	607	293	18	113.76	15.38	1.03
chr10	120258915	120259169	255	146	7	59.49	10.2	17.17
chr10	121016167	121016413	247	123	12	124.49	23.71	0.73
chr10	121017162	121017490	329	120	13	69.06	8.77	9.46
chr10	121404003	121404435	433	118	13	112.33	21.18	1.13
chr10	121454919	121455307	389	282	11	88.81	16	3.1
chr10	121476793	121477053	261	103	8	52.26	8	29.33
chr10	121754310	121754747	438	319	9	56.16	14	20.5
chr10	121885715	121885903	189	94	8	112.12	19.39	1.16
chr10	122468183	122468515	333	98	7	63.05	11.79	13.2
chr10	122869986	122870511	526	311	16	97.04	13.33	2.02
chr10	122931853	122932255	403	233	8	65.99	17.68	10.82
chr10	123807146	123807611	466	258	10	79.59	20.62	5.01
chr10	124639140	124639443	304	200	7	66.31	14.73	10.67
chr10	125185465	125185826	362	163	13	137.29	31.86	0.64
chr10	125885855	125886142	288	121	7	59.49	11.52	17.17
chr10	125941350	125941900	551	439	18	97.49	9.14	2.04
chr10	127238297	127238830	534	138	36	257.9	21.36	0.59
chr10	127907278	127907845	568	353	46	350.3	23.2	0.64
chr10	127974425	127974853	429	345	17	187.99	29.46	0.55
chr10	128132931	128133349	419	236	11	84.77	14	3.67
chr10	128186997	128187531	535	357	22	112.52	11.13	1.13
chr10	128370121	128370355	235	117	9	55.93	8.46	20.72
chr10	128538362	128538793	432	198	13	93.19	17.28	2.45
chr11	3100187	3100649	463	268	49	118.93	7.78	0.83
chr11	3100891	3102475	1585	1183	255	288.11	4.68	0.59
chr11	3102752	3104853	2102	1349	242	66.07	4.83	10.75
chr11	3145408	3146220	813	516	77	109.4	5.08	1.23
chr11	3269075	3269421	347	184	12	54.14	5.6	23.28
chr11	3292844	3293629	786	402	42	307.65	20.57	0.54
chr11	3380307	3380694	388	272	15	130.07	26	0.63
chr11	3425451	3425753	303	85	7	60.58	12.5	16.37
chr11	4246159	4246581	423	92	14	120.69	15.56	0.78
chr11	4495052	4495397	346	170	8	69.53	11.07	9.31
chr11	4519049	4519472	424	120	10	84.06	20.62	3.7
chr11	4643370	4644197	828	231	20	90.93	9.27	2.9
chr11	4705181	4705651	471	266	39	394.09	40	0.63
chr11	4761910	4762488	579	288	25	115.92	15.44	0.95
chr11	5271622	5272056	435	179	11	82.75	14	3.93
chr11	5411634	5412070	437	135	27	137.82	11.65	0.61
chr11	5942954	5943321	368	254	15	85.72	10	3.66
chr11	6038845	6039458	614	306	39	232.91	18.18	0.52
chr11	6180786	6181282	497	199	20	64.1	8.52	12.08
chr11	6364569	6364960	392	194	10	61.36	10	15.59
chr11	6555502	6555808	307	91	8	69.53	17.19	9.31
chr11	6778459	6779134	676	361	22	134.52	16.22	0.62
chr11	6883856	6884197	342	93	7	58.59	13.33	17.9
chr11	6894989	6895600	612	281	22	77.16	8.67	5.66
chr11	7531738	7532231	494	340	17	87.16	7.9	3.41
chr11	7533262	7533759	498	209	19	199.61	26.52	0.48
chr11	7534688	7535104	417	193	42	431.35	33.36	0.7
chr11	8147661	8148253	593	320	23	243.66	44.19	0.55
chr11	8452554	8452927	374	105	12	61.74	6.98	15.26
chr11	8569209	8570078	870	557	86	706.41	26.29	1.19
chr11	8635726	8636384	659	324	53	380.08	28.62	0.72
chr11	8641729	8642219	491	228	11	54.68	9.17	22.5
chr11	8722869	8723654	786	396	107	1005.73	29.09	1.57
chr11	8754560	8754855	296	114	9	79.98	16.58	4.94
chr11	9115666	9116552	887	208	26	86.56	6.31	3.55
chr11	9116944	9117319	376	179	35	378.5	37.24	0.71
chr11	10051351	10051969	619	390	195	2929.59	129.74	17.65
chr11	10260261	10260627	367	272	9	80.13	20.62	4.96
chr11	10337793	10338186	394	165	67	1188.48	162.05	2.22
chr11	11098308	11098720	413	184	24	287.67	42.67	0.58
chr11	11881739	11882133	395	204	14	54.74	5.82	22.53
chr11	11904888	11905358	471	205	14	102.51	15.07	1.62
chr11	11922646	11922964	319	219	8	60.02	10	16.99
chr11	11941354	11941647	294	134	10	83.05	16	3.88
chr11	11942479	11943005	527	330	33	380.58	48	0.72
chr11	12445041	12445361	321	157	7	50.81	10	33.52
chr11	12467136	12467568	433	311	38	322.22	24.89	0.57
chr11	12469715	12470061	347	122	9	66.92	14.36	10.42
chr11	12947049	12947362	314	115	8	75.88	17.68	6.01
chr11	14159225	14159997	773	302	146	2358.5	204.07	8.11
chr11	14181905	14182399	495	328	20	135.89	18.48	0.63
chr11	14482680	14483155	476	140	22	255.69	47.14	0.58
chr11	15698945	15699260	316	141	8	69.53	12.64	9.31
chr11	16345124	16345590	467	174	26	326.54	50.09	0.58
chr11	16591570	16591935	366	158	11	50.17	7.11	34.77
chr11	16780503	16781061	559	234	16	153.88	23.57	0.61
chr11	17163944	17164406	463	257	10	52.27	12.8	29.34
chr11	17722070	17722611	542	261	17	167.93	23.57	0.58
chr11	17883206	17883860	655	226	19	174	26.52	0.6
chr11	18478717	18479174	458	337	25	301.06	67.77	0.53
chr11	18493285	18493564	280	154	12	135.94	26.67	0.63
chr11	18913282	18913547	266	143	18	235.38	42.67	0.53
chr11	18927228	18927650	423	162	12	80.94	9.6	4.74
chr11	19112131	19112459	329	209	8	69.53	18.42	9.31
chr11	19287325	19287798	474	259	10	61.02	14	15.96
chr11	19330684	19331089	406	180	11	107.93	23.57	1.31
chr11	19714253	19714754	502	229	19	198.85	44.19	0.48
chr11	19747163	19747846	684	170	17	99.06	11.2	1.91
chr11	19811398	19811972	575	137	49	597.82	64	0.91
chr11	19849962	19850282	321	113	9	50.8	10.27	33.66
chr11	19917941	19918477	537	207	20	90.93	12.03	2.9
chr11	20013695	20013960	266	121	7	59.49	12.77	17.17
chr11	20164967	20165489	523	249	11	80.03	18.29	5
chr11	20224204	20224502	299	120	8	62.52	12	13.64
chr11	20230956	20231622	667	282	51	530.07	28.68	0.75
chr11	20320771	20321220	450	154	11	54.68	9.6	22.5
chr11	20400197	20400791	595	319	25	218.29	40.98	0.54
chr11	20466489	20467022	534	311	19	133.64	20	0.62
chr11	20501109	20501481	373	250	8	54.08	12	23.49
chr11	20553044	20553449	406	205	9	67.35	14.55	10.26
chr11	20882619	20883367	749	390	89	914.66	68	1.33
chr11	21041355	21041714	360	108	7	59.21	11.43	17.43
chr11	21796245	21796531	287	117	8	79.5	20.62	5.02
chr11	21988429	21988931	503	148	19	198.67	35.36	0.48
chr11	22007476	22007835	360	265	8	58.38	10.81	18.13
chr11	22600336	22600640	305	208	9	74.71	12.97	6.34
chr11	22607609	22607908	300	197	9	60.95	12.31	16.02
chr11	22621919	22622194	276	130	11	64.09	8	12.07
chr11	22948846	22949465	620	311	25	100.01	12.75	1.72
chr11	23653413	23654223	811	407	41	403.09	40	0.65
chr11	24016799	24017088	290	107	12	125.23	23.2	0.71
chr11	24112082	24112638	557	374	22	95.29	6.68	2.23
chr11	24427267	24427821	555	275	19	117.78	20	0.85
chr11	24706985	24707437	453	341	32	67.56	7.49	10.2
chr11	24727529	24727875	347	224	10	56.88	12	19.8
chr11	25437258	25437547	290	198	7	68.01	17.68	9.97
chr11	25993800	25994544	745	567	25	115.92	10.93	0.95
chr11	26128955	26129414	460	270	13	57.61	8	19.16
chr11	26170414	26170962	549	302	12	61.74	11.71	15.27
chr11	26753409	26754071	663	342	17	109.28	15.91	1.22
chr11	27799958	27800359	402	193	10	86.6	14.73	3.51
chr11	28075457	28075998	542	340	33	418.22	64.82	0.68
chr11	29491178	29491431	254	160	7	72.81	17.68	7.24
chr11	29597187	29597496	310	110	23	319.32	61.87	0.57
chr11	29714140	29714747	608	264	31	310.8	32	0.55
chr11	30022222	30022550	329	115	9	72.62	15.56	7.34
chr11	30177032	30177731	700	339	65	857.49	98.29	1.2
chr11	30217437	30217944	508	217	18	116.65	14.67	0.9
chr11	30242772	30243078	307	155	23	308.71	48	0.55
chr11	30617823	30618139	317	99	8	75.5	14.73	6.09
chr11	30631679	30632145	467	252	12	110.85	17.68	1.2
chr11	30744094	30744469	376	185	37	542.03	88	0.77
chr11	30792578	30792952	375	117	8	68.82	14.73	9.57
chr11	31227144	31227510	367	117	7	59.61	11.79	17.43
chr11	31553282	31553523	242	121	8	60.82	12.8	16.1
chr11	31573322	31573693	372	94	7	59.13	14.73	17.42
chr11	31810037	31810236	200	100	12	132.53	16	0.61
chr11	31831313	31831568	256	121	7	72.52	17.68	7.41
chr11	32010219	32010603	385	82	11	75.33	12.32	6.06
chr11	32020094	32020550	457	295	24	127.69	10.97	0.69
chr11	33179824	33180251	428	142	12	110.1	21.33	1.19
chr11	33265467	33265788	322	210	10	97.3	20.62	2.04
chr11	33527317	33527678	362	244	20	135.89	12.55	0.63
chr11	33537404	33537806	403	118	18	117.97	13.97	0.82
chr11	33579030	33579284	255	121	11	74.29	10	6.55
chr11	34112887	34113397	511	252	24	202.03	20.8	0.49
chr11	34276505	34276816	312	106	8	69.53	14.98	9.31
chr11	34315447	34315718	272	109	12	86.94	11.43	3.48
chr11	34411440	34411866	427	242	31	374.17	48.42	0.7
chr11	34437526	34438010	485	118	16	79.91	9.7	4.94
chr11	34494735	34495105	371	247	10	72.15	14	7.49
chr11	34738813	34739418	606	242	32	354.16	33.94	0.65
chr11	34798258	34798549	292	145	7	67.76	14.73	10.1
chr11	35326228	35326874	647	266	67	1016.95	129.64	1.6
chr11	35351257	35351825	569	267	13	85.32	14	3.69
chr11	35362808	35363140	333	179	8	67.03	15	10.39
chr11	35563254	35563629	376	260	8	67.5	20	10.23
chr11	36148939	36149293	355	257	7	59.49	14.2	17.17
chr11	36220385	36220837	453	219	16	100.8	12.08	1.66
chr11	36385978	36386218	241	120	7	73.38	20.62	7.02
chr11	37031665	37032120	456	273	16	100.8	10.94	1.66
chr11	37770745	37771126	382	199	8	68.09	17.68	9.95
chr11	38121137	38121826	690	280	181	2822.38	177.33	15
chr11	38523345	38523694	350	119	7	61.29	17.68	15.69
chr11	39678381	39678961	581	349	36	420.28	48.8	0.68
chr11	40050499	40050945	447	184	16	140.77	22	0.58
chr11	40599842	40600303	462	340	13	69.06	9.86	9.46
chr11	40737426	40737749	324	161	11	75.33	11.66	6.06
chr11	41826322	41826678	357	221	13	139.33	29.46	0.61
chr11	42109628	42110024	397	168	27	255.03	25.33	0.58
chr11	43059451	43059953	503	253	18	152.57	18.11	0.6
chr11	43381930	43382227	298	182	7	56.07	10.81	20.6
chr11	43496185	43496532	348	226	9	65.73	14	11.26
chr11	43525300	43525761	462	168	29	303.22	40.66	0.54
chr11	44235371	44235799	429	308	9	73.34	23.57	7.02
chr11	44301354	44301706	353	230	7	57.48	13.33	19.23
chr11	44707424	44708030	607	117	18	53.44	4.86	24.55
chr11	44709251	44709575	325	122	14	85.59	13	3.68
chr11	44746698	44747310	613	201	18	78.86	9	5.08
chr11	44761347	44762036	690	303	37	333.4	30.4	0.6
chr11	44767153	44767875	723	290	91	1015.75	60.57	1.59
chr11	45745920	45746328	409	218	26	292.68	38	0.6
chr11	45795236	45795642	407	181	12	84.12	14.65	3.7
chr11	45835469	45835923	455	173	16	170.6	29.46	0.59
chr11	45885839	45886203	365	121	12	103.94	14.36	1.46
chr11	46020210	46020760	551	319	43	587.72	71.43	0.88
chr11	46056510	46057149	640	333	22	99.08	15.11	1.91
chr11	46068828	46069211	384	108	11	75.33	12.29	6.06
chr11	46115025	46115760	736	262	78	813.24	51.43	1.1
chr11	46621501	46621844	344	221	7	61.9	11.79	15.23
chr11	47640553	47640964	412	123	9	69.39	15.48	9.39
chr11	48706989	48707410	422	226	9	69.76	18.67	9.32
chr11	49806271	49806774	504	137	15	83.95	8	3.76
chr11	50045192	50045506	315	223	7	65.04	11.79	11.72
chr11	50290968	50291593	626	354	30	250.52	33.6	0.57
chr11	50457059	50457335	277	180	8	69.53	15.51	9.31
chr11	50849816	50850202	387	89	9	62.32	10.26	15.05
chr11	51274458	51274843	386	248	11	54.68	7.21	22.5
chr11	51420205	51420478	274	179	13	137.29	26.3	0.64
chr11	51822770	51823262	493	141	22	134.52	13.8	0.62
chr11	52032229	52032635	407	269	12	83.13	14.4	3.87
chr11	52511880	52512378	499	165	24	276.89	44.19	0.64
chr11	52534004	52534414	411	288	9	57.75	13.66	19.01
chr11	52695584	52695981	398	276	10	87.08	14.73	3.46
chr11	52820658	52820992	335	213	11	67.04	8	10.36
chr11	52886648	52887224	577	294	16	52.86	10	28.04
chr11	53202235	53202733	499	309	18	152.57	21.96	0.6
chr11	53291680	53292012	333	226	7	53.17	11.11	27.41
chr11	53336051	53336561	511	176	15	130.96	26.67	0.64
chr11	53599418	53599849	432	162	16	174.85	29.46	0.6
chr11	53799962	53800472	511	290	24	80.98	7.67	4.74
chr11	54139938	54140757	820	565	137	197.39	8.45	0.48
chr11	54201891	54202448	558	262	15	52.66	8.93	28.4
chr11	54953927	54954300	374	135	16	52.86	5.98	28.03
chr11	54971738	54972088	351	241	7	51.36	11.11	31.71
chr11	55323792	55324237	446	180	13	69.06	10.7	9.46
chr11	55684085	55684399	315	115	7	51.46	12	31.49
chr11	55820560	55820936	377	117	9	78.96	17.68	5.05
chr11	55946562	55947045	484	311	16	66.79	9.6	10.44
chr11	55947130	55947513	384	197	16	76.1	7.27	5.96
chr11	55957324	55957689	366	168	13	129.06	23.23	0.63
chr11	57497474	57498050	577	264	16	79.91	10.39	4.94
chr11	57553100	57553368	269	116	7	70.72	14.73	8.71
chr11	57719524	57719938	415	294	16	79.91	12.45	4.94
chr11	57970357	57971137	781	405	185	2558.94	133.29	11.54
chr11	59243699	59244153	455	301	12	84.12	14.56	3.7
chr11	59511610	59511926	317	196	9	60.28	9.6	16.77
chr11	59782167	59782571	405	194	24	255.5	36	0.58
chr11	59821450	59821896	447	335	12	84.12	14.3	3.7
chr11	60100872	60101149	278	161	9	50.8	7.78	33.66
chr11	60248283	60248972	690	331	30	156.37	18.67	0.58
chr11	60443800	60444345	546	339	19	85.45	11.56	3.67
chr11	60711773	60712013	241	120	9	53.5	8	24.51
chr11	60922939	60923379	441	288	20	147.51	18.67	0.58
chr11	61307293	61307805	513	207	23	120.03	15.6	0.83
chr11	61598352	61598651	300	128	12	137.84	26.52	0.61
chr11	61844642	61845025	384	119	9	78.15	17.68	5.38
chr11	62214948	62215473	526	333	63	763	63.12	1.01
chr11	62430496	62430830	335	213	13	93.19	14.74	2.45
chr11	62440968	62441237	270	155	11	109.09	18	1.22
chr11	62510880	62511346	467	153	35	384.92	49.78	0.73
chr11	62513125	62513627	503	379	16	100.36	9.33	1.71
chr11	62810269	62810560	292	154	8	74.79	16	6.13
chr11	63109192	63109517	326	208	12	125.23	23.47	0.71
chr11	63180151	63180717	567	201	25	146.25	11	0.57
chr11	63180755	63180984	230	115	7	53.87	9.33	23.9
chr11	63268021	63268339	319	158	8	60.02	12	16.99
chr11	63270920	63271464	545	286	15	53.78	8	24.02
chr11	63533562	63534075	514	213	30	252.64	28	0.57
chr11	63897916	63898597	682	379	109	1350.52	92.57	2.91
chr11	63932175	63932514	340	216	11	106.94	21.82	1.36
chr11	63952646	63952985	340	218	13	93.19	13.6	2.45
chr11	64088806	64089168	363	152	8	66.18	16	10.71
chr11	64183538	64183910	373	250	9	79.42	14.73	5.01
chr11	66552062	66552379	318	84	7	64.7	14.73	11.81
chr11	66573926	66574488	563	255	17	142.14	22.52	0.59
chr11	66606730	66607230	501	246	17	109.28	13.36	1.22
chr11	66932765	66933265	501	224	17	87.16	9.02	3.42
chr11	66966551	66966903	353	174	17	104.79	10.67	1.41
chr11	67011633	67012193	561	317	18	64.08	8.23	12.06
chr11	67020362	67020991	630	363	27	182.65	15.76	0.53
chr11	67023965	67024425	461	166	47	526.02	40	0.74
chr11	67152562	67152972	411	275	11	75.33	14.8	6.06
chr11	67345529	67346145	617	483	45	357.49	26.65	0.66
chr11	67379759	67380179	421	123	15	108.51	20.8	1.32
chr11	68146594	68146898	305	144	28	375.53	53.33	0.7
chr11	68333040	68333393	354	231	7	59.8	17.14	17.16
chr11	68348003	68348620	618	325	69	930.34	102	1.39
chr11	68393723	68394384	662	366	72	571.88	25.16	0.84
chr11	68400650	68401362	713	275	85	1167.84	124	2.19
chr11	68438227	68438519	293	124	10	100.4	22.86	1.71
chr11	68602700	68603059	360	113	12	120.54	26.67	0.78
chr11	68742599	68742999	401	261	18	206.9	38.3	0.51
chr11	69371055	69371444	390	196	10	66.55	13.02	10.5
chr11	69437288	69437733	446	161	22	134.17	12.44	0.62
chr11	69443466	69443768	303	121	7	60.58	12.5	16.37
chr11	69470297	69470696	400	281	10	68.69	10	9.68
chr11	69581760	69582458	699	248	43	335.55	28.89	0.6
chr11	71502156	71502537	382	159	12	61.74	8.15	15.27
chr11	71597654	71597960	307	222	7	59.49	12.28	17.17
chr11	71763827	71764194	368	240	11	62.25	9.14	15.07
chr11	72176496	72177005	510	295	19	188.01	42.67	0.55
chr11	72420295	72420865	571	340	58	694.08	60.8	1.16
chr11	73146070	73146427	358	159	11	96.19	16.84	2.1
chr11	74705995	74706312	318	185	8	75.37	14.73	6.13
chr11	75117414	75117787	374	180	15	84.47	12.97	3.69
chr11	75836111	75836442	332	198	13	69.29	9.78	9.46
chr11	76224629	76224991	363	139	14	150.62	32.41	0.59
chr11	76287198	76287798	601	287	21	80.29	8.73	4.93
chr11	76351089	76351661	573	365	53	522.1	36.57	0.74
chr11	76483114	76483679	566	318	17	87.87	13.71	3.22
chr11	76562194	76562590	397	168	21	210.37	29.09	0.52
chr11	76801683	76802334	652	301	26	178.36	20.86	0.62
chr11	77100216	77100528	313	197	11	88.49	16	3.15
chr11	77456000	77456390	391	180	17	162.77	26	0.56
chr11	77673476	77673865	390	280	12	121.74	26.52	0.78
chr11	77680075	77680482	408	185	19	144.86	16	0.6
chr11	77738489	77738886	398	277	10	77.84	21.82	5.41
chr11	77890785	77891186	402	282	17	79.74	10.18	4.94
chr11	77947722	77948502	781	356	179	1632.9	59.15	3.7
chr11	78621986	78622435	450	270	13	124.27	23.57	0.73
chr11	78723371	78723781	411	215	8	65.22	17.68	11.63
chr11	78807714	78808039	326	174	13	118.5	19.51	0.83
chr11	78857675	78858000	326	116	10	96.7	26.52	2.09
chr11	79327154	79327496	343	114	14	100.64	13.33	1.66
chr11	79364983	79365356	374	185	20	230.6	40	0.51
chr11	79425696	79426196	501	243	39	286.85	22.44	0.58
chr11	79427484	79427956	473	314	14	106.17	14	1.38
chr11	79570307	79570664	358	109	8	70.65	17.68	8.73
chr11	79636080	79636371	292	122	13	83.76	9	3.79
chr11	79752415	79752848	434	183	12	92.28	14	2.75
chr11	79980626	79980928	303	123	15	176.7	38.3	0.61
chr11	80131810	80132607	798	365	47	440.54	40	0.73
chr11	80132966	80133383	418	285	11	73.02	11.2	7.1
chr11	80136107	80136711	605	352	16	111.54	18.6	1.15
chr11	80137788	80138200	413	177	15	84.47	11.01	3.69
chr11	80208755	80209051	297	205	8	54.25	9.6	23.11
chr11	80889195	80889993	799	332	36	180.78	16.78	0.58
chr11	80964898	80965173	276	165	9	79.98	17.66	4.94
chr11	81280162	81280434	273	122	10	105.37	23.57	1.37
chr11	81331015	81331303	289	168	7	59.49	13.87	17.17
chr11	81579668	81580178	511	301	21	234.87	50.09	0.52
chr11	81612767	81613535	769	392	109	1148.48	66.67	2.05
chr11	81897671	81898080	410	201	13	80.67	9.33	4.85
chr11	82661858	82662488	631	318	44	545.29	63.1	0.78
chr11	82835537	82836036	500	211	23	218.93	32	0.54
chr11	82866840	82867186	347	229	8	67.95	16	9.98
chr11	83974488	83975045	558	218	22	164.09	17.86	0.57
chr11	84061869	84062111	243	121	8	78.44	20	5.24
chr11	84121542	84121972	431	185	10	83.28	14.73	3.85
chr11	84276891	84277320	430	215	24	124.39	11.33	0.73
chr11	84846749	84847040	292	128	12	139.51	26.52	0.61
chr11	85304633	85304916	284	121	7	68.76	14.73	9.59
chr11	85461805	85462069	265	112	9	50.8	8.48	33.66
chr11	85714315	85715042	728	339	30	182.59	20.57	0.53
chr11	85734128	85734399	272	182	8	50.73	9.33	33.85
chr11	85734848	85735160	313	154	15	145.64	24	0.57
chr11	86500857	86501285	429	259	16	164.59	30.97	0.57
chr11	86637747	86638111	365	107	10	90.8	23.36	2.99
chr11	86701132	86701658	527	166	33	358.49	44	0.66
chr11	86702384	86702727	344	191	9	73.17	14.12	7.04
chr11	86819538	86820037	500	191	14	88.07	14.4	3.23
chr11	86835177	86835510	334	145	11	75.33	9.35	6.06
chr11	86968995	86969586	592	326	15	66.05	13.02	10.72
chr11	87299075	87299382	308	118	7	65.84	14.73	11.16
chr11	87353667	87354040	374	188	13	93.19	13.46	2.47
chr11	87416011	87416504	494	276	30	315.78	47.42	0.56
chr11	87677787	87678232	446	281	12	52.72	7	28.22
chr11	88139208	88139938	731	260	27	72.14	8	8.04
chr11	88161264	88161527	264	142	10	56.25	9	20.39
chr11	88194464	88194839	376	143	13	85.86	10.67	3.64
chr11	88201956	88202487	532	215	53	598.5	45.4	0.91
chr11	88378779	88379252	474	248	31	202.7	17.44	0.49
chr11	88583182	88583636	455	346	21	105.16	8.01	1.42
chr11	88619980	88620598	619	291	18	61.88	7.2	15.26
chr11	88627257	88627674	418	102	16	84.27	9.78	3.72
chr11	88629765	88630444	680	270	31	202.7	20.67	0.49
chr11	88644740	88645215	476	230	14	120.68	27.5	0.78
chr11	88670829	88671441	613	319	22	84.68	10.18	3.66
chr11	88690039	88690803	765	495	34	142.05	12.24	0.59
chr11	88694921	88695490	570	330	30	261.14	36.08	0.6
chr11	88758477	88758845	369	186	9	50.8	10.33	33.66
chr11	88857735	88858047	313	157	19	216.89	31.11	0.53
chr11	88862378	88862669	292	170	10	64.57	10.67	11.84
chr11	88968273	88969021	749	398	46	153.97	10	0.61
chr11	88995626	88996060	435	196	12	61.74	6.96	15.27
chr11	89021447	89021836	390	138	9	50.8	7.8	33.66
chr11	89067702	89068262	561	305	19	103.78	12.57	1.49
chr11	90109783	90110188	406	264	31	341.25	40.6	0.62
chr11	90214218	90214582	365	109	10	72.91	14	7.16
chr11	90391524	90391925	402	228	36	419.37	38.4	0.68
chr11	91196791	91197293	503	315	12	83.78	14	3.79
chr11	91206476	91206932	457	270	12	112.15	29.46	1.16
chr11	94044826	94045444	619	345	31	223.51	29.71	0.56
chr11	94094050	94094328	279	118	7	65.81	16	11.17
chr11	95000898	95001052	155	77	7	51.17	4.34	32.41
chr11	95311308	95312197	890	278	181	2121.67	65.6	6.38
chr11	95519311	95519543	233	116	12	131.07	21.82	0.64
chr11	95557143	95557506	364	220	8	60.08	11.43	16.9
chr11	95704124	95704634	511	331	20	119.95	19.43	0.83
chr11	95963529	95963960	432	143	25	115.92	10.37	0.95
chr11	95980506	95981448	943	472	167	1774.85	82.18	4.41
chr11	96017856	96018453	598	391	23	112.67	8	1.07
chr11	96018944	96019363	420	144	15	124.4	26	0.73
chr11	96114124	96114441	318	121	9	60.15	9.6	16.83
chr11	96190190	96190684	495	189	34	265.34	17.82	0.6
chr11	96192701	96193160	460	284	11	61.36	9.82	15.59
chr11	96291468	96291847	380	177	15	102.99	16	1.59
chr11	96365373	96365682	310	196	12	72.04	9	8.12
chr11	96374841	96375233	393	174	50	475.04	29.87	0.66
chr11	96727519	96727880	362	197	12	79.44	12	5.02
chr11	96732761	96733110	350	236	9	56.2	8	20.46
chr11	96786699	96787386	688	288	21	75.45	6.29	6.1
chr11	96850880	96851434	555	342	18	117.97	14.8	0.82
chr11	97066676	97067053	378	188	12	68.49	9.14	9.76
chr11	97223554	97224011	458	191	20	129.83	18.29	0.63
chr11	97336379	97336762	384	121	12	60.48	11	16.53
chr11	97416659	97416917	259	139	13	111.05	16.55	1.17
chr11	97579042	97579355	314	183	11	70.39	8	8.9
chr11	97625452	97625991	540	375	20	115.04	12.57	0.95
chr11	97661588	97662921	1334	892	140	1377.76	64.21	3
chr11	97671078	97671633	556	243	17	57.1	8.73	19.58
chr11	97732559	97732871	313	159	23	272.76	38	0.63
chr11	98086648	98087062	415	247	16	169.97	34.67	0.58
chr11	98201799	98202039	241	120	11	63.77	8.8	12.27
chr11	98202574	98202858	285	163	8	63.43	13.66	12.46
chr11	98791930	98792508	579	388	41	373.05	24.62	0.7
chr11	98964498	98964912	415	178	13	75.23	11.08	6.11
chr11	99279469	99279837	369	285	7	55.93	13.33	20.71
chr11	99428507	99429106	600	322	15	66.05	10.8	10.72
chr11	99937939	99938225	287	112	10	102.92	23.57	1.58
chr11	100375907	100376480	574	214	18	74.96	8	6.13
chr11	100533915	100534316	402	281	11	102.89	18.67	1.61
chr11	101233863	101234485	623	434	38	277.11	22.93	0.64
chr11	101307759	101308171	413	215	8	61.16	13.33	15.85
chr11	101381774	101382085	312	194	10	98.84	26.52	1.93
chr11	101696134	101696637	504	306	16	52.36	8	29.12
chr11	101758801	101759166	366	244	8	58.79	13.33	17.81
chr11	101772635	101772895	261	122	18	152.57	16.7	0.6
chr11	101785738	101786113	376	207	13	85.86	13.33	3.64
chr11	102087581	102087767	187	93	7	71.66	9.33	8.32
chr11	102329644	102330074	431	179	17	121.12	17.33	0.78
chr11	102539773	102539987	215	107	7	85.1	20.62	3.66
chr11	102603301	102603937	637	341	32	176.4	17.6	0.61
chr11	102819444	102819965	522	322	33	294.05	34.67	0.6
chr11	102820231	102820815	585	381	51	404.33	28.8	0.65
chr11	103809169	103809496	328	213	14	103.57	13.33	1.49
chr11	103830876	103831203	328	209	8	55.33	9.09	21.6
chr11	103833216	103833473	258	143	7	58.38	12	18.13
chr11	103864350	103864797	448	242	25	242.32	35.84	0.54
chr11	103865426	103865860	435	246	10	82.85	20.62	3.92
chr11	104289006	104289621	616	346	21	64.5	6.78	11.84
chr11	105541682	105541941	260	187	7	71.96	17.68	8.18
chr11	106625988	106626319	332	122	13	69.06	7.97	9.46
chr11	106633420	106633806	387	267	14	146.16	29.46	0.57
chr11	106724320	106724897	578	256	20	122.73	14.67	0.76
chr11	107198599	107198918	320	98	9	86.17	17.68	3.56
chr11	107199300	107199620	321	209	9	50.8	10.27	33.66
chr11	107209808	107210329	522	241	18	77.4	5.85	5.59
chr11	107352448	107353211	764	550	32	211.63	15.89	0.52
chr11	107441092	107441391	300	110	8	61.44	13.66	15.52
chr11	107446975	107447241	267	135	19	157.19	16	0.58
chr11	107449042	107449399	358	217	11	81.23	12.8	4.7
chr11	107509711	107510356	646	498	32	189.52	17.78	0.51
chr11	107510896	107511525	630	270	63	460.67	30.24	0.63
chr11	107613242	107613475	234	117	7	57.17	13.1	19.5
chr11	108268906	108269368	463	207	13	111.93	22.5	1.15
chr11	108423769	108424644	876	591	135	1641.45	60.57	3.75
chr11	108920666	108920920	255	132	26	320.57	38.46	0.57
chr11	108922946	108923186	241	120	15	119.17	14.46	0.83
chr11	108961631	108962112	482	209	12	108.95	23.57	1.21
chr11	109109708	109110253	546	239	18	179.04	35.36	0.57
chr11	109751627	109751983	357	191	10	58.65	10	17.91
chr11	110774196	110774433	238	119	7	57.76	13.33	19
chr11	110781656	110782065	410	212	54	722.05	62.32	1.25
chr11	111000201	111000537	337	228	7	62.63	14.73	13.52
chr11	111043335	111043718	384	147	12	122.68	26.52	0.76
chr11	111652260	111652624	365	191	8	65.96	16	10.82
chr11	111843711	111844672	962	217	48	553.01	47.14	0.8
chr11	111894051	111894451	401	188	10	86.72	23.57	3.5
chr11	112132502	112132991	490	299	12	107.97	26.52	1.31
chr11	112197796	112198080	285	155	14	160.58	29.33	0.55
chr11	112872703	112872987	285	112	8	64.39	12	11.86
chr11	112959511	112959984	474	250	41	429.97	37.33	0.7
chr11	113382572	113383020	449	265	10	76.66	18.67	5.8
chr11	113588893	113589273	381	241	15	145.33	26.67	0.6
chr11	113763537	113763819	283	116	11	106.44	18	1.38
chr11	114129407	114129578	172	86	7	101.97	14	1.61
chr11	114639551	114639999	449	300	16	112.79	18.25	1.07
chr11	115071003	115071410	408	204	11	74.29	11.2	6.55
chr11	115335897	115336255	359	105	8	55.52	14	21.32
chr11	116411588	116411962	375	265	15	103.9	14.67	1.46
chr11	116454219	116454545	327	97	8	70.29	18.67	9.01
chr11	117001701	117002173	473	257	21	144.68	17.14	0.6
chr11	117081598	117081979	382	259	14	59.46	9.17	17.15
chr11	117082238	117082691	454	274	53	465.06	27.6	0.64
chr11	117638260	117638604	345	163	12	84.12	11.04	3.7
chr11	117665101	117665737	637	268	62	591.14	51.98	0.89
chr11	117972483	117973099	617	368	50	421.16	34.55	0.68
chr11	117975362	117975878	517	257	39	361	28.31	0.67
chr11	117976396	117976819	424	145	44	326.89	21.54	0.58
chr11	118454925	118455403	479	259	31	398.82	57.93	0.64
chr11	119156025	119156562	538	340	25	253.24	42.35	0.57
chr11	119602884	119603212	329	150	13	93.19	14.48	2.45
chr11	119672086	119672409	324	182	14	102.51	14.26	1.62
chr11	119698599	119698922	324	179	9	79.98	18.14	4.94
chr11	120148481	120148813	333	211	10	60.97	12.63	15.99
chr11	120231447	120231807	361	122	14	88.31	11.59	3.17
chr11	120663650	120664086	437	187	13	77.88	13.56	5.39
chr11	120707292	120707496	205	102	14	142.14	14	0.59
chr11	120805557	120806040	484	322	18	136.1	22.4	0.63
chr11	120851536	120851963	428	172	16	64.62	5.48	11.82
chr11	121518463	121518681	219	109	8	62.58	10.67	13.57
chr11	121951762	121951961	200	100	8	109.71	23.57	1.18
chr12	3109945	3110226	282	118	59	104.73	3.66	1.41
chr12	3301319	3301690	372	258	7	55.65	13.33	21.12
chr12	3602819	3603125	307	193	13	137.29	24.56	0.64
chr12	3606042	3606556	515	372	18	94.6	9.27	2.26
chr12	3728660	3729095	436	205	16	100.8	13.95	1.66
chr12	3738545	3739142	598	360	48	580.36	51.28	0.86
chr12	3889932	3890320	389	275	14	77.55	8.42	5.52
chr12	3926250	3926541	292	103	7	67.76	14.73	10.1
chr12	4342010	4342278	269	163	7	70.72	17.68	8.71
chr12	4507023	4507287	265	109	8	78.69	18.67	5.16
chr12	4556976	4557436	461	223	19	99.2	11.56	1.92
chr12	4897987	4898559	573	271	75	1215.63	170.89	2.4
chr12	5067696	5068058	363	121	27	278.47	34.85	0.56
chr12	6001753	6002124	372	259	7	55.65	10.67	21.12
chr12	8496334	8496619	286	170	12	76.52	10	5.8
chr12	8884972	8885353	382	265	10	52.7	10.67	28.38
chr12	8941174	8941500	327	185	10	67.7	8	10.14
chr12	9132588	9132936	349	241	12	91.98	12.8	2.77
chr12	9278797	9279204	408	120	24	151.62	16.32	0.59
chr12	10493854	10494247	394	121	10	87.56	20.62	3.3
chr12	11041933	11042195	263	143	13	137.29	25.25	0.64
chr12	12177307	12177928	622	352	124	1200.93	36.27	2.31
chr12	12580918	12581229	312	168	9	70.38	14	8.91
chr12	12581274	12581501	228	114	7	53.87	9.33	23.9
chr12	12581673	12582211	539	159	19	96.02	9	2.13
chr12	12753522	12754210	689	291	20	123.32	14.4	0.76
chr12	12787079	12787594	516	315	25	167.24	15.34	0.58
chr12	12788607	12788881	275	155	10	60.34	10.29	16.71
chr12	12803649	12804200	552	228	18	109.8	13.33	1.18
chr12	12866668	12867002	335	207	10	95.38	23.57	2.21
chr12	12909681	12910150	470	284	12	59.97	9.7	17.01
chr12	12927002	12927528	527	326	30	208.53	17	0.51
chr12	12942961	12943887	927	602	42	249.66	13	0.56
chr12	12982994	12983419	426	257	16	131.91	20.45	0.64
chr12	12987289	12987803	515	336	73	618.65	29.14	0.96
chr12	14088854	14089426	573	343	26	299.32	44.19	0.62
chr12	15455928	15456326	399	144	19	220.63	44.19	0.55
chr12	15814436	15815089	654	324	19	84.07	14.65	3.69
chr12	16026758	16027127	370	156	9	79.78	17.68	4.94
chr12	16477481	16477839	359	240	8	70.54	17.68	8.77
chr12	16555814	16556184	371	233	17	109.28	12.86	1.22
chr12	16570379	16570707	329	201	17	165.56	19.13	0.57
chr12	17273834	17274210	377	193	21	153.99	14	0.61
chr12	17398701	17399033	333	112	7	59.52	16	17.56
chr12	17709428	17709677	250	132	12	100.84	14.67	1.67
chr12	21372264	21372494	231	115	12	93.19	12	2.45
chr12	24858570	24858880	311	151	13	88.01	11.43	3.22
chr12	24993579	24993997	419	96	12	117.38	26.52	0.84
chr12	25321193	25321492	300	188	8	69.53	14.4	9.31
chr12	25551573	25551926	354	79	7	60.88	14.73	16.06
chr12	25896509	25897041	533	242	30	364.02	58.93	0.67
chr12	26542348	26542703	356	144	10	87.64	18.67	3.28
chr12	27064986	27065587	602	179	38	244.92	15.25	0.56
chr12	27083192	27083449	258	114	13	99.49	13.71	1.87
chr12	27320561	27321138	578	332	20	187.77	32	0.55
chr12	28817383	28817759	377	200	19	85.66	8.62	3.68
chr12	29095859	29096286	428	202	24	116.58	7.38	0.9
chr12	30167150	30167418	269	121	7	70.72	17.68	8.71
chr12	31032318	31032605	288	123	8	79.36	20.62	5.01
chr12	31115488	31115709	222	111	7	69.53	14	9.31
chr12	31222544	31222794	251	139	12	134.96	25.88	0.63
chr12	31594210	31594427	218	109	7	64.16	12.21	12.08
chr12	31799229	31799499	271	147	9	79.98	15.18	4.94
chr12	32169118	32169899	782	477	24	154.11	16	0.61
chr12	33273140	33273597	458	137	14	93.7	16	2.44
chr12	33344772	33345144	373	250	9	59.79	14.88	17.17
chr12	33553575	33554111	537	255	14	116.9	24	0.9
chr12	34219988	34220430	443	324	14	129.95	29.33	0.63
chr12	35308571	35308927	357	234	7	60.59	11.79	16.38
chr12	35642442	35642868	427	202	19	192.92	28.24	0.46
chr12	35896514	35897130	617	363	68	679.37	48	1.1
chr12	36073119	36073514	396	274	10	87.32	20.62	3.42
chr12	38784204	38784702	499	274	20	211.91	41.25	0.52
chr12	39526903	39527088	186	93	8	86.65	11.9	3.51
chr12	39667737	39668040	304	153	10	100.1	23.57	1.72
chr12	39740925	39741758	834	238	43	336.89	28.02	0.61
chr12	39742592	39743100	509	121	12	84.12	10.18	3.74
chr12	39888384	39888821	438	317	16	99.18	14.86	1.92
chr12	39997719	39997962	244	122	13	86.02	11.56	3.62
chr12	39998062	39998577	516	196	19	81.59	11.2	4.62
chr12	40281710	40282150	441	123	15	84.47	14.11	3.69
chr12	40312353	40312828	476	264	18	191.36	38.3	0.51
chr12	40654227	40654720	494	243	10	76.86	17.68	5.72
chr12	40797878	40798216	339	226	8	71.6	14.29	8.33
chr12	40887565	40887845	281	123	15	182.35	41.25	0.53
chr12	40984801	40985177	377	163	11	90.52	16	3.05
chr12	40995622	40995948	327	123	7	59.49	15.7	17.17
chr12	41053052	41053308	257	145	13	154.42	32	0.61
chr12	41246806	41247143	338	145	7	62.52	14.73	13.64
chr12	41379003	41379275	273	119	8	69.53	15.29	9.31
chr12	41386635	41387185	551	275	52	408.37	25.71	0.66
chr12	41559231	41559600	370	171	9	63.15	10	13.14
chr12	41727142	41727780	639	315	39	336.1	34.67	0.6
chr12	41729854	41730099	246	123	14	145.75	22.4	0.57
chr12	42524763	42525149	387	267	8	52.69	12	28.38
chr12	42525843	42526407	565	330	28	235.12	27.12	0.52
chr12	43920132	43920411	280	158	7	59.49	13.44	17.17
chr12	43920419	43920734	316	192	8	69.53	17.7	9.31
chr12	44343060	44343423	364	136	10	91.36	20.62	2.87
chr12	44425189	44425424	236	118	11	135.71	32.41	0.63
chr12	44492788	44493307	520	196	43	522.53	54	0.74
chr12	44535529	44536191	663	286	46	588.47	61	0.88
chr12	45499932	45500167	236	118	7	57.46	13.22	19.26
chr12	45614730	45615192	463	202	27	278.47	31.48	0.56
chr12	45619994	45620473	480	195	15	142.71	23.57	0.59
chr12	45833426	45833870	445	205	12	61.74	7.12	15.27
chr12	45834604	45835189	586	463	15	118.85	15.48	0.83
chr12	46137260	46137588	329	250	7	63.48	14.73	12.43
chr12	46816385	46816674	290	166	7	61.04	12.12	15.93
chr12	47163974	47164333	360	122	12	79.75	13.33	4.94
chr12	49482905	49483233	329	192	7	59.49	13.16	17.17
chr12	50120508	50121098	591	300	36	442.34	50.67	0.73
chr12	51521728	51522068	341	102	9	66.59	16	10.48
chr12	51671171	51671675	505	249	9	50.41	12	34.48
chr12	51720296	51720729	434	276	11	54.07	9.14	23.5
chr12	51827159	51827715	557	183	37	433.81	49.02	0.71
chr12	51858018	51858564	547	256	65	598.35	37.6	0.91
chr12	51945394	51945730	337	112	9	67.09	16	10.36
chr12	53062674	53063010	337	160	8	69.1	16	9.51
chr12	53063054	53063410	357	235	14	102.51	11.42	1.62
chr12	53467491	53468005	515	208	26	300.25	58.67	0.62
chr12	53474396	53474980	585	310	20	159.05	18	0.54
chr12	53678087	53678634	548	268	15	90.5	20.8	3.05
chr12	54046823	54047447	625	389	21	154.52	15	0.61
chr12	54102450	54102917	468	267	69	1027.98	96	1.61
chr12	54110909	54111440	532	272	36	347.04	32.63	0.63
chr12	54178139	54178684	546	307	15	117.32	16.47	0.84
chr12	54224965	54225446	482	337	41	510.48	60	0.72
chr12	54313618	54314070	453	211	15	100.74	10.77	1.66
chr12	54520457	54520847	391	118	15	66.05	10.95	10.72
chr12	55385925	55386355	431	170	11	71.41	11.2	8.45
chr12	55387824	55388268	445	191	17	133.35	14.4	0.62
chr12	55473316	55473684	369	185	14	86	13.71	3.65
chr12	55486451	55486838	388	123	15	111.47	20	1.14
chr12	55496364	55496676	313	123	9	56.14	8.57	20.51
chr12	55505189	55505959	771	346	31	176.82	17.48	0.61
chr12	55806414	55806645	232	116	7	60.82	11.2	16.1
chr12	55933302	55933713	412	193	15	153.89	26.52	0.61
chr12	56128602	56128926	325	208	8	74.5	20.62	6.49
chr12	56296476	56297045	570	385	23	97.79	10.18	2.05
chr12	56298429	56299027	599	223	121	1663.32	105.42	3.95
chr12	56458786	56459161	376	153	12	123.96	20.62	0.73
chr12	56520364	56520843	480	154	21	200.42	26	0.48
chr12	57099003	57099396	394	207	25	187.89	20	0.55
chr12	57850721	57851230	510	219	11	95.21	23.57	2.26
chr12	58214503	58214768	266	151	7	54	10.91	23.53
chr12	58473287	58473758	472	326	11	54.68	11.33	22.5
chr12	58475955	58476266	312	225	7	60.66	15.48	16.22
chr12	58551251	58552015	765	345	41	277.48	24	0.56
chr12	58580012	58580274	263	145	7	71.54	17.68	8.39
chr12	58718932	58719210	279	157	7	59.49	13.39	17.17
chr12	59304498	59304946	449	276	12	113.21	23.57	1.08
chr12	59847529	59847948	420	256	14	140.48	26.52	0.58
chr12	60080939	60081272	334	220	10	90.8	24.05	2.99
chr12	61609827	61610319	493	284	12	62.49	6.67	13.63
chr12	62707238	62707510	273	120	19	163.2	18.56	0.56
chr12	65114862	65115281	420	191	11	100.45	18.67	1.68
chr12	65204444	65205078	635	241	15	112.08	12.7	1.15
chr12	66119437	66119987	551	402	21	154.52	16.16	0.61
chr12	66386760	66387028	269	116	20	273.72	55.98	0.63
chr12	66591507	66592271	765	473	43	354.47	26.67	0.65
chr12	66667873	66668247	375	219	9	79.19	20.62	5
chr12	67059075	67060044	970	204	108	100.21	3.1	1.7
chr12	68010950	68011275	326	202	7	60.27	13.33	16.8
chr12	68148189	68148575	387	214	13	109.15	14	1.22
chr12	68511915	68512313	399	311	9	76.48	14.73	5.8
chr12	68676042	68676384	343	110	7	59.49	16.46	17.17
chr12	69164795	69165198	404	162	42	476.11	45.33	0.66
chr12	69254650	69254900	251	135	12	124.98	22	0.74
chr12	69501592	69501971	380	109	10	52.93	9.33	27.79
chr12	69559071	69559332	262	149	7	71.68	17.68	8.29
chr12	70103081	70103586	506	351	20	174	28.34	0.6
chr12	70711046	70711576	531	195	17	109.28	11.33	1.22
chr12	71189149	71189494	346	193	13	128.65	19.39	0.63
chr12	71293741	71294265	525	324	16	79.91	7.35	4.94
chr12	71296297	71296728	432	227	32	312.74	33.33	0.55
chr12	71296785	71297240	456	193	47	506.92	32.83	0.71
chr12	71348462	71348896	435	203	10	58.65	8.7	17.91
chr12	71476224	71476705	482	234	20	113.28	14	1.08
chr12	71704538	71704975	438	173	10	54.67	8	22.5
chr12	72479984	72480274	291	97	8	78.94	17.68	5.04
chr12	72687693	72687986	294	203	9	89.94	20.62	3.08
chr12	72734059	72734552	494	138	17	109.28	15.81	1.22
chr12	72745402	72745861	460	206	42	326.71	20.61	0.58
chr12	73085917	73086612	696	288	23	109.31	9	1.23
chr12	73322056	73322553	498	270	23	194.33	28.8	0.47
chr12	73355933	73356198	266	164	9	89.96	21.33	3.08
chr12	73671780	73672131	352	219	11	104.99	16.97	1.42
chr12	74160810	74161185	376	110	8	68.71	17.68	9.68
chr12	74803746	74804533	788	498	137	176.35	4.67	0.61
chr12	75350831	75351100	270	117	13	137.29	23.76	0.64
chr12	75495183	75495457	275	114	7	59.49	11	17.17
chr12	75664368	75664888	521	249	36	372.35	32	0.69
chr12	75934895	75935265	371	168	7	58.15	14.29	18.57
chr12	76071871	76072381	511	252	14	51.57	7.11	31.08
chr12	76214931	76215520	590	318	20	137.44	20.8	0.64
chr12	76383193	76383411	219	109	9	115.45	23.23	0.95
chr12	76384117	76384541	425	154	18	195.65	38.62	0.47
chr12	76531800	76532331	532	340	22	51.92	5.96	30.36
chr12	76549131	76549635	505	301	17	96.52	12.57	2.09
chr12	76901523	76901874	352	201	18	152.57	15.49	0.6
chr12	76964996	76965356	361	248	12	84.54	13.09	3.72
chr12	77912899	77913251	353	237	21	209.28	24	0.51
chr12	78777840	78778203	364	176	9	80.49	17.68	4.9
chr12	78996669	78997200	532	450	18	94.6	9.58	2.26
chr12	79035395	79035809	415	121	28	260.49	25.33	0.59
chr12	79141443	79141716	274	157	11	54.68	7.31	22.5
chr12	79393836	79394102	267	176	7	70.99	14.73	8.66
chr12	79625497	79626326	830	535	51	443.97	24	0.6
chr12	79661208	79661648	441	227	15	105.29	19.2	1.39
chr12	79851792	79852188	397	280	12	65.83	12.57	11.18
chr12	79906986	79907206	221	110	7	74.84	16	6.13
chr12	80010268	80010715	448	162	16	120.01	18.46	0.83
chr12	80023188	80023842	655	247	123	1890.88	171.17	5.45
chr12	80060552	80060970	419	137	16	131.91	15.08	0.64
chr12	80111369	80111792	424	202	25	179.33	16	0.57
chr12	80116437	80117152	716	546	40	376.46	31.3	0.71
chr12	80127260	80127490	231	115	8	62.58	10.67	13.57
chr12	80222889	80223348	460	180	11	65.05	7.55	11.72
chr12	80258362	80258646	285	179	9	50.8	7.98	33.66
chr12	80271716	80272095	380	194	41	416.33	31	0.67
chr12	80486592	80486909	318	97	7	59.49	12.72	17.17
chr12	80487377	80487718	342	100	8	57.36	14	19.32
chr12	80838735	80839294	560	237	16	153.74	35.36	0.61
chr12	80921424	80921705	282	112	7	52.78	11.16	28.17
chr12	80989140	80989365	226	113	8	75.58	14.46	6.08
chr12	81816649	81817274	626	299	16	64.51	12	11.85
chr12	81997382	81998101	720	337	33	255.22	30.24	0.58
chr12	82193533	82193942	410	123	25	217.28	30.67	0.54
chr12	82611608	82611920	313	117	11	63.69	9	12.36
chr12	83487601	83487860	260	136	7	50.39	9.6	34.49
chr12	83555927	83556391	465	227	10	54.76	10.21	22.46
chr12	83569886	83570217	332	121	13	103.51	17.25	1.48
chr12	84009056	84009518	463	272	15	70.86	13	8.66
chr12	84210813	84211535	723	495	48	366.29	20	0.68
chr12	84618959	84619284	326	141	14	93.92	11.43	2.42
chr12	84624963	84625446	484	203	13	70.93	12	8.67
chr12	84640511	84641121	611	357	36	241.84	25.78	0.54
chr12	85269766	85270376	611	294	32	197.63	16	0.48
chr12	85753206	85753738	533	277	43	517.18	68	0.73
chr12	86213002	86213403	402	223	17	174.24	32.94	0.6
chr12	86466143	86466421	279	195	9	67.37	11.67	10.25
chr12	86470795	86471465	671	288	48	446.19	45.9	0.6
chr12	86498673	86499332	660	289	41	187.32	14.26	0.55
chr12	86501527	86502371	845	333	31	109.34	6.08	1.23
chr12	86504487	86505009	523	319	19	109.68	16	1.18
chr12	86899333	86899831	499	237	12	56.84	8.48	19.83
chr12	86931369	86931780	412	223	15	84.47	12.09	3.69
chr12	86932520	86932931	412	307	14	59.46	5.77	17.19
chr12	87191808	87192132	325	179	9	68.63	12	9.7
chr12	87283747	87284152	406	117	14	76.65	9.74	5.77
chr12	87316877	87317184	308	194	7	56.85	9.14	19.82
chr12	87317657	87318425	769	460	47	561.19	56.77	0.82
chr12	87327393	87327996	604	301	15	72.24	10.67	7.49
chr12	88605991	88606399	409	128	19	161.16	17.6	0.55
chr12	89181263	89181540	278	157	8	56.75	11.2	19.82
chr12	89493737	89494197	461	228	8	60.76	17.68	16.13
chr12	89530843	89531390	548	308	14	102.51	21.92	1.62
chr12	90802291	90802607	317	108	7	64.81	14.73	11.76
chr12	91583323	91583887	565	294	23	217.02	40	0.53
chr12	91758621	91759057	437	198	11	86.72	17.3	3.49
chr12	92251306	92251557	252	135	8	84.77	20.62	3.67
chr12	92280470	92280858	389	224	8	67.37	14.73	10.25
chr12	92816830	92817090	261	112	7	71.82	17.68	8.22
chr12	93960854	93961245	392	197	13	133.21	26.52	0.62
chr12	96948330	96948606	277	95	7	69.66	14.73	9.36
chr12	97133234	97133534	301	185	7	66.67	11.79	10.46
chr12	97402997	97403452	456	213	13	93.19	10.94	2.45
chr12	97732551	97732909	359	117	7	60.39	14.73	16.68
chr12	99010877	99011653	777	371	60	459.65	25.78	0.63
chr12	99229968	99230569	602	293	28	190.05	21.71	0.51
chr12	99299831	99300454	624	194	97	967.36	44.21	1.48
chr12	99329162	99329945	784	674	37	210.17	13.44	0.51
chr12	99342084	99342442	359	120	11	86.77	16	3.5
chr12	99344371	99344812	442	229	12	87.04	14.88	3.49
chr12	99377419	99377969	551	203	13	87.27	12	3.42
chr12	99778165	99778766	602	281	58	480.83	32.8	0.67
chr12	100192633	100192907	275	152	8	69.53	13.2	9.31
chr12	100337603	100338110	508	260	14	51.9	6.22	30.56
chr12	100534031	100534424	394	176	16	64.62	7.56	11.82
chr12	100613830	100614244	415	272	12	117.96	20.62	0.82
chr12	100636787	100637090	304	183	10	100.1	23.57	1.72
chr12	100831713	100832281	569	265	43	416.31	33.33	0.67
chr12	100996030	100996656	627	322	34	156.12	15.38	0.58
chr12	101862336	101862758	423	111	12	55.43	10	21.4
chr12	102514852	102515190	339	116	14	143.94	25	0.6
chr12	102706992	102707471	480	188	15	77.08	10.29	5.67
chr12	102758723	102759376	654	321	25	115.92	16.57	0.95
chr12	103547461	103547864	404	133	18	183.27	29.71	0.54
chr12	103600508	103600877	370	121	7	55.83	13.33	20.83
chr12	104247587	104247807	221	110	8	74.61	14.14	6.35
chr12	104433273	104433795	523	218	26	189.24	19.43	0.51
chr12	104452962	104453302	341	225	11	100.37	17.3	1.71
chr12	104477345	104477641	297	94	8	54.25	11.2	23.11
chr12	104581573	104581929	357	122	18	133.36	16	0.62
chr12	104763885	104764353	469	201	15	84.47	12.51	3.69
chr12	104961978	104962432	455	251	17	116.77	16	0.9
chr12	105087371	105087840	470	247	119	1806.51	117.81	4.76
chr12	105224661	105224994	334	235	8	57.32	9.76	19.33
chr12	105545970	105546353	384	195	18	117.97	11.26	0.82
chr12	105623069	105623372	304	132	16	139.18	17.33	0.61
chr12	106012270	106012471	202	101	11	147.89	21.46	0.58
chr12	106175199	106175545	347	116	11	52.73	6.22	28.23
chr12	106478347	106478867	521	294	13	66.71	8	10.44
chr12	106535890	106536184	295	187	8	54.51	11.2	22.78
chr12	106658423	106658689	267	148	7	57.18	12	19.46
chr12	107027476	107027832	357	173	12	84.12	12.85	3.7
chr12	107758490	107758801	312	118	11	78.84	12	5.09
chr12	108320485	108321127	643	437	23	173.8	18.86	0.59
chr12	108653792	108654216	425	189	20	136.66	14.86	0.64
chr12	109528712	109529283	572	325	20	125.18	14.92	0.7
chr12	109881208	109881504	297	157	9	55.46	8	21.4
chr12	109948227	109948798	572	280	19	115.19	18.67	0.95
chr12	110504806	110505343	538	228	17	70.91	6.89	8.67
chr12	110687963	110688500	538	239	15	66.05	10.76	10.72
chr12	110837267	110837867	601	248	48	299.19	18.46	0.62
chr12	111142870	111143496	627	334	15	60.38	10.29	16.69
chr12	111607795	111608389	595	311	16	118.36	22	0.82
chr12	111664377	111664713	337	227	9	54.61	8.89	22.62
chr12	111676221	111676498	278	155	8	61.65	12.73	15.37
chr12	112276983	112277260	278	107	7	63.63	15	12.38
chr12	115601875	115602206	332	218	8	69.53	13.28	9.31
chr12	116394159	116394535	377	230	8	68.61	14.73	9.71
chr12	116407751	116407958	208	104	7	79.98	14	4.94
chr12	116640858	116641293	436	192	25	259.1	36	0.59
chr12	116948153	116948323	171	85	7	117.2	18.67	0.84
chr12	117235221	117235545	325	123	25	298.68	41.03	0.62
chr12	117250504	117250801	298	122	7	63.46	16	12.44
chr12	117261180	117261526	347	224	11	52.73	6.22	28.23
chr12	117477446	117477804	359	115	7	56.89	13.33	19.79
chr12	117513093	117513463	371	115	7	55.74	13.33	20.97
chr12	117660548	117660795	248	107	7	51.73	9.6	30.97
chr12	117684027	117684626	600	272	32	184.97	16	0.54
chr12	117740739	117741086	348	224	13	90.55	14.67	3.03
chr12	117989147	117989630	484	296	16	157.46	29.33	0.58
chr12	118519825	118520315	491	166	17	98.68	13.71	1.98
chr12	118530097	118530465	369	214	11	100.68	21.18	1.66
chr12	118644623	118644900	278	122	8	65.36	14	11.57
chr12	118659333	118659816	484	240	85	1093.86	60.57	1.83
chr12	118665890	118666188	299	187	7	66.91	11.79	10.43
chr12	118731192	118731513	322	199	7	59.49	15.46	17.6
chr12	118766498	118766861	364	102	8	55	10	22.21
chr12	118856155	118856693	539	279	20	145.8	20.8	0.57
chr12	118883951	118884428	478	223	12	103.51	21.33	1.48
chr12	118917631	118918362	732	306	78	1188.48	156.15	2.21
chr12	119466650	119466948	299	184	7	66.91	14.73	10.43
chr13	3712658	3713213	556	356	21	154.52	16.31	0.61
chr13	4079947	4080305	359	132	10	92.03	20.62	2.77
chr13	5011790	5012153	364	163	14	102.51	11.65	1.62
chr13	5550245	5550591	347	174	10	80.2	13.33	4.97
chr13	5831985	5832471	487	164	20	204.5	37.33	0.5
chr13	5878833	5879253	421	167	15	140.3	22.5	0.58
chr13	5899514	5900092	579	301	63	668.21	54.86	1.08
chr13	6137365	6137817	453	236	14	76.65	10.87	5.77
chr13	6465978	6466371	394	272	13	73.93	11.43	6.89
chr13	6859261	6859868	608	381	27	224.57	22.7	0.56
chr13	6922362	6922704	343	177	21	177.18	18.29	0.61
chr13	7269488	7269767	280	158	8	69.53	15.68	9.31
chr13	7532068	7532378	311	168	20	174	21.15	0.6
chr13	7538889	7539227	339	165	11	118.17	23.57	0.82
chr13	8191778	8192294	517	271	18	183.92	38.3	0.54
chr13	8774795	8775100	306	122	7	66.07	14.73	10.75
chr13	9013442	9014044	603	307	18	51.79	7.39	30.76
chr13	9017196	9017596	401	189	12	83.98	12.8	3.72
chr13	9142350	9142802	453	331	14	109.04	18	1.22
chr13	9155373	9155690	318	105	12	97.41	17.6	2.04
chr13	9308878	9309313	436	160	10	70.87	18.29	8.66
chr13	9390099	9390797	699	290	20	179.04	26.52	0.57
chr13	10751579	10751914	336	230	8	73.17	14.73	7.04
chr13	11099104	11099527	424	284	23	147.95	15.11	0.58
chr13	11180980	11181344	365	217	7	59.8	14.73	17.16
chr13	11211281	11211592	312	107	7	65.38	17.68	11.57
chr13	11369412	11369930	519	228	11	94.24	23.57	2.33
chr13	11677156	11677457	302	116	36	51.01	4.03	32.97
chr13	11902779	11903305	527	221	14	84.74	11.2	3.66
chr13	12177588	12177943	356	179	17	150.2	18.82	0.58
chr13	12440839	12441389	551	184	44	609.95	88.39	0.95
chr13	13647284	13647579	296	185	12	132.51	24	0.65
chr13	13671696	13672051	356	211	12	125.23	25.63	0.71
chr13	14170162	14170494	333	122	8	69.53	18.65	9.31
chr13	15395157	15395610	454	336	20	174	29.06	0.6
chr13	16114733	16115020	288	206	9	86.42	13.33	3.55
chr13	16675800	16676132	333	90	7	63.05	17.68	13.2
chr13	16696744	16697063	320	121	9	69.29	14	9.46
chr13	16769393	16769805	413	296	11	54.68	8.81	22.5
chr13	16805542	16805989	448	341	10	58.65	10.75	17.91
chr13	17700073	17700582	510	387	17	87.16	8.16	3.41
chr13	18575596	18576018	423	205	73	1148.96	84	2.07
chr13	18841882	18842332	451	186	27	185.69	16.89	0.55
chr13	19032298	19032649	352	231	10	88.18	18.67	3.16
chr13	19372362	19372758	397	285	11	66.24	9.33	10.73
chr13	19963143	19963552	410	159	18	204.88	41.25	0.5
[truncated: 6,445 more rows]
